# Supplementary material for: Pan-Cancer Analysis of the TRP Family, Especially TRPV4 and TRPC4, and Its Expression Correlated with Prognosis, Tumor Microenvironment, and Treatment Sensitivity
Source: Biomolecules. 2023 Feb 2;13(2):282. doi: 10.3390/biom13020282 (PMC9953180; doi:10.3390/biom13020282)
Supplement: Supplementary file 1 [file biomolecules-13-00282-s001.zip]

Archive with 10 entries (10 files):
- figure S3.tif
- figureS1.tif
- figureS2.tif
- Table S1.xls
- Table S2.xls
- Table S3.xlsx
- Table S4.xls
- Table S5.xlsx
- Table S6.xls
- tabls S7.xlsx
