# Supplementary material for: Pan-Cancer Analysis of the TRP Family, Especially TRPV4 and TRPC4, and Its Expression Correlated with Prognosis, Tumor Microenvironment, and Treatment Sensitivity
Source: Biomolecules. 2023 Feb 2;13(2):282. doi: 10.3390/biom13020282 (PMC9953180; doi:10.3390/biom13020282)
Supplement: Supplementary file 1 [file biomolecules-13-00282-s001.zip › Table S2.xls]

ID	TRPA1	TRPC1	TRPC3	TRPC4	TRPC5	TRPC6	TRPC7	TRPM1	TRPM2	TRPM3	TRPM4	TRPM5	TRPM6	TRPM7	TRPM8	TRPV1	TRPV2	TRPV3	TRPV4	TRPV5	TRPV6	MCOLN1	MCOLN2	MCOLN3	PKD2	PKD2L1	PKD2L2	Type	CancerType
TCGA-OR-A5JP-01A	0.008390578	1.043318	0.07789696	0.1339613	0	2.158011	0.0898125	0	0.7995791	0.02537787	1.716656	0	0.04029338	1.309955	0.00339109	0	0.9867495	0.02717728	0.06285177	0.007260945	0.002248252	3.400851	1.814724	2.582554	1.324982	0.008727644	0.07855247	Tumor	ACC
TCGA-OR-A5JG-01A	0	0.642218	0.01334813	0.1326868	0	0.09199535	0	0	2.278418	0.01314727	2.601617	0.0146755	0.258321	1.690892	0.0147143	0.01744399	3.927846	0.01486211	0.1406154	0.01576839	0	5.82681	1.372278	0.1306709	1.928707	0.04689751	0.160312	Tumor	ACC
TCGA-OR-A5LG-01A	0.01264957	0.2959768	0.006183835	0.2472903	0	0.0479691	0	0.003618612	0.844544	0.08940144	1.569114	0.154967	0.03195895	2.086862	0.003413268	0.04785859	3.158192	0.03815139	0.2439859	0	0.004522379	4.757288	2.413909	3.953658	1.736525	0.008784617	0.1643939	Tumor	ACC
TCGA-OR-A5JR-01A	0.003946343	1.22928	0.6088728	0.1479626	0.004309413	0.1994623	0	0	1.151738	0.007573582	1.446009	0.01266523	0.02176497	1.488418	0.01585604	0.03980656	3.016042	0.007709512	0.1282102	0.01360912	0	3.509079	2.280023	2.731487	3.74417	0.01635089	0.1733028	Tumor	ACC
TCGA-OR-A5KU-01A	0	2.178519069	0.168947862	0.165023952	0	0.032817456	0	0.018375176	0.382944946	0.359642625	2.441490194	0	0.07308947	1.885978476	0.017337458	0.018281352	4.364875133	0.086612654	0.128556864	0	0.003847961	4.069320898	0.924131615	3.14142613	3.357708583	0.073073969	0.252965873	Tumor	ACC
TCGA-OR-A5LS-01A	0	1.97487847	0.294192406	0.02953753	0.01425661	0.210499277	0.013073554	0	0.706042802	0.099426558	2.929057989	0.224423727	0.117899603	1.373810032	0.026223901	0.081400532	4.494202644	0.13854548	0.291224099	0	0.003503374	4.781436757	2.165842393	2.63446029	3.068339488	0.105243395	0.342483426	Tumor	ACC
TCGA-OR-A5L9-01A	0	0.63578277	0.217296754	0.126829507	0	0.097321908	0	0	0.838023162	0.018544517	0.72540784	0	0	0.503598161	0	0	1.812216162	0.018876069	0.024507463	0	0.007770271	2.351166264	0.625361027	1.3091851	1.095050812	0.088188924	0.096536248	Tumor	ACC
TCGA-OR-A5JQ-01A	0.038456553	1.799992203	0.011361078	0.182940414	0.004250202	0.85513846	0	0	1.247669211	0.187040844	2.097274134	0	0.013454698	1.233970777	0.006275972	0.058505667	4.73462769	0.223224045	1.258943239	0.006726973	0.008312617	3.976819601	1.186671946	4.409719447	3.852204975	0.024123631	0.161534273	Tumor	ACC
TCGA-OR-A5K4-01A	0.035469333	0.954312745	1.098423299	0.121778713	0.032316633	0.175042747	0	0.045360269	0.780787535	0.114194009	0.518659349	0	0	1.781925943	0	0.05251722	2.669172715	0.007783713	0.172072358	0	0	3.68289135	0.281192687	3.490228599	3.794500293	0.048967299	0.133105284	Tumor	ACC
TCGA-OR-A5JL-01A	0.013237058	0.554306187	1.703522854	0.122382017	0.009649811	0.177507342	0.236829192	0	0.89235158	0.098752839	0.897906436	0.042184456	0.162666293	2.686626517	0.073221778	0.005648	3.839838559	0.124530484	0.303992055	0	0.004733033	4.074160148	0.162906494	1.388588402	2.886909738	0.123660882	0.160797158	Tumor	ACC
TCGA-OR-A5LC-01A	0.006940818	1.723627935	0.010145117	0.294808129	0	0.479592369	0	0	0.498558861	0.148105935	2.778829121	0.011155206	0.019177202	1.817023714	0.02780091	0.069365618	3.840019886	0.01803334	0.894559669	0	0	3.998932162	0.914219393	1.616520127	2.242128059	0.028664874	0.204162115	Tumor	ACC
TCGA-OR-A5K2-01A	0	1.313545877	0.101834713	0.171630546	0	0.237671826	0	0	0.940384596	0.035482961	1.625765149	0.038177388	0.206761104	1.684351302	0.019265693	0	2.269596335	0.005214761	0.129893793	0	0.008543649	3.793297188	3.021477004	3.403573247	1.348193784	0.016574134	0.115995712	Tumor	ACC
TCGA-P6-A5OG-01A	0.043228049	2.11631822	0.53559106	0.801291221	0	3.011818397	0	0.02235106	2.216588436	0.020927982	2.485309737	0.055425699	0.222416772	1.86544525	0.549791402	0.060345841	3.963626036	0.384525412	1.355213325	0.015104418	0.009356154	3.720748317	1.612067231	0.428235744	2.997362941	0.707390933	0.126590555	Tumor	ACC
TCGA-OR-A5JW-01A	0.004197937	1.207594	0.01225129	0.2239534	0.004584117	0.1027713	0	0	0.6642837	0.2147687	2.395114	0.04660518	0.1573282	2.269818	0	0.04231114	3.838714	0.01364145	0.1681135	0	0.004489315	5.100513	0.8982558	1.44952	2.974752	0.01738857	0.2722299	Tumor	ACC
TCGA-OR-A5KO-01A	0	2.004835695	0.149352332	0.161150179	0.010637502	0.123995712	0	0	0.19535661	0.456471454	1.882070055	0.191292781	0.040125525	1.663157213	0.0078669	0.067061696	4.259013364	0.025275022	0.186434311	0	0.005218385	4.005676297	0.035776946	0.826322587	3.238973342	0.020197895	0.268210011	Tumor	ACC
TCGA-OR-A5J8-01A	0.1749468	2.117201	0.449176	0.1643189	0	0.4132836	0.0235766	0.003381616	3.250644	0.01888658	2.136093	0.01268317	0.03792907	2.712422	0.4815007	0.01507777	3.14877	0.05567997	1.874377	0.01362839	0.01473812	4.015332	0.4605542	0.3679601	3.396711	0.742818	0.021533	Tumor	ACC
TCGA-PA-A5YG-01A	0.3075353	1.084824	0.02236834	0.2013749	0.07379244	0.2702246	0	0.0228819	1.526761	0.02324701	1.547472	0.05473877	0.08053026	1.376114	0.1192419	0.01953498	3.212148	0.005013815	1.662104	0	0.008214793	4.59688	3.42804	4.304428	3.430891	0.1447397	0.07206672	Tumor	ACC
TCGA-OR-A5KV-01A	0.003886848	1.055783	0.0722009	0.2337958	0.004244452	0.120349	0.00777176	0.006644148	4.005291	0.0247166	2.736258	0.3389941	0.02143882	1.782304	0	0.04885284	0.5450832	0.07660218	2.949193	0	0.002079829	4.717537	0.6413597	0.9925364	1.353416	0.01610543	0.1613272	Tumor	ACC
TCGA-OR-A5L4-01A	0.035535083	0.693331184	1.148170629	0.53357035	0.013037961	0.181454487	0	0	0.714011879	0.144245497	1.440247651	0.009618758	0.134908623	0.971301279	0.014442279	0	4.154747097	0.00390441	0.16332188	0	0	3.177321967	1.703158628	0.405059848	2.125912836	0	0.140816678	Tumor	ACC
TCGA-OR-A5KX-01A	0	2.085785	0.01987065	0.08716925	0.004969191	2.362964	0.00909689	0	0.5486552	0.001458941	2.068333	0.367192	0.1007346	1.458322	0.03989825	0.0514415	3.798566	0.04390357	0.09717076	0	0.002435271	3.446264	0.1291509	0.02609368	1.304155	0.4659611	0.1255521	Tumor	ACC
TCGA-OR-A5L8-01A	0.004180677	1.678396333	0.012201058	0.049920733	0	0.04275717	0	0	0.193485789	0.56064042	1.38012081	0.013414895	0.01157051	1.941306447	0.053065087	0.042139453	3.205075808	0.127924255	0.437727224	0	0.004470859	3.90115512	1.406326386	4.922194212	3.58658803	0.042909889	0.222860511	Tumor	ACC
TCGA-OR-A5JO-01A	0.48764817	1.353874659	0.015081331	0.335001034	0	0.658973729	0	0.01323449	1.555689321	0.03442559	1.990923948	0	0.045974469	2.051418323	0.008335883	0.019705401	4.04715249	0.34397456	0.972657359	0	0.008286742	4.23609417	3.223763476	2.321962446	4.813356772	0.940280635	0.069304693	Tumor	ACC
TCGA-OR-A5JA-01A	0.005025288	2.05153	0.7344533	0.3081576	0	0.2737809	0.01004412	0.004300284	0.5892207	0.2055132	2.625744	0.02410502	0.4339958	2.272134	0.02815756	0.02548106	4.133262	0.2046901	0.4572584	0	0.005373985	4.149331	0.1164195	1.032014	2.186958	0.1205092	0.20543	Tumor	ACC
TCGA-OR-A5LO-01A	0	1.597038	0.118681	0.1290039	0	0.1781314	1.297034	0	0.3710684	0.2433112	2.414929	0.01425178	1.448131	2.264466	0.007162425	0.01131594	4.308368	0.1643397	0.122926	0.007676959	0.002377302	4.946857	0.04063767	1.892992	3.204205	0.08099616	0.3692002	Tumor	ACC
TCGA-OR-A5JM-01A	0.004385068	1.73678	0.006412099	0.02639779	0	0.1118813	0.03475061	0	0.1618277	0.1342088	2.087826	0.03491743	0.05381983	1.75833	0.003539387	0.01672319	4.921551	0.01424747	0.06554215	0	0.007028416	3.529232	1.737643	2.854279	2.251054	0.009108581	0.1100534	Tumor	ACC
TCGA-OR-A5JV-01A	0.031812015	1.309276837	0.402267669	0.195229528	0	0.569692693	0.027339892	0.007840909	2.783625757	0.068962292	1.465869417	0.01471652	0.989424823	1.476939704	0.018420822	0.02903776	3.30897918	0.005979947	0.140991728	0.015812445	0.019525222	4.828933518	1.839439807	2.407544691	2.917167133	0.037743546	0.221413879	Tumor	ACC
TCGA-OR-A5JB-01A	0.004536159	1.331292	0.07765005	0.0540934	0	0.1677631	0	0	2.130435	0.0259557	2.13343	0	0.01567254	1.922567	0.01095637	0	2.278448	0.08624312	3.32068	0	0	2.720088	0.9292945	0.5104642	2.149632	0.2430106	0.04897254	Tumor	ACC
TCGA-OR-A5LA-01A	0.06065207	0.7063682	0.886116	0.1626972	0	0.2849974	0	0	1.441025	0.1021052	1.50844	0.02471289	0.0248506	0.936558	0.05716694	0	3.232297	0.003361993	0.4024107	0	0.002757835	3.95261	1.553707	1.375802	1.768536	0.03186599	0.1155192	Tumor	ACC
TCGA-OR-A5JE-01A	0	1.202709509	0.142539576	0.186975867	0	0.29822966	0.353230404	0.016588448	1.216743074	0.006232196	1.575701405	0.007826029	0.043309721	1.176240944	0.019537473	0.018553445	1.571330813	0.018949227	0.207634245	0	0.002604857	3.653862651	2.167897488	2.22956639	1.384605274	0.259270744	0.146037028	Tumor	ACC
TCGA-OR-A5JZ-01A	0.006268392	1.676072	0.2828993	0.236701	0.006844587	0.6523306	0	0.01070888	0.8374254	0.08211686	0.9729688	0	0.0259122	1.787386	0.03009799	0.031729	1.613623	0	0.1225326	0	0	2.364104	2.305951	5.122968	3.484392	0.1130828	0.2080937	Tumor	ACC
TCGA-OR-A5KT-01A	0.027430056	0.975994036	0	0.290630087	0	1.094117443	0	0	1.492328301	0.026363948	1.708173848	0.014781409	0.134410913	1.747974279	0.007429274	0.034928101	3.745037769	0.011987885	0.685135042	0	0	5.451598634	2.003948459	0.151718573	1.911004827	0.056495854	0.121267266	Tumor	ACC
TCGA-OR-A5KZ-01A	0.02012159	1.147132223	0.387667409	0.360638362	0	0.209596383	0	0.005766761	1.070251043	0.540324955	1.094034467	0.05335675	0.027841096	2.100086534	0.010859057	0.017143566	3.862364662	0.030503484	0.415297725	0	0.014375589	3.442428884	0.073192539	2.021751719	1.725874474	0.013984679	0.045556624	Tumor	ACC
TCGA-OR-A5LJ-01A	0	2.888235	0.006498011	0.1104091	0.009688989	0.1690983	0.008883801	0	1.942281	0.3821867	2.657979	0.02133232	0.1382642	1.831968	0.003586858	0.1146462	3.96365	0.4669624	0.255371	0.007679525	0.009488962	4.701492	0.199883	1.644694	1.969472	0.06340669	0.3358698	Tumor	ACC
TCGA-OR-A5LB-01A	0	1.522593069	0.098507285	0.094918548	0	0.212767816	0	0	0.380534002	0.139644413	2.297807128	0.007987694	0.166115041	2.592946347	0.004009988	0.018935262	4.555392645	0.227664837	0.136822866	0	0.002658766	6.528640119	0.12362754	3.219797453	3.445497051	0.070716207	0.442852929	Tumor	ACC
TCGA-OR-A5LT-01A	0	2.138961052	0.041703675	0.365983427	0.007873532	0.165029762	0.028661123	0	0.599020772	0.740522402	2.742026454	0	0.03468198	1.416049987	0.017394113	0.221969618	2.235952282	0.100142272	0.205404822	0	0	4.185584332	1.086304567	4.291995175	3.541204853	0.014962673	0.228581734	Tumor	ACC
TCGA-OR-A5LD-01A	0.025992611	0.531842444	0.012736717	0.126842738	0	0.249071608	0	0	0.916542643	0.340146713	1.742665651	0.610421921	0.093910536	0.97460003	0.007037389	0.011118677	3.247858065	0	0.043822734	0	0	3.154258919	0	3.264885034	1.410779231	0.053563257	0.047149182	Tumor	ACC
TCGA-OR-A5J2-01A	0.003853653	0.899726877	0.0769617	0.482864945	0.012587977	0.056647898	0	0.009869944	0.521053519	0.27587055	1.645338176	0.018513413	0.137754756	1.986882276	0.090511536	0.029259944	3.887077653	0.104328092	0.337058488	0.013290519	0.008230598	4.184074924	0.049196093	4.109650818	2.520366758	0.055133049	0.178831434	Tumor	ACC
TCGA-PK-A5HB-01A	0.01611163	0.7926297	0.06942654	0.2885408	0	0.7024809	0.03998994	0.003461089	0.2439692	0	2.419883	0	0.5760729	2.307035	0.04821096	0	5.147206	0.04165049	0.3785849	0	0.008638213	3.803413	0.7271823	0.6830574	1.659479	0.09774156	0.03834457	Tumor	ACC
TCGA-OR-A5JS-01A	0.003932404	1.203664	0.01147838	0.1202526	0.01284442	0.05342049	0	0.01007121	0.3388922	0.04958239	2.013957	0.05594318	0.05887624	2.126772	0.04072618	0.01500348	4.226677	0.01278123	0.4931107	0.00679654	0	3.84023	1.343286	2.838941	2.539835	0.05623954	0.1388149	Tumor	ACC
TCGA-OR-A5K6-01A	0.004874577	1.467484	0.01421962	0.1070057	0.005322888	0.1030764	0	0	0.8543595	0.1142045	2.350939	0.00783777	0.1232891	1.642022	0.05413152	0.0247221	4.319235	0.1220421	0.1343641	0	0.0104069	3.893136	0.01798031	0.4963182	2.252375	0.07906636	0.05900453	Tumor	ACC
TCGA-OR-A5JY-01A	0.008435709	1.17307895	0.066532096	0.230721055	0.009210491	0.452164683	0.016840757	0	0.434432108	0.627279241	2.091442185	0.006792678	0.04050772	2.372095321	0.016966805	0.01611153	1.46475672	0.717482241	0.249776828	0	0.006770515	3.188329186	0.459260168	2.780211899	2.627521017	0.051864396	0.264149803	Tumor	ACC
TCGA-OR-A5JT-01A	0.04974605	1.482721	1.781763	0.2517461	0	0.6154153	0	0	0.5773983	0.1450924	1.686581	0.006772804	0.06297314	1.801867	0.08908348	0.02667571	3.381308	0.008227091	0.2370122	0	0.002253747	4.427236	2.178278	3.444424	3.700886	0.03468181	0.1271788	Tumor	ACC
TCGA-PK-A5H8-01A	0.005240712	1.473294249	0.082126133	0.151051782	0.00572263	0.138278078	0	0	1.406523743	0.531284051	1.626381021	0.254950784	0.05362089	1.483896882	0.012653745	0.0590986	2.975787394	0.033834084	0.167967972	0.01805304	0.01118697	3.577811466	1.362309511	2.970825207	1.646904831	0.08484424	0.366563946	Tumor	ACC
TCGA-OR-A5JX-01A	0	1.952627	0.007243515	0.1499726	0	0.2072746	0	0.008466287	0.7958496	0.3066724	1.662513	0.1658204	0.05736618	1.241355	0.01988424	0.0860794	2.822228	0.0160892	0.09764637	0.01706987	0.01320837	3.465638	0.6656777	1.549727	2.639369	0.03064764	0.4063065	Tumor	ACC
TCGA-OR-A5LK-01A	0.028508915	1.850774804	1.664840577	0.084788083	0	0.342736024	0	0	1.835430356	0.009191705	1.320049367	0	0.071435307	1.22955962	0.053216403	0	3.143661938	0.07914287	0.168824662	0	0.060309768	3.478270904	1.093495411	1.414350886	2.303103346	0	0.137884246	Tumor	ACC
TCGA-P6-A5OF-01A	0.016116052	2.061385263	0.097422373	0.145969216	0.004418139	0.036855256	0	0	2.058352761	0.208637698	2.975194656	0.136773563	0.076623123	1.605551232	0.016254448	0.035761184	4.265624393	0.028771279	0.16847641	0.006992538	0.010792677	5.340109551	0.129157471	2.857252834	2.758891187	0.041544591	0.23988413	Tumor	ACC
TCGA-OR-A5JI-01A	0.005347057	1.3725	0.03101929	0.1466442	0	0.4291023	0	0.004575705	0.623234	0.1528749	1.717024	0	0.08653666	0.8819497	0.008619386	0.01361382	3.918107	0.05483252	0.3600458	0	0	4.260943	1.718457	3.159801	3.398929	0.03305539	0.05049848	Tumor	ACC
TCGA-OR-A5K5-01A	0	2.292687	0.03946823	0.08716253	0	0.03628181	0	0	0.5337253	0.2815385	1.877822	0.02184003	0.3267596	1.077733	0.003672763	0	1.259536	0	0.2738195	0	0	4.119917	0.5937652	2.301531	1.084875	0.04664844	0.06114611	Tumor	ACC
TCGA-OR-A5JC-01A	0.009767809	1.577874004	0.035415706	0.043915035	0.005342098	0.134617232	0	0	0.727536225	0.211307389	1.463662562	0.038908164	0.053389596	1.537111309	0.003948827	0.043142704	4.066938555	0.028475103	0.119604342	0.008453301	0.005231648	4.222183509	0.195023527	2.850167199	2.597134783	0.069661825	0.211984008	Tumor	ACC
TCGA-OR-A5KW-01A	0.014180038	1.02490267	0.188673846	0.137321861	0	0.07462453	0.009479199	0.124507138	0.437063165	0.0537503	2.382863152	0.052548324	0.058122749	2.419908783	0.265327677	0.053570721	4.47682198	0.144299741	0.202647651	0	0.00507127	5.438931425	0.017494114	0.062649568	3.518984567	0.038999133	0.106629247	Tumor	ACC
TCGA-OR-A5JJ-01A	0.008980826	2.026241254	0.328661448	0.250231142	0.389898545	0.080704319	0	0.011514703	0.832667922	0.8796538	2.506436054	0	1.456011845	1.618080894	0.035896247	0.011455769	2.568960185	0.046244197	0.368847066	0.007771941	0.002406769	4.128709319	0.104603943	3.518000763	3.658588409	0.037008579	0.552295089	Tumor	ACC
TCGA-OR-A5JD-01A	0.027591932	2.06971853	0.588691445	0.21543912	0	0.341261895	0	0	1.370437376	0.01332073	1.911751992	0.007453668	0.041272994	1.289472284	0.02966418	0.052384808	4.667692122	0.029960614	0.258874946	0.008010237	0	4.27611585	4.014569236	3.867909695	3.433249598	0.04750901	0.255883946	Tumor	ACC
TCGA-OR-A5LM-01A	0.004607673	0.9117679	1.251487	0.1207793	0	0.1890331	0.0274577	0	2.138966	0.0292614	1.659547	0.07947898	0.06570918	1.442841	0	0.005879913	1.079084	0.06760296	0.134461	0	0	4.21958	0.7849616	1.168279	2.412113	0	0.1670442	Tumor	ACC
TCGA-PK-A5HA-01A	0.004300435	0.9368363	0.04955628	0.3771785	0.004696028	1.243907	0	0	1.7421	0.00688011	1.326328	0	0.08131677	1.000179	0.003471056	0.03798472	4.114229	0.2565926	0.2961916	0	0.004598915	3.638988	0.1369198	0.02466916	2.070184	0.07847354	0.2586826	Tumor	ACC
TCGA-OR-A5JF-01A	0.003333913	1.357619	0.1081756	0.2587972	0	0.2945315	0.01330421	0.00569974	0.9557337	0.2586385	2.269096	0.01602746	0.2266523	1.543017	0.01340391	0.01272745	4.485655	0.0194556	0.3323261	0.0115031	0.007121998	6.262554	2.424327	4.622517	2.841282	0.006927858	0.2280142	Tumor	ACC
TCGA-OR-A5LH-01A	0.01267529	0.7691062	2.354703	0.2037278	0	0.07615437	0.2490981	0.02519263	0.9664221	0.1894957	1.089255	0.09898184	0.1587336	1.684605	0.01363254	0	3.206227	0.01924076	0.2199282	0.007323254	0	4.77594	1.922302	0.7409234	2.940521	0.06896055	0.2005814	Tumor	ACC
TCGA-OR-A5K1-01A	0.03526725	1.228826014	0.129810058	0.403539393	0	0.922142348	0	0	0.624175186	0.133154584	1.696637605	0.022804245	0.048700016	1.652857296	0.011477476	0.009087263	3.241792606	0.059290738	0.213540805	0	0	3.524480166	1.179771229	1.283574059	2.013205307	0.058233394	0.307322652	Tumor	ACC
TCGA-OR-A5LN-01A	0	0.809544169	0.108926484	0.029021341	0	0.181090081	0	0	1.485977244	0.374162008	1.015872883	0.020594429	0.039676859	1.623280049	0	0.07219919	1.860363255	0.037325971	0.463459618	0.011104777	0	4.058859813	3.914111501	4.738954969	2.054788797	0.013344341	0.182265644	Tumor	ACC
TCGA-OR-A5LE-01A	0	1.226718231	0.009169168	0.179072974	0	0.104703211	0	0	0.120385099	0.449538218	0.275449619	0.010082427	0.034469282	2.047495187	0.005063417	0.008003083	1.76020526	0.012244361	0.062606526	0.01083455	0	2.715851543	0.143972721	2.340647346	2.047315269	1.303701884	0.139491924	Tumor	ACC
TCGA-OR-A5L3-01A	0.005437147	0.992629974	0	0.032671813	0	0.037160169	0	0	0.469107016	0	1.095973406	0.043186227	0.026211729	1.125112688	0	0.013842529	3.136772376	0.122517616	0.03649963	0	0.005814365	3.988192252	1.512892249	4.188462105	1.478633045	0	0.086917311	Tumor	ACC
TCGA-OU-A5PI-01A	0.012019746	2.405114056	0.094009324	0.155993914	0	0.139040445	0	0	0.831702956	0.129319883	2.202603315	0.038340174	0.147130607	1.151906475	0.052595948	0.015327719	1.341002117	0.057850623	0.407559184	0.010403273	0.003223654	6.248767305	1.427348439	4.464487332	3.372859717	0.024896537	0.228961519	Tumor	ACC
TCGA-OR-A5K8-01A	0.010778487	0.661495147	0.046728225	0.295664905	0	0.261403711	0	0	0.455097027	0.247718545	1.821486325	0.017309127	0.129131327	1.340061537	0.008703519	0.013746475	4.074419813	0.034847613	0.071608161	0	0	4.124340062	0	0.382126786	2.356944159	0.022335766	0.193943046	Tumor	ACC
TCGA-OR-A5K0-01A	0.005904212	0.2599665	0	0.04417789	0	0.05350624	0.01179726	0	0.2284944	0.1696268	1.374002	0.05603289	0.453976	1.906967	0	0.03728023	3.395733	0	0.07813952	0	0.003160336	5.026435	2.826468	0.03378076	2.328838	0	0.101736	Tumor	ACC
TCGA-OR-A5KY-01A	0.023337802	0.507603407	0.056267635	0.18399347	0.012790829	0.285845807	0.015617457	0.003350802	1.603884186	0.173714481	2.219919352	0.037380137	0.104896526	1.6405906	0.009461216	0.024816268	4.738728053	0.020311077	0.347154634	0	0	4.948855323	0.098283931	1.401026919	1.874625892	0.233037626	0.103667479	Tumor	ACC
TCGA-OR-A5J9-01A	0	1.248131892	0.05615768	0.201119669	0.003880262	0.480032211	0	0.012123506	0.459702653	0.418391928	1.651099664	0.011407254	0.165369876	1.49023687	0.017122345	0.004534876	1.244677101	0.102947405	0.233527106	0.018347845	0.001901249	6.621154152	0.551898348	5.315905202	2.1396532	0.029308552	0.270422166	Tumor	ACC
TCGA-OR-A5J1-01A	0	1.975423	0.8264452	0.08031146	0.004947924	0.125086	0	0.09029559	0.7782432	0.1185351	1.313459	0.09880161	0.1578862	2.112036	0	0.02299142	1.094481	0.02638955	0.1601507	0.05393928	0.03595148	5.060124	0.08964488	4.28855	2.419307	0.01876199	0.2081469	Tumor	ACC
TCGA-OR-A5J5-01A	0.01022798	1.827891	0.1360637	0.0308011	0.005594171	0.3499313	0.02040619	0	1.528326	1.226375	2.733502	0.207385	0.192982	1.70758	0.01647036	0.05779568	3.547281	0.1432361	0.2400662	0.00885173	0.02449115	4.132878	0.635632	1.84101	2.797828	0.3658639	0.1721803	Tumor	ACC
TCGA-OR-A5L6-01A	0.120566094	1.805167778	0.37110895	0.110108746	0	0.299694759	0	0.010717942	0.755357311	0.223404442	1.516042612	0.059475629	0.051410049	1.070161149	0	0.062827345	3.965419369	0.110451961	0.102903944	0	0	3.620164559	0.965511533	4.531215617	2.106298881	0.051399063	0.322917178	Tumor	ACC
TCGA-OR-A5LP-01A	0.1609889	0.8479827	0.3948224	0.2376017	0	0.6737504	0.007558032	0	1.512903	0.3242931	1.730273	0.05966644	0.04140681	1.553702	0.02722716	0.01919941	2.111486	0.01960887	0.5132366	0	0.002022523	4.455585	3.345088	4.564557	2.914961	0.04649013	0.143089	Tumor	ACC
TCGA-OR-A5K9-01A	0	1.664753359	0.081680354	0.052625066	0	0.079192647	0.008818125	0	0.410442126	0.299195574	1.782163818	0	0.07464701	1.482284684	0	0.022385377	3.715899087	0.150319614	0.065921018	0.007622728	0.002360478	3.957615213	0.219738936	1.681827474	2.253486152	0.036305064	0.110679879	Tumor	ACC
TCGA-OR-A5J7-01A	0	0.829880366	0.043756266	0.121367151	0	0.444165776	0.022617428	0.009707559	0.599686898	0.094096885	1.264332269	0.094565843	0.091790197	1.711152735	0.003059057	0.019251464	4.170432165	0.154720997	0.17557822	0.013072111	0.006075586	5.163471519	2.695545627	3.001060857	1.742575257	0.046615005	0.114926939	Tumor	ACC
TCGA-PK-A5H9-01A	0.6588877	1.278999	0.02118909	0.3731495	0	1.56667	0	0.00311655	0.5593598	0.04936676	1.311288	0.2524443	0.02258985	2.692884	0	0.06375206	2.225818	0.7963995	0.6550157	0.006295489	0.007779699	3.420358	3.106845	3.109002	4.13153	0.3898955	0.05876329	Tumor	ACC
TCGA-OR-A5LR-01A	0.321554556	1.227910163	0.785368267	0.263583874	0.015345393	0.575828564	0	0	0.910739001	0.009019555	0.777222369	0	0.009765631	1.679103373	0.044887204	0.044394946	3.125488391	0.027370609	0.262223142	0.012167748	0	3.246622138	1.608736542	3.684274256	3.104882635	0.043424676	0.207041577	Tumor	ACC
TCGA-OR-A5JK-01A	0.027208271	0.584070922	0.674615474	0.397905011	0	0.200504893	0	0.027925497	1.462772624	0.119794499	1.363822084	0.060600936	0.02268424	1.863231724	0.026353342	0.006996166	1.777427858	0.038872179	0.133423103	0	0	3.946531967	1.394832243	2.886336644	2.101054434	0	0.170236305	Tumor	ACC
TCGA-OR-A5J6-01A	0.12390488	1.074605764	0	0.105084004	0	0.146799543	0	0.040423704	1.519528739	0.009178637	3.053644966	0.007692213	0.080795855	1.596048137	0	0.054034691	4.548350315	0.165150005	0.377005448	0	0.002560238	4.848211033	2.051218146	0.210024576	1.502737473	0.169144767	0.13171476	Tumor	ACC
TCGA-OR-A5LL-01A	0.2631187	0.133963	0.04721472	0.05848879	0	0.0592098	0	0	0.4240024	0.05158906	1.142385	0.5178309	0.02704812	2.267802	0.005283638	0.01665352	2.149053	0.05456157	0.04384223	0	0	5.771864	4.011683	3.490635	2.879796	0	0.1932434	Tumor	ACC
TCGA-OR-A5K3-01A	0	0.812821305	0.436839164	0	0.008628334	0.053743651	0	0.006763275	1.228068626	0.079004927	1.174399463	0	0.027225336	1.147651119	0.012731661	0.020092388	0.897480492	0.015417874	0.116179848	0	0.004231257	3.973271967	0.217623885	1.456920166	1.217293111	0.032602276	0.248765894	Tumor	ACC
TCGA-OR-A5J3-01A	0.015041844	1.688905882	0.007356433	0.245415539	0	0.11702378	0.078553522	0	1.485887503	0.022423118	2.76962079	0.252396603	0.088154048	1.748111598	0.086808343	0.056779949	4.435108203	0.045291483	0.184362649	0.008693562	0.029347547	3.981837295	1.070620897	0.182123829	2.679319386	0.041347896	0.138222223	Tumor	ACC
TCGA-OR-A5L5-01A	0.06428614	1.344175	0.8876401	0.2404961	0	0.1694643	0	0	1.092353	0.0668518	1.543026	0.03269273	0.06410787	1.77004	0.04246873	0.03625929	2.05968	0.05776777	0.5873385	0	0.006576553	4.130762	3.896547	6.11226	2.702632	0.04212208	0.252483	Tumor	ACC
TCGA-FD-A3SS-01A	0.110094131	0.643793494	0.088538783	0.116120673	0	0.169334032	0.006924537	0.005919597	0.32617336	0.012161548	3.573878557	0.117814183	0.09086606	2.480557488	0.421504829	0.034980149	0.865812528	1.556471686	0.44659039	0.011945882	2.058318027	2.425799427	0.025465568	0.166879863	2.634412504	0.077237425	0.042139964	Tumor	BLCA
TCGA-FD-A43S-01A	2.057971102	0.607873572	0.218846755	0.244572917	0	0.646154515	0	0.012139697	2.539253031	0.019641436	3.526080571	0.052547829	0.230909587	1.502576542	0.015250183	0.006051427	3.438983111	0.20735491	2.302217128	0	0.340114698	3.469007494	1.665186294	0.126884819	1.861940071	0.158921713	0.019398565	Tumor	BLCA
TCGA-UY-A78K-01A	0.017110447	1.353766367	0.055585017	0.019445576	0.004691923	0.282635412	0	0.003676654	1.746101894	0.010982891	3.894128025	0.579638301	0.052752937	2.423040707	0.030916092	0.080137132	2.329757175	0.138986527	0.289998657	0.007425441	1.626609701	3.222971462	1.753027182	0.966034982	2.48215895	0.423646395	0.074698897	Tumor	BLCA
TCGA-DK-A2HX-01A	0.08579825	1.296858273	0.399225921	0.564028165	0.003571354	0.373343032	0	0	0.683935026	0.017716329	2.498305078	0.116382403	0.060054432	2.167044097	0.041663044	0.008335818	1.411112726	0.464984068	1.011784222	0.022481509	3.088707847	3.207653959	0.192769919	0.494284108	2.997954528	0.142581701	0.008946613	Tumor	BLCA
TCGA-DK-A1A3-01A	2.077601597	0.726400643	0.06776957	0.158731286	0.011462644	0.467537437	0	0.03121203	2.821992934	0.005053186	5.914106064	0.033528102	0.039652734	3.030996647	0.025285271	0	1.854278907	0.115491428	2.308214362	0.009086487	1.256125154	4.114738272	0.532624546	0.412007135	2.953769382	0.085133852	0.014369842	Tumor	BLCA
TCGA-GC-A6I3-01A	0.204793267	0.896305956	0.16862927	0.206895433	0	0.263102746	0.03625452	0.041237991	4.153051365	0.011697503	3.96583773	0.378558413	0.004233738	1.272123291	0.053257239	0.068574595	2.76040569	0.08511924	2.548805103	0.041690123	0.372428028	3.502458809	1.929815308	0.096732357	0.868339065	0.62902459	0	Tumor	BLCA
TCGA-XF-AAMJ-01A	0.910088249	1.138606669	0.190766005	0.354311487	0	0.508749916	0	0	0.696192757	0.006680181	3.304690428	1.224839687	0.019208615	1.884616052	0.016772201	0.026447622	3.21751595	0.245902666	2.681852617	0	0.029510056	3.44791605	0.087662441	0.013358287	3.113280958	0.098086259	0.037707414	Tumor	BLCA
TCGA-GC-A6I1-01A	0.173694621	0.504153144	0	0.13358304	0	0.661044129	0.010229541	0	2.413204426	0.003280405	2.886253978	0	0.028176756	1.662930081	0	0.006531115	3.539452732	0.77324611	1.815658845	0.017632916	0.010926026	3.370711796	1.236584903	0.658384135	1.676773707	0.315002967	0.03471424	Tumor	BLCA
TCGA-ZF-A9RL-01A	0.142622731	0.082426426	0.033359345	0.059945098	0	0.151168217	0	0.009831854	2.713061703	0	4.218557308	0.098633255	0.027729112	2.576706733	0.018490872	0.043503765	0.265190801	1.321008856	1.824765359	0.087093913	2.240350197	2.629029276	0.132586387	0.112113029	2.935825029	0.011946636	0.069421516	Tumor	BLCA
TCGA-DK-A3IL-01A	0.037221239	0.984584606	0.054145114	0.307791312	0.020444306	0.324339455	0	0.004026578	2.820075883	0.006025174	4.077552477	0.250109788	0.006524122	1.975446975	0.011364472	0.081873385	1.202458291	1.27930906	1.19619175	0.02425724	0.323740566	2.658471643	0.210849094	0.044682165	2.461842412	0.029122701	0.087711759	Tumor	BLCA
TCGA-E7-A6MF-01A	0.598643315	1.084467921	0	0.02950322	0.016010116	2.185853178	0.048370811	0	0.520110806	0.003143877	4.556136946	0.150090268	0.48711951	3.117710547	0.26047667	0.061406287	0.738794815	0.315320992	3.078580733	0.025280113	0.584045469	2.327362524	0.171466374	0.096082887	2.964692763	0.079552587	0.091327178	Tumor	BLCA
TCGA-BT-A20R-01A	0.074070993	1.062283896	0.066413962	0.443106161	0	0.517496312	0	0.003607913	1.892998156	0.032095572	3.089037736	0.231802947	0.034727622	2.099472852	0.111428407	0.016082422	2.388585141	0.448382171	1.36121876	0.028928887	2.226887687	3.333730873	0.169564009	0.225382446	2.747769519	0.076977331	0.051165138	Tumor	BLCA
TCGA-H4-A2HQ-01A	0.356776977	1.075474366	0.104469775	0.051471585	0	0.254699119	0.009849473	0.004216786	2.467207339	0.001579985	2.181150541	0.136357288	0.047158412	1.960714062	0.154704938	0.012549028	1.126787167	0.117397959	2.498082663	0.033761283	0.701102992	2.557439801	0.333307824	0.161692226	2.51264213	0.020395383	0.141645013	Tumor	BLCA
TCGA-GV-A3QH-01A	0.5857392	0.9705157	0.6993325	0.2561506	0.007321711	0.4084849	0.006712794	0	2.644988	0	3.772007	0.06865588	0.7431229	2.146589	0.01349487	0.1350565	0.7101603	1.062815	1.925147	0.0344684	0.1468176	3.085284	0.409237	0.8699506	1.955074	0.04813118	0.04979286	Tumor	BLCA
TCGA-4Z-AA82-01A	0.136217634	0.432966912	0.208197815	0.160904747	0.005561347	0.910542724	0.010179193	0	1.337424296	0.006521073	3.746667306	0.008188574	0.58066284	1.657210213	0.13359187	0.006498929	1.467689741	0.09960926	1.07306099	0	0.93186877	2.442309784	0.478316281	1.432495441	2.589913767	0.082515644	0.041355618	Tumor	BLCA
TCGA-E7-A4XJ-01A	1.370417344	0.216276468	0.046516152	0.122071804	0	0.245730048	0	0.00551723	2.899523531	0	4.238007899	0.176010167	0.017818014	1.905550785	0	0.11871512	1.698059278	1.986995825	1.992181809	0	2.288274277	2.384999998	0.923071272	0.078692185	1.204061851	0.039776924	0.026324561	Tumor	BLCA
TCGA-XF-A8HE-01A	0.343917188	0.301832825	0.087394582	0.326433004	0	0.891024592	0.009451835	0.004046229	2.684049011	0.001516023	3.184781936	0.007603081	0.12275762	2.31926678	0.011419794	0.018026799	1.736795558	0.030556444	3.095321509	0	0.076452934	2.717593405	0.646760216	0.151383175	2.07249514	0.15848726	0.075862763	Tumor	BLCA
TCGA-XF-A9T0-01A	0.66651557	1.005964921	0.065500953	0.156174456	0.006238257	0.482918292	0.022742282	0.009761388	3.321424191	0	3.334585616	0.045347485	0.027531591	2.171262469	0.009208572	0.09884858	1.933441692	0.040484344	3.127783452	0.01967213	0.054074279	3.130663938	0.252330939	0.032696921	1.427065941	0.058353627	0.061435333	Tumor	BLCA
TCGA-FD-A5BT-01A	0.279738216	0.886073631	0.087627399	0.082702201	0	0.302165778	0	0.014333857	3.60094705	0.014309025	3.532024392	0.358151434	0.019337015	0.883529177	0	0	3.816454821	0.112601241	2.300708555	0	0.020858678	3.695231563	0.964535177	0.032066497	1.440806683	0.422195755	0.096686688	Tumor	BLCA
TCGA-FD-A3SN-01A	1.123368998	0.510828948	0.084648346	0.067880097	0	0.187802299	0	0.007820391	0.753461151	0.001466999	3.740726891	0.173543486	0.068298383	1.693269098	0.014716905	0.017447072	3.000733488	0.592138021	0.533361758	0.007907141	1.333648179	2.962595727	0.248941086	0.004406029	1.689512627	0.110112657	0.043310705	Tumor	BLCA
TCGA-G2-AA3C-01A	0	0.751982582	0.075723692	0.086859758	0	0.294208696	0	0	2.928307633	0.018783596	2.46681339	0.009470724	0.028384768	1.317107029	0.140591989	0.007517206	6.453894425	0.471845031	2.453520722	0	0.006300092	3.568509235	0.763387159	0.337972516	1.898810522	0.237304185	0	Tumor	BLCA
TCGA-HQ-A2OE-01A	0.8004699	1.01292	0.1523476	0.1330876	0	0.9452603	0	0.00653934	1.641328	0.002451456	2.974385	0.1030946	0.03672897	2.904631	0.01231095	0.05752239	0.8673007	1.095497	2.134308	0.05632095	2.307994	3.139082	0.2826697	0.02196164	2.217988	0.1702023	0.06166122	Tumor	BLCA
TCGA-BL-A3JM-01A	0.050092187	1.632194825	0.07714821	0.231600563	0.003475091	0.367285684	0.006364439	0.285863969	0.734355301	1.893604589	0.998492825	0.005118501	0.024106263	2.70195539	0.02547975	0.063649777	1.970694078	0.09641348	4.511823636	0.038073893	0.011876234	3.458342843	0.238798329	2.16435867	2.810189751	0.192098758	0.222124071	Tumor	BLCA
TCGA-XF-AAN3-01A	0.07617153	0.5452238	0.05612194	0.1424204	0	0.5787818	0	0	0.7881131	0.004168988	3.694767	0.8142357	0.002581424	2.252132	0.05455662	0.03523039	1.224895	0.1865515	3.726296	0.003218365	0.04413363	2.448166	1.574275	0.2329711	2.734792	0.136682	0.04522615	Tumor	BLCA
TCGA-FD-A3SR-01A	0.126509594	0.798830429	0.151841927	0.448104587	0.039295796	0.236766367	0	0.007780216	1.460657577	0.002917417	4.191609152	0.043372536	0.043612652	2.835787423	0.029135861	0.05706498	1.915264518	0.927953369	0.790059907	0.05418562	3.699212044	4.08239021	0.826093538	1.148723164	2.79075543	0.178245015	0.037013303	Tumor	BLCA
TCGA-4Z-AA89-01A	0.011887162	0.281880821	0.008706762	0.026900176	0	0.125020375	0.011900172	0.005096808	0.263822724	0	4.168725845	0.083962278	0.032745361	2.244576728	0.009599473	0.088652095	0.565248814	0.778044449	2.851573912	0.030647838	0.578521438	2.7401743	0.054252871	0.056349649	2.48579943	0	0.056148915	Tumor	BLCA
TCGA-G2-A2EO-01A	0.325794775	0.679790327	0.068712511	0.23504469	0.005242984	0.642049564	0	0.004108643	1.663867567	0.010741668	3.604497082	0.007720214	0.065226568	1.590513116	0.011595492	0.006127006	2.635000165	0.015595098	1.091577992	0.024748108	0.942342324	2.736368361	1.000391987	0.218718509	1.710855784	0.33749794	0.026127317	Tumor	BLCA
TCGA-ZF-AA5H-01A	0.2070634	1.354589	0.09277971	0.08204006	0	0.2677032	0	0.008379533	1.034983	0.00104828	2.107477	0	0	2.087326	0.03136245	0.03714108	5.448551	1.33589	0.4977299	0.0112856	0.04821391	3.110902	1.250498	1.900672	2.54366	0.04691767	0.008947451	Tumor	BLCA
TCGA-BT-A20V-01A	0.142488356	0.053618647	0.009926908	0.010286817	0	0.190669171	0.013565736	0.011600844	1.997577764	0.002178479	3.912291641	0.064286679	0.31670814	2.378878776	0.010944249	0.03435106	1.137548811	1.558005093	4.012303924	0	0.091672702	2.188933413	0.60005852	1.28431753	1.422328935	0.082571375	0.167189601	Tumor	BLCA
TCGA-GC-A3WC-01A	0.291931781	0.515811192	0.075711815	0.35524948	0.03130375	0.703463025	0	0.327545441	2.208840824	0.035141212	3.069647474	0.038350778	0.08457233	2.669915166	0.00389158	0.042525545	2.59886214	0.064657072	1.962064175	0.016614046	0.090098218	3.231248059	1.531843928	0.154205588	3.651489771	0.231575002	0.083574569	Tumor	BLCA
TCGA-GV-A3JV-01A	2.320035586	0.364305515	0.16896692	0.184406086	0.015655009	1.233816154	0.007196101	0.003079196	0.829216605	0.001153458	3.136181524	0.01155223	0.027234538	1.919484435	0.011582804	0.140164205	2.18868708	0.482687241	0.848610064	0.018580463	1.922685486	3.299366247	0.283888204	0.044409652	1.993042228	0.037003961	0.062807679	Tumor	BLCA
TCGA-YF-AA3M-01A	0.135248727	0.703127744	1.257137681	0.081289124	0	0.113367023	0	0	2.86052163	0.005036744	3.156061533	0.396574058	0.037751937	1.170374487	0.121832845	0.087784967	1.555851305	0.132414398	0.959632296	0.040315934	2.521511167	2.673055563	1.506453244	0.737841345	2.218526186	0.016296988	0.042550029	Tumor	BLCA
TCGA-FD-A3B5-01A	0.506422963	0.809016781	0.024723937	0.280917369	0	0.350283152	0	0.014506307	1.967081955	0.002181465	3.426600374	0.016364504	0.56576535	1.577164886	0.067167711	0.012995404	2.431884859	1.010892744	3.035298584	0	0.239594885	2.888607566	0.567028916	0.311645728	2.444827109	0.041932952	0.081722642	Tumor	BLCA
TCGA-BT-A20Q-11A	0.034024962	1.922055629	1.681220647	0.929627338	0	0.09957947	0	0	0.201384753	0.089769355	1.80462971	0	0.046992213	2.090897514	0	0.034742426	1.861203818	0.116402469	0.112327577	0	0.00367759	2.182431058	0.037773558	0.039242076	3.769047365	0	0.028037334	Normal	BLCA
TCGA-CF-A47V-01A	0.8174845	0.3511347	0.1134773	0.1756166	0	1.139738	0	0	0.4358646	0.001359299	4.552767	0.191719	0.08020605	2.009194	0.003422372	0.0791095	1.615477	1.555029	1.772628	0.07862909	2.213833	3.439607	0.4607622	0.3342607	2.643214	0.01756256	0.07925839	Tumor	BLCA
TCGA-GU-A42P-01A	2.299356693	0.863539581	0.024292678	0.185575848	0	0.450175224	0	0.008568321	1.32633803	0.014935418	4.639095701	0.888870788	0.096571467	2.206970395	0.026768674	0.087089102	0.921522494	0.321585904	0.985797356	0.011539601	0.267292696	3.129610769	0.095991978	0.342745292	2.385084859	0.006949878	0.088979414	Tumor	BLCA
TCGA-BT-A20T-01A	0.545140898	0.677452483	0.17571019	0.32387353	0	0.446961444	0	0	2.25155064	0.002553761	3.034845429	0.012789064	0.038242962	2.089229267	0.006425695	0.010153481	2.047775923	0.143534263	1.825104194	0.040839838	0.57062437	3.035010861	0.340826338	0.02287173	2.381074184	0.11179235	0.053679921	Tumor	BLCA
TCGA-GC-A3BM-11A	4.262940542	1.738615449	0.950977972	0.348461869	0.005665831	1.761357143	0	0.004440146	0.78495895	0.031287876	3.143238822	0.112617991	0.378422216	1.920361471	0.00418825	0.058522635	2.579983221	0.822303437	2.415125057	0	0.172698188	2.435161585	0.39367798	0.815369452	3.407594485	0.032085415	0.035187235	Normal	BLCA
TCGA-XF-AAN0-01A	2.004238	0.7348831	0.2506515	0.2273415	0.003849785	0.5085964	0	0.003016553	1.154639	0.004514607	4.668096	0.1250849	0.1399011	1.942079	1.309563	0.104289	1.725079	0.1444243	1.164156	0.01820445	0.5191005	3.561477	0.4842812	0.4009522	1.525365	0.2240184	0.03819008	Tumor	BLCA
TCGA-E7-A7DV-01A	3.499070638	0.750662575	0.088788003	0.207631235	0	0.331840423	0	0	3.619690235	0.004708269	2.88973997	0.046640327	0.012712267	1.283450859	0.240244605	0.004692271	4.336450355	0.095205364	1.832976089	0.02525359	0.323172599	3.742572827	0.563144869	0.017615147	3.10441653	0.29040288	0.0495914	Tumor	BLCA
TCGA-GV-A40E-01A	0.5281548	1.368454	0.1689476	0.1402798	0	1.959653	0	0.01438211	2.26746	0.002702879	2.73364	0.01353304	0.3333711	1.639846	0.02030569	0.06329972	3.73481	0.6338496	0.8908588	0.05730588	2.947946	3.302034	0.8371393	1.028708	2.253781	0.02612588	0.05675638	Tumor	BLCA
TCGA-FJ-A3Z9-01A	0.161367228	0.420508392	0.017128151	0.119878659	0.006415697	1.000795573	0.011740068	0	2.567843729	0.001884299	4.744339129	0.472524515	0.056072763	2.195617276	0	0.14300168	0.855157846	1.691474699	2.045878807	0.010149961	1.158984634	2.505182707	0.330058483	0.135184648	1.492045334	0.012197774	0.152973772	Tumor	BLCA
TCGA-XF-A9ST-01A	0.179137036	0.613966948	0.033439481	0.076805871	0	0.347357091	0	0.01964446	2.409589483	0	2.300585472	0.009272966	0.03172333	2.176159986	0	0.036430842	3.751332221	1.357344178	2.625762851	0	0.881238381	3.922428033	0.807076392	0.152983002	2.035409151	0	0.031342277	Tumor	BLCA
TCGA-FJ-A3ZF-01A	0.654586124	1.232777504	0.03508933	0.097838937	0	0.216969368	0	0.020618544	2.480948941	0.00194217	4.452171419	0.322504706	0.016740755	2.58030416	0.012190077	0.16801668	0.651040454	1.270528683	0.75278679	0.031157478	0.122805554	2.660544498	0.843898699	0.239067083	2.080583293	0.01881569	0.036948833	Tumor	BLCA
TCGA-K4-A3WV-11A	0.838534303	1.468222441	0.424116916	0.583108479	0.011454019	1.595295606	0	0	0.789811784	0.023414008	3.913654462	0.248479459	0.09538117	2.390566435	0.01268848	0.04629849	1.629977544	0.388828321	1.53633463	0.027069283	2.065822664	2.754285984	0.405474425	0.233500359	2.56931335	0.085071403	0.111059351	Normal	BLCA
TCGA-YC-A89H-01A	0.299448115	0.597169023	0.105766106	0.096233726	0	0.182317322	0.027882946	0.004004406	2.999231087	0.00150034	4.265798437	0.022457048	0.01294741	1.557611457	0	0.017841362	1.68328371	0.443750375	2.512724902	0.00808644	0.928611456	3.054136673	0.282966732	0.026827652	1.778454666	0.047954792	0.062849696	Tumor	BLCA
TCGA-CF-A9FM-01A	1.36072381	1.151475624	0.030400969	0.18642761	0	0.279420689	0.031189426	0.004483674	0.447146516	0.00503439	3.592147313	0.136918366	0.091693847	2.278840387	0.058111035	0.046163028	1.171175569	0.701601881	2.424931426	0	0.2423177	2.906585656	0.281794876	0.107113567	3.018344103	0.043036239	0.104063734	Tumor	BLCA
TCGA-DK-A1AD-01A	0.052559211	0.451240793	0.12975344	0.114401754	0	0.262330985	0	0	2.028380001	0.005703027	4.079997934	0.050789047	0.022108653	2.338995002	0	0.018109434	0.972436305	0.004646229	2.498111177	0.01229509	0.306578751	3.487927699	0.455439562	0.027229477	1.881812867	0.107280874	0.048096835	Tumor	BLCA
TCGA-G2-A2EK-01A	0.089532528	0.540527457	0.046044322	0.191448805	0	0.416471212	0.014156557	0.027098027	2.644058718	0.007942491	4.876756149	0.913694822	0.081446908	2.483885335	0.014262613	0.066478458	1.343754089	0.368071227	3.374381248	0.0483511	3.358416846	2.669668834	0.514861081	0.09273426	2.638506356	0.072084865	0.14355298	Tumor	BLCA
TCGA-E5-A2PC-01A	0.54128041	0.534116833	0.009038566	0.077740478	0.003379642	0.190267849	0	0	2.237306184	0.007915913	3.73861769	0.044195385	0.006432996	1.857079633	0.004991194	0.065720653	0.982493485	0.306427541	2.339723556	0.010680315	0.552122868	2.304333941	0.322681678	0.005953834	3.138921668	0.019209418	0.021075546	Tumor	BLCA
TCGA-C4-A0F1-01A	1.07612511	0.385782325	0.100542867	0.377636884	0	0.32649797	0.033140837	0	1.194532842	0.00267869	3.0654687	0.006721777	0.179941748	1.286143168	0	0.010648817	1.22664911	0.115357481	2.237655443	0	0.004470018	2.850246222	0.181916055	0.467528144	1.701072191	0.025893943	0.017108864	Tumor	BLCA
TCGA-FD-A43N-01A	1.026569	0.4786899	0.3896803	0.3601688	0	0.7997766	0	0.003073949	1.120195	0.00345172	3.811373	0.1431789	0.04664504	1.924058	0.01156313	0.06289844	2.905007	0.2051598	1.525044	0.006209528	0.4674324	3.237543	0.2613793	0.03760233	1.62797	0.05866095	0.1045693	Tumor	BLCA
TCGA-BL-A13J-01A	0.839343	1.451795	0.1124366	0.4014119	0.01310623	0.3027931	0	0.008227202	1.922656	0.01536107	2.660286	0.05592829	0.01794528	3.509587	0.001944177	0.0257759	1.165295	0.5294068	0.4642989	0.026237	0.5780272	2.987514	0.90101	0.1028931	2.41046	0.01719942	0.06397572	Tumor	BLCA
TCGA-FD-A3SO-01A	0.893574656	0.459666471	0.085890696	0.147421417	0	0.669492864	0.009284837	0.003974607	1.148989158	0.010392021	2.257082209	0	0.084604223	2.396030948	0.007488458	0.046749923	2.32489123	0.065239301	1.171698626	0.008026348	0.012385912	2.256731531	0.620772947	0.022225303	2.092631576	0.155824385	0.050127054	Tumor	BLCA
TCGA-XF-A8HD-01A	0.641571172	0.667900257	0.170925737	0.161573693	0.004098322	0.23142812	0	0.003211358	1.018367163	0.007202999	3.326933343	0	0.010389619	1.419796639	0.015082299	0.092896379	1.962860723	0.059993141	0.527961686	0.012944535	0.137884894	2.913304388	0.856585183	1.329032092	2.048245334	0.134287202	0.050604548	Tumor	BLCA
TCGA-BT-A20X-01A	1.020912909	2.114563412	0.246174714	0.223249616	0.007540335	0.442751171	0	0.00590997	1.600748927	0.007738422	3.399043439	0	0.520400542	1.135579083	0	0	1.39675041	0.203811919	1.566430171	0.005975572	0.003697001	3.126729431	0.565631275	0.632055491	2.51374096	0.08392514	0.078466889	Tumor	BLCA
TCGA-ZF-AA52-01A	0.566798614	1.414423027	0.252764362	0.42147326	0	0.352893689	0	0.005200787	1.171610342	0.003895562	3.363708081	0.514045059	0.049824685	1.504798938	0.316434418	0.05342421	2.226118561	0.63273447	1.091864093	0.051742206	3.793837593	3.30254705	0.331234368	0.011680394	2.512298138	0.074090552	0.016597318	Tumor	BLCA
TCGA-DK-AA76-01A	0.376202444	0.494755771	0.041331161	0.501475748	0	0.280980401	0	0	2.18627301	0	4.567509548	0.132120311	0.007928836	2.680340827	0.009218926	0.178688124	0.873414099	0.1388329	4.469440079	0.039123111	0.991142308	3.320506302	0.339069096	0.038117468	2.43419538	0.023651862	0.083907302	Tumor	BLCA
TCGA-GV-A3JW-01A	0.5406982	1.664414	0.1000687	0.3628884	0.3134108	0.5790843	0.0295445	0.06545183	1.488466	0.001193126	4.078143	0.3165235	0.05080242	2.407419	0.03270763	0.1274329	0.8495775	1.416475	3.433483	0.05689526	1.131487	3.805329	0.760439	0.1849896	2.261066	0.0532848	0.06979559	Tumor	BLCA
TCGA-FD-A3N6-01A	0.016078855	0.34120086	0.073790876	0.381320383	0	0.322397819	0	0.008275791	1.902802512	0.002069795	2.206201708	0.030895985	0.327684496	1.766633904	0.010399815	0.024560526	1.117360689	2.160176137	2.457025058	0.005583774	0.010338552	2.332265172	0.158696002	0.322335306	2.23730493	0.039814222	0.02634936	Tumor	BLCA
TCGA-BT-A2LA-11A	3.396333835	0.782995188	0.276524637	0.23861641	0	1.368876567	0	0.01267303	0.929669801	0.010681632	3.146463735	0.163942948	0.070496177	1.005653759	0.020858425	0.00946646	2.111723097	0.267138588	2.505917735	0	0.179332802	2.839832131	0.269512731	0.487656302	1.97367379	0.038185466	0.025266619	Normal	BLCA
TCGA-CU-A5W6-01A	0.833692592	0.333917312	0.055613587	0.285614298	0	0.515197764	0	0.012377793	1.637188203	0.003099019	3.714196321	0.075924741	0.119247168	2.136590689	0.057464161	0.018432496	1.189531826	0.262080225	2.855297949	0.016662494	0.604682351	3.669872157	0.24683365	1.038305634	2.282957604	0.266117275	0.168939203	Tumor	BLCA
TCGA-DK-A2I4-01A	0.36154005	0.675596307	0.242895295	0.217100636	0	0.478819292	0	0	2.652436106	0.009443247	2.336999645	0	0.036028358	2.067838488	0.005294886	0.020831051	3.768144877	0.663428007	1.513633842	0.066675674	2.114311611	3.51897716	1.609507827	0.273105213	3.009085579	0.197803744	0.017907897	Tumor	BLCA
TCGA-DK-AA6M-01A	0.643111033	0.808377683	0.080216785	0.306879459	0	0.768212674	0	0	2.341795443	0.008998751	2.773765043	0.011297342	0.057495463	1.621040837	0.033718366	0.008968219	3.057538198	0.123234082	3.139748838	0.024178128	2.62075058	3.863737035	1.041767444	1.411487576	2.009060846	0.279062299	0.019186605	Tumor	BLCA
TCGA-4Z-AA7Y-01A	0.609526549	0.237972917	0.022175982	0.125611737	0	0.615764202	0	0	1.068602718	0.003256985	4.005114485	0.016294893	0.062202819	2.314347226	0.008192101	0.044791361	1.320725761	0.8595567	3.013564389	0.017507646	1.083353067	2.921309832	0.19386376	0.033909418	2.494939757	0.010552883	0.034469059	Tumor	BLCA
TCGA-DK-A3WY-01A	0.0578002	0.8673298	0.05215079	0.2917498	0	0.2707352	0.009054371	0.03829701	2.308468	0.01445569	1.275606	0.007283164	0.08255673	2.154896	0.02899068	0.02867102	3.743704	0.3958816	0.5812045	0.03871733	0.4344918	2.801362	2.942584	0.8254145	2.370813	1.03334	0.07864137	Tumor	BLCA
TCGA-E7-A3X6-01A	0.131610376	0.657117281	0.08830525	0.218524676	0	0.500990579	0.008872769	0.003797901	0.976027848	0.001422904	3.794301273	0.014238865	0.015335827	2.130637277	0.003582395	0.028099784	2.408712347	0.268941431	3.440718998	0.037948542	0.423383419	3.333316881	0.677520741	0.038015271	2.04260697	0.080924408	0.0181617	Tumor	BLCA
TCGA-K4-A3WV-01A	0.052990681	0.452559903	0.02843864	0.029462892	0	0.729520292	0	0.01253911	1.63799871	0.023381688	5.598370717	0.023501103	0.359657884	2.599652145	0.015751379	0.030987435	1.053064627	0.946367262	4.509443952	0	1.93257447	3.486552955	0.475798554	1.710508121	2.441007192	0.020275321	0.110020701	Tumor	BLCA
TCGA-DK-A3IQ-01A	0.08953545	1.668158	0.5702169	0.7188966	0	0.557092	0	0.003431813	1.437077	0.01916541	3.135007	0.2596021	0.02759387	1.866175	0.08188931	0.04044661	1.579507	0.225041	1.945781	0.006931555	0.3271833	2.617797	0.02215143	0.02681824	3.577269	0.02485275	0.04870656	Tumor	BLCA
TCGA-ZF-AA56-01A	3.048154062	0.437021594	0.130157051	0.536153495	0	0.582915257	0	0	1.084001637	0.004464748	4.136285211	0.080135254	0.078536404	2.094052505	0.003750647	0.017716553	2.429213306	0.247580577	2.638444703	0.008029681	0.538033928	2.612856657	0.708013652	0.128540045	2.745513523	0.093723637	0.025291664	Tumor	BLCA
TCGA-CU-A3QU-01A	0.344674853	1.632687576	0.384580794	0.102130624	0	0.265816714	0	0.00939611	0.408040649	0	4.618450524	0.457218657	0.032747566	2.794030921	0.002960694	0.046145741	0.929487024	0.252057481	1.068346816	0.018938411	0.297158339	3.571402395	0.380589917	0.09245906	1.83792227	0.045137801	0.015022988	Tumor	BLCA
TCGA-FD-A6TI-01A	2.640004	0.8247485	0.1225173	0.1651106	0	1.565042	0	0	1.528537	0.01337112	4.405339	0.09787216	0.1561195	1.91164	0.0362081	0.03090426	1.126029	0.1306516	1.763955	0.01204415	1.716113	3.507071	1.211148	0.6457469	2.204231	0.0288007	0.08826396	Tumor	BLCA
TCGA-XF-A9T3-01A	0.045494306	1.490733582	0.330941382	0.716987161	0	0.618243508	0	0.019636349	1.179183218	0.029304607	3.739712087	0.018479075	0.039530137	1.685083828	0.054884682	0.029205874	2.786864321	0.830360451	0.771072534	0	0.344632848	3.102904017	0.724998978	1.793996503	2.720798235	0.137480959	0.061992866	Tumor	BLCA
TCGA-FD-A3B3-01A	0.2809453	0.672555	0.2125899	0.3357695	0	0.7247111	0	0.01234661	1.513769	0.01109742	3.001089	0	0.2638814	1.812768	0.009325893	0.01105979	2.819838	0.5104366	1.194379	0.005006311	0.02611445	3.001614	1.235734	0.5502218	2.526368	0.197004	0.02754478	Tumor	BLCA
TCGA-BT-A20U-11A	0.074451927	0.797298739	0.724446362	0.279979946	0	0.152929776	0	0.02698227	1.049885809	0.01622171	2.590854767	0.020352325	0.052051274	1.671831774	0	0.040082332	1.068816177	0.563358654	1.810733877	0.010973807	0.539175087	2.201588698	0.344638004	0.112019734	2.231409909	0.02625471	0.042984952	Normal	BLCA
TCGA-YF-AA3L-01A	0.8331061	0.753299	0.05202705	0.06142132	0	0.2707561	0	0	0.5293152	0.004960578	2.944562	0.02475982	0.05629054	1.405859	0.004167287	0.006587875	1.299541	0.6766381	0.2565455	0.04405944	2.151558	4.084658	0.1543382	0.01486279	2.306269	0.1626489	0	Tumor	BLCA
TCGA-K4-A54R-11A	4.875889609	1.323946162	0.817344492	0.308794274	0	1.219842368	0	0	0.692914705	0.02233343	3.378077194	0.283475253	0.321391831	1.621542012	0.021647537	0.03410235	2.188975765	1.233368471	2.786431378	0	0.93034306	2.275502258	1.029526864	0.854543412	2.951712642	0.055169873	0.134319605	Normal	BLCA
TCGA-SY-A9G0-01A	0.237155225	1.881151103	0.438601513	1.192375114	0	0.665079959	0	0.005643256	1.909977065	0.023097524	3.384078678	0.062455568	0.208786847	2.289000797	0.015911129	0.089953143	2.34911917	0.316082448	0.52127302	0	0.726050371	2.908043778	0.493035882	0.025233096	3.344922263	0.06716753	0.070703408	Tumor	BLCA
TCGA-ZF-A9R2-01A	0.028585387	0.125650233	0.025127346	0.101428368	0.006292369	0.083959623	0.0115148	0.004931378	2.264989272	0.001848022	4.113139694	0.072496678	0.003999822	2.159094376	0	0.021947159	0.497388027	1.03314485	2.616603479	0.039414749	1.419984371	3.472909989	0.021238246	0.112268269	2.765124735	0.011963759	0.01574076	Tumor	BLCA
TCGA-GU-AATQ-01A	0.565076864	0.811852557	0.041008439	0.36609278	0	0.321497219	0	0.039973877	2.518227003	0	4.001666363	0.28924641	0.013086627	1.719131096	0.067223226	0.035843126	1.376714726	0.072300426	3.089157097	0	0.321205718	2.646626116	1.148518011	0.723671773	2.845169061	0.095353058	0.051032789	Tumor	BLCA
TCGA-FD-A5C1-01A	0.195704028	0.440407734	0.021240763	0.212680627	0	0.412245396	0	0.012456404	1.632993322	0.003118765	2.928495875	0	0.075745513	1.365018996	0.265130505	0.012392671	2.986407768	0.089346751	1.265609886	0	2.634765106	3.632812008	0.907932205	0.344844094	1.666737244	0.088503388	0.019903344	Tumor	BLCA
TCGA-DK-A2I1-01A	0.6957973	0.8504192	0.1123325	0.309379	0	0.7057141	0	0.02706454	3.054455	0.002554527	2.38812	0.6343337	0.02198364	1.652859	0.009630723	0	2.285564	0.1435753	1.566595	0	0.1383079	3.38988	0.5371515	0.02287854	1.967453	0.1720366	0.0217187	Tumor	BLCA
TCGA-CF-A5U8-01A	1.15764941	1.132357705	0.148861007	0.030628318	0	0.227863087	0.020291314	0	0.125428625	0	3.580633213	0.691416488	0.099169049	2.003770314	0.008211996	0	1.046132684	0.413725216	2.227869688	0	0.719757352	3.040885059	0.210737816	0.108803036	2.391294235	0.021079977	0.152505521	Tumor	BLCA
TCGA-UY-A9PB-01A	0.76393082	1.760157063	0.093947918	0.172219959	0.006571599	0.398083356	0	0.00515032	2.641573387	0.005782754	2.614112688	0.120974058	0.085282803	1.795183983	0.052561101	0.045472877	3.069597761	0.411226033	2.330013962	0.020718177	0.009642944	3.371997127	1.785498627	2.213699415	2.907279707	0.187970211	0.032688616	Tumor	BLCA
TCGA-DK-A3X1-01A	0.26419757	0.338429873	0.094225626	0.25683571	0	0.456120047	0	0.004060571	3.348227626	0.0045594	3.958669799	0.308736488	0.016391962	1.929445174	0	0.024070454	1.337970736	0.042749072	2.22232279	0.056442641	0.496204356	2.76088318	0.068781729	0.049483052	1.853498047	0.077019919	0.025823912	Tumor	BLCA
TCGA-DK-A1AC-01A	1.864651389	3.201937211	0.20192399	0.273650148	0.003940095	0.312958614	0	0	2.196694008	0.564393684	4.202387648	0.210620792	0.014958186	2.519141944	0.008718758	0.12791048	2.03233888	0.252214653	0.569763011	0	0.028690994	3.153720466	1.110915213	0.437682245	2.003233936	0.163278158	0.05822287	Tumor	BLCA
TCGA-FD-A62N-01A	0.398641249	0.906877047	0.079866968	0.111623169	0	0.428876676	0	0.013034873	3.429897185	0.004893369	2.588043744	0	0.04871428	1.286307474	0.004110811	0.012968194	4.403960106	0.036136145	1.321809019	0.0262391	0.013577032	3.702270175	2.198595681	0.803790112	2.128148254	0.270243619	0.020825158	Tumor	BLCA
TCGA-DK-AA75-01A	0.601956449	0.667047355	0.27671982	0.089380294	0	0.196120762	0	0.022122293	3.066126593	0.008321193	3.324379771	0.207951501	0.04157199	1.532440175	0.006991776	0.032889574	0.734903724	0.323365252	0.440932429	0.014949438	0.454441033	3.448721913	0.031831092	0.097022742	1.525304368	0.017959565	0.023614029	Tumor	BLCA
TCGA-XF-A9SL-01A	0.32372265	1.261775602	0.612415719	0.768822535	0	0.703458303	0	0	1.402952872	0.01789569	3.952217008	0.519443942	0.216871472	1.650657688	0.024537357	0	3.011334403	0.233368825	1.245145181	0	0.201231229	3.294629608	1.012533275	0.071998198	2.526794145	0.122287389	0.061709933	Tumor	BLCA
TCGA-XF-A9T4-01A	0.5328884	0.5020154	0.05373066	0.2662538	0	0.9574824	0.005750467	0	0.4778981	0	2.935304	0.01382936	0.01192822	1.870635	0.05020314	0.01825419	5.438851	0.3732313	3.461173	0	0.1280341	2.811348	0.2757855	0.1473804	2.486503	0.0644037	0.03506703	Tumor	BLCA
TCGA-XF-AAN2-01A	0.075949938	0.618230261	0.044938328	0.069269653	0	0.200897008	0	0	1.537142204	0.002495371	4.343947946	0	0.104327976	2.067602162	0.012530725	0.142107343	1.843113694	0.450549224	1.969426115	0	0.326969329	2.954753879	0.516654966	1.431213519	2.003405415	0.047873022	0.021218997	Tumor	BLCA
TCGA-BT-A2LD-01A	0.097418523	0.839552446	0.092808052	0.199520953	0	0.174698366	0	0	2.040091931	0.006440932	3.324651159	0.032083442	0.068270011	2.188376111	0.012147113	0.00641906	1.783648824	1.536908155	2.187550093	0.017331527	0.832491954	3.255900029	0.099205944	0.004843836	5.074765475	0.051491978	0.034124321	Tumor	BLCA
TCGA-BT-A20N-11A	0.021320682	2.141311002	1.393226891	1.354958874	0	0.276766321	0	0	0.543826091	0.086762974	1.021697028	0	0.119108059	2.202493463	0.005765662	0	1.828708882	0.081675454	0.315162836	0	0.022791201	2.487454885	0.114699762	0.034063353	3.814771227	0	0.06710197	Normal	BLCA
TCGA-ZF-A9R1-01A	0.04035619	0.833922166	0.284428525	0.229072997	0.00557631	0.140252108	0.030405508	0	3.369947399	0.004906735	3.622127531	0.228013413	0.01763521	1.977868155	0.115002276	0.032291635	0.912234093	0.41711888	1.830508862	0.069121672	2.40151952	3.097998629	0.53933558	0.057929924	3.118169268	0.082731821	0.013954678	Tumor	BLCA
TCGA-ZF-A9R9-01A	0.404326445	1.77233544	0.302201095	0.10496679	0	0.103677183	0	0.006129154	0.704423405	0.011450995	2.417946446	1.562865481	0	1.94718941	0.00578163	0.0182164	2.163695418	0.597118194	0.700206725	0.024630595	0.007658279	2.472089137	0.393391422	0.020590948	2.253740734	0.271521068	0.085945268	Tumor	BLCA
TCGA-DK-A6AV-01A	0.643733333	0.578605741	0.046723137	0.184540851	0	0.526493153	0	0	0.618103945	0.004151364	3.036123153	0.317537321	0.048695203	2.140112662	0.010436789	0.024647417	1.540941319	0.505374415	2.762404634	0.055080589	3.688953308	3.299784873	0.670657492	0.159576771	1.640895183	0.026758787	0.052409099	Tumor	BLCA
TCGA-XF-AAMY-01A	0.107789307	0.737247283	0.090671914	0.371965305	0	0.5704757	0	0	2.075442719	0.015280003	4.166413564	0.012809878	0.054414639	2.158321883	0.012843766	0.079420863	1.722663289	1.208855589	3.169870925	0	0.354494644	2.849573984	0.597700626	0.723259602	2.164607783	0.127277176	0.105600159	Tumor	BLCA
TCGA-GU-A763-01A	0.08307436	0.03046785	0.02386491	0.009941246	0	0.1198795	0	0.005616541	3.666716	0	3.780006	0.2914011	0.009097179	1.468314	0.01320877	0.02084335	0.663637	0.3721989	2.358	0.01133552	0.7444919	2.827133	0.4603813	0.01574769	1.244703	0.1244873	0.0443857	Tumor	BLCA
TCGA-FD-A3B7-01A	0.839152	0.7655507	0.1902763	0.4260612	0	0.9303177	0	0.003210345	1.866891	0.01078766	2.187587	0.006033946	0.07118152	1.883153	0.8866408	0.009560467	3.840782	0.8450388	1.719266	0.01294046	0.6297043	3.482178	1.016327	0.1444431	2.72896	0.1413508	0	Tumor	BLCA
TCGA-FD-A3NA-01A	1.047583	1.08285	0.1219097	0.1361884	0	0.4814581	0	0	2.854487	0.005788634	3.086433	0.05715407	0.2100752	1.537641	0.05730296	0.009219315	2.874593	0.2587647	2.146914	0.01247922	0.5331638	3.116634	0.2405151	0.02077582	1.904288	0.08060573	0.03433831	Tumor	BLCA
TCGA-CF-A47T-01A	0.579478649	0.2560136	0.04313296	0.143842504	0	0.475239599	0.009950515	0.012742834	2.770270181	0	3.941695728	0.18082138	0.010340943	1.758869694	0.027896773	0.062302696	1.176672315	0.252880583	2.466533365	0.034104747	0.944298138	2.514510708	0	0.014333783	1.645686179	0.010338702	0.053667055	Tumor	BLCA
TCGA-CU-A0YN-11A	0.040856858	2.092724826	1.301662399	1.374685627	0	0.191286613	0	0	0.499470603	0.084680298	1.663331076	0	0.032484898	1.822799928	0	0	1.882008973	0.107814653	0.240006589	0	0.006317827	2.373105969	0.085180945	0.017000145	3.406648477	0.012265057	0.040008165	Normal	BLCA
TCGA-BT-A0S7-01A	0	1.285964977	0.198837082	0.176548878	0	0.656012491	0	0	1.806207298	0.002331098	2.830708797	0.04615369	0.054541429	1.452183962	0.011708487	0	1.634931315	0.028221749	1.983779451	0.188743703	0.363136846	2.463988212	0.642744258	0.330759528	2.287749592	0.059386341	0.058692207	Tumor	BLCA
TCGA-GC-A3BM-01A	0.3138811	0.454521	0.1003451	0.09759063	0	0.489475	0	0.00757451	2.242056	0.004258139	2.649876	0.007126347	0.1573587	2.727923	0.02837104	0.055581	1.190938	0.05396612	1.98715	0.08208766	1.424759	3.235873	0.26243	0.1423214	2.373559	0.03647393	0.09418633	Tumor	BLCA
TCGA-GD-A3OP-01A	2.406331517	0.735893371	0.388088853	0.183461415	0.00720707	0.648677076	0	0.014080303	0.882759004	0.006342111	4.320987615	0.898040863	0.106136161	2.628052885	0.010636982	0.033394188	2.074327548	0.330143847	1.481871415	0.005711329	0.210312158	2.795564591	0.458181375	0.277307485	2.606434705	0.168678342	0.035818466	Tumor	BLCA
TCGA-SY-A9G5-01A	0.073440701	0.589804049	0.098337547	0.219695633	0	0.720474191	0	0.009882413	1.811539981	0.001854883	3.523647038	0.009298138	0.015992051	1.973317908	0	0	2.370000059	0.022497409	1.463759394	0.019915187	3.669589011	3.169502303	0.758868357	0.038542497	2.166683981	0.360840884	0.007921088	Tumor	BLCA
TCGA-KQ-A41S-01A	2.845191	1.187074	0.3097488	0.209488	0	0.7609829	0.008728405	0.003736	0.7949895	0.01115971	4.396202	1.212348	0.1024377	2.059094	0.3269358	0.05477133	1.87117	0.1307474	1.038479	0.03733718	4.036542	3.527159	0.2106738	0.181728	2.40007	0.1303905	0.0413509	Tumor	BLCA
TCGA-4Z-AA7M-01A	0.175129521	1.858801139	0.674541767	0.068922474	0.006341015	0.333572959	0.034534685	0.00496952	3.018682934	0.001862331	4.074454377	1.013789287	0.241057311	2.456823684	0	0.007409703	1.435434237	0.077554512	2.745564005	0.010031962	0.03382865	3.902311404	1.059018977	0.153962698	2.241374569	0.035870104	0.20761252	Tumor	BLCA
TCGA-FD-A3SJ-01A	0.065096669	0.8756468	0.238910793	0.450635985	0.003458849	0.391051165	0	0	2.496907356	0.023169237	4.729629383	1.058308325	0.066623698	1.813969459	0	0.032026966	1.6247401	0.145416099	0.633970877	0.02177777	0.757954186	2.87961182	0.48445142	0.05393433	2.345209104	0.242344566	0.021566397	Tumor	BLCA
TCGA-E7-A677-01A	1.058035	0.5378031	0.02958371	0.1669642	0.01899559	1.808108	0.005830622	0.02229438	0.3679	0.005596236	2.745228	0.201322	0.3069784	2.428985	0	0.0476344	1.675284	0.3952826	3.231043	0.06417923	3.154515	2.820557	0.3488577	1.018863	3.274322	0.006058423	0.07024665	Tumor	BLCA
TCGA-UY-A8OD-01A	0.094612985	1.497281192	0.234280472	0.44335229	0	0.288268896	0	0.004640077	1.169842409	0.008672858	3.072780677	0.101285157	0.216544328	1.861683408	0.030362753	0.087456287	2.02760367	0.05899475	0.851911362	0.091050286	1.63143267	2.809252261	0.600506971	0.139492715	2.327143788	0.248567183	0.029477842	Tumor	BLCA
TCGA-DK-AA6L-01A	0.332653985	0.539163712	0.052030458	0.071413348	0.006575367	0.328048753	0	0	2.201689183	0	4.160822545	0	0.150891737	1.983425695	0.00486099	0.038014451	1.862362072	0.102506935	2.008204615	0.051276973	1.114594763	3.179069434	0.782983823	0.062537374	2.139371184	0.097098233	0.072575247	Tumor	BLCA
TCGA-GD-A2C5-01A	0.796898728	0.505865529	0.151558808	0.221346644	0.008808081	0.646230707	0.008075895	0.017199092	3.189800791	0.007751492	3.796474916	1.723090124	0.055052415	2.537109209	0.025876975	0.070542013	1.676653111	0.932493371	1.549078631	0.202092237	1.592174637	3.656032033	0.215398661	0.115945714	2.200566902	0.03327573	0.043679943	Tumor	BLCA
TCGA-K4-A4AC-01A	0.01601288	0.175520503	0.046370619	0.079184125	0	0.280052089	0	0.013710196	1.725531648	0.005147642	3.279202785	0	0.217338665	1.889356675	0.004324481	0.033861401	1.726771446	0.071684169	0.416307561	0	0.025603641	3.402105465	0.366806067	0.156564692	1.464975979	0.022163398	0.05059464	Tumor	BLCA
TCGA-FD-A62O-01A	1.490602121	0.960702681	0.268978291	0.211569232	0	2.736063954	0	0.004425866	0.463772566	0.004969493	3.669608017	0.016583303	0.063286175	2.472876107	0.008337511	0.051971173	1.240859559	0.42929889	0.204537088	0.086964772	3.022056069	2.51849137	0.019072133	0.034505889	2.609477456	0.05291809	0.048870018	Tumor	BLCA
TCGA-BT-A2LB-01A	0.206670657	1.14557849	0.127459077	0.195987495	0	0.962000017	0	0	2.761848979	0.008143303	3.795018478	0.017483017	0.034949698	1.727774983	0.002936363	0.004643112	2.038083549	0.337335399	2.086402898	0.024990874	0.921328559	2.608792007	0.292243455	0.003503173	2.215124152	0.052100958	0.034530352	Tumor	BLCA
TCGA-FD-A3N5-01A	0.05304982	0.2810941	0.03673855	0.2270117	0	0.3551613	0	0.002716829	0.3451912	0.006095079	3.577969	0.005107134	0.2815503	1.813711	0.03546886	0.02414555	1.343057	1.759691	0.4542183	0.01095684	0.7391837	2.772267	0.3301767	0.1203243	1.876993	0.02621432	0.03017697	Tumor	BLCA
TCGA-G2-A3VY-01A	0.107808669	1.0551312	0.031359682	0.069488445	0.003938265	0.175962494	0.007211754	0.015363931	2.668132844	0.010370556	4.028193736	0.45058764	0.019900784	2.727244384	0.023123269	0.185742905	0.585761454	1.998101169	3.53847314	0.125563658	2.152676098	3.415629801	0.164227397	0.424612635	1.700384943	0.101522785	0.062941699	Tumor	BLCA
TCGA-DK-A1AA-01A	0.439344487	0.207566443	0	0.165390794	0.003501393	0.44770565	0.012796743	0.005481781	1.735439654	0	3.242257386	0.128437011	0.017704012	2.407023074	0.010323327	0.024380766	1.286667678	0.512500923	2.685156836	0.049133453	0.987520051	2.833053848	0.199620777	0.02451582	2.747072245	0.026469503	0.047597292	Tumor	BLCA
TCGA-XF-A9SY-01A	1.244345902	1.885649584	0.170197572	0.405361954	0	0.877887696	0	0.015755708	3.641917286	0.005918273	2.979487104	0	0.099267428	1.855717625	0.039305042	0.046523686	3.153336024	0.237006131	1.489187365	0	0.006586574	3.359300311	2.515108579	1.968100344	2.464886862	0.540015858	0.016820636	Tumor	BLCA
TCGA-DK-AA6Q-01A	0.134928458	0.484220658	0.034088477	0.069783688	0	0.601706745	0	0	1.17801866	0.001886153	3.06766304	0.785119458	0.008153062	2.900220774	0	0.022396807	1.486892938	0.142581796	2.728378513	0	0.172101267	2.453567155	0.768788986	0.050186601	2.51936013	0.117682504	0.031951019	Tumor	BLCA
TCGA-G2-A2EL-01A	0.020006836	1.818675745	0.108797866	0.709570159	0.003662423	0.546994797	0	0.002869703	0.145676613	0.094679567	0.462115233	0.04259967	0.077094689	2.22020067	0.996628424	0.058799106	0.682559386	0.028184722	0.984903919	0	0	3.456248652	0.933436598	2.4687529	2.63019297	0.267089148	0.119186283	Tumor	BLCA
TCGA-E7-A6ME-01A	0.928444042	1.621500945	0.526627211	0.488018994	0	0.349081287	0.011397894	0.004881198	3.00685119	0.018188435	3.290271374	1.467908893	0.19615974	2.219828606	1.896650683	0.028894746	1.64782398	0.191650109	2.474182392	0.009853973	0.423384682	3.668807526	0.411726284	1.29246138	2.049032461	0.16817184	0.105691591	Tumor	BLCA
TCGA-HQ-A2OF-01A	1.513703006	0.475104125	0.013466938	0.140195953	0	0.344168498	0.063382349	0.003949759	2.056767732	0.010327197	3.262924705	0.360285318	0.38844876	2.906300015	0.029539216	0.069143553	0.996240858	1.069753133	0.838565724	0	0.036615476	2.34653665	1.826593574	0.300313993	2.263737694	0.009586948	0.062009021	Tumor	BLCA
TCGA-FD-A6TF-01A	0.1440903	0.9614189	0.6064997	0.7585237	0	0.5660024	0	0.01840176	0.8312169	0.01517203	3.402894	0.04121638	0.04726939	1.558676	0.01736255	0.01648744	2.040786	1.102096	0.9345484	0.02229754	1.406716	3.882464	0.2565229	0.2657547	2.366255	0.07887468	0.03516944	Tumor	BLCA
TCGA-FD-A3SP-01A	1.212141424	1.4833344	0.326003413	0.41449337	0	0.618670818	0	0.007110825	3.564972275	0.018559522	2.872688325	0.013349188	0.011513801	2.201169551	0.049564176	0.047092285	3.134531756	0.304940439	2.715917391	0.02854638	0.895416196	3.170235619	1.342263827	3.289949103	3.480545529	0.148150289	0.028269952	Tumor	BLCA
TCGA-BT-A20P-01A	0.334514532	0.431905027	0.092760187	0.250074078	0.008910767	0.64930749	0	0	0.332253418	0.007841894	3.548231023	0.026108108	0.765925514	1.902912946	0.019677036	0.020747388	1.454093924	0.267168938	2.928196177	0	1.41766613	3.317716652	1.19045157	0.608212622	2.283611729	0.05020054	0.246827143	Tumor	BLCA
TCGA-GV-A40G-01A	0.262746914	1.422148378	0.041566438	0.222333029	0	0.615442228	0.007194798	0.030494679	2.328553257	0.001153249	4.215110745	0.563905772	0.029679769	2.408650482	0.005801975	0.062992405	1.334739636	1.228501647	1.677407968	0.05502875	1.743064924	3.615687842	1.051916667	0.459500007	2.471726428	0.02967338	0.072219453	Tumor	BLCA
TCGA-CF-A47S-01A	0.4659709	0.7123142	0.02636393	0.08369459	0.002480103	0.3265554	0.01808867	0.00194312	1.424452	0.002908632	4.083237	0.08177644	0.05870061	1.841848	0.009140775	0.02872862	1.140758	1.070502	2.943898	0.007842873	1.343401	3.019816	0.1016079	0.03245813	1.656506	0.02809742	0.04598331	Tumor	BLCA
TCGA-XF-A9T2-01A	0.009626153	0.469900581	0.160344874	0.791596544	0	0.563682374	0	0.064633088	1.248113318	0.651049518	2.292226478	1.009260703	0.317453529	2.23066918	0.015503199	0.024452748	3.135400624	0.43212248	2.850479198	0	0.010292961	2.609861983	0.086805448	0.133155568	1.854711348	0.971653938	0.039173959	Tumor	BLCA
TCGA-CF-A9FH-01A	0.1099571	0.360999838	0.008772696	0.088429555	0.00655264	0.931536887	0	0.015351843	0.120637152	0.001924584	3.219014902	0.056935141	0.004165403	2.500714262	0.009672145	0.131966609	1.202733712	1.556089046	0.880862232	0.051102445	1.420186927	2.766657774	0.168076466	0.028663892	2.604352015	0.024808557	0.056567158	Tumor	BLCA
TCGA-ZF-AA4X-01A	0.400809837	1.06700844	0.081302891	0.042702061	0	0.145960645	0.018948383	0.008126875	0.142244683	0	3.915329043	0.252539573	0.045530918	2.658613088	0.030424077	0.209084847	0.660263245	1.422930913	0.10139734	0.087911346	1.976107764	3.190095464	0.174344962	0.485985182	1.924267515	0.029427992	0.038645175	Tumor	BLCA
TCGA-XF-AAMQ-01A	1.820733	0.4074676	0.08078067	0.3053964	0	0.714912	0.005673049	0	0.9873761	0.003632272	4.376537	0.04498596	0.003933333	1.955886	0.01594717	0.02870823	2.51453	0.6158815	2.45946	0.1711628	2.347172	3.033514	0.7183589	0.1454893	2.573042	0.09707456	0.04217703	Tumor	BLCA
TCGA-CF-A3MH-01A	0.185726714	0.030268654	0.022140023	0.121877925	0.004156977	0.560419641	0.007611782	0.012985438	0.218267881	0	3.92435062	0.200178461	0.010537986	1.696210901	0.015297324	0.061915207	1.639111363	1.302220507	2.790988614	0.013129222	1.61752146	2.848228114	0.034885085	0.018235163	2.033922222	0.007908981	0.020746389	Tumor	BLCA
TCGA-DK-AA6W-01A	0.458880059	1.782808886	1.56614844	0.609807519	0	0.412953006	0	0	1.943169653	0.198747913	2.610726544	0.122770287	2.822888406	2.785865423	0.027273274	0.183805543	2.158544711	0.187506466	1.040242663	0.009805224	0.130742367	3.209096149	1.630393602	2.258228545	3.067612599	0.046568359	0.030843648	Tumor	BLCA
TCGA-KQ-A41O-01A	0.02137988	1.581014	0	0.1325451	0	0.02459585	0.01074129	0	1.853074	0	4.00361	0.132406	0.01486439	2.356253	0.167976	0.06715843	0.3473477	1.321449	2.649502	0.141848	0.8061038	2.728039	0.1333154	0.2731466	2.652122	0.01116021	0.106657	Tumor	BLCA
TCGA-FJ-A3Z7-01A	1.167824	1.819743	0.1115954	0.682909	0	1.74503	0	0.03177942	2.847657	0.006667087	3.675067	0.09109918	0.2901042	2.180885	0.03985307	0.1225151	2.273613	0.1668419	0.5520706	0	0.01111533	2.766655	1.379842	0.6920058	1.913783	0.04277308	0.02269817	Tumor	BLCA
TCGA-S5-AA26-01A	0.2486255	0.1628319	0.03916746	0.02042898	0	0.34569	0	0.005791618	2.095384	0	4.080884	0.2951768	0.1769146	2.228257	0.005463196	0.06766915	0.8052073	1.156654	2.115763	0.1236392	2.844551	3.015545	0.4498187	0.1069684	2.622717	0.09555789	0.1499715	Tumor	BLCA
TCGA-FD-A3B4-01A	0.2442594	0.9710057	0.1470865	0.2977362	0	0.7796997	0	0.03790477	1.173576	0.005125737	2.812432	0.005152082	0.1618518	2.348734	0.007741702	0.02032566	1.953172	0.5179234	1.734024	0.00553712	0.04390986	2.136404	0.8204446	0.9949622	2.324491	0.1397835	0.06865703	Tumor	BLCA
TCGA-GC-A3OO-01A	0.093207597	0.810858652	0.515710412	0.404770495	0	0.432672428	0	0.004112764	0.485312598	0.015336178	3.970318014	0.068105045	0.033014633	1.896364763	0.057123572	0.054281719	2.022915971	0.143316108	0.599464272	0	0.772675323	3.068828451	0.160230385	0.041126831	2.453682934	0.039519376	0.032618243	Tumor	BLCA
TCGA-XF-A9SP-01A	0.099657279	0.903771301	0.172083838	0.276451806	0.005918729	0.5751937	0.010832214	0	1.820105504	0.020720583	4.48786265	0	0.055427178	1.590027681	0.026054924	0.027468918	1.894203878	0.246753595	1.679459971	0.037099391	0.699554538	3.15874772	0.354964442	0.031036643	2.198120528	0.180323561	0.029467426	Tumor	BLCA
TCGA-FD-A3SL-01A	0.04984089	1.34888	0.4924263	0.7841429	0	0.7460343	0	0.007866634	1.29618	0.02488377	3.080859	0.007401231	0.05644489	2.048837	0.04035024	0.01172362	2.254231	0.03855856	0.9504134	0.05477781	0.8075019	3.33878	0.3271989	0.06932999	3.117643	0.2623814	0.09179138	Tumor	BLCA
TCGA-FD-A6TB-01A	0.3429413	1.167082	0.1456756	0.2984286	0.004965592	2.498321	0	0.01164221	1.62046	0.03458892	5.150822	0.01458731	0.3465862	2.388003	0	0.0736764	2.82633	0.2477093	3.192281	0.0234471	0.6774509	2.99859	1.737123	2.465464	2.530686	0.1355668	0.0670782	Tumor	BLCA
TCGA-FD-A6TA-01A	0.439626371	0.592530549	0.149054939	0.192179242	0.00615521	0.434758841	0	0.004823836	1.488426952	0.009015826	3.888813847	0.456035731	0.007814553	1.907260007	0.053677598	0.028557958	2.150865035	0.150253986	2.802665262	0.32261971	3.17584203	3.289565869	0.42319624	0.037573682	2.116850805	0.176735875	0.045711752	Tumor	BLCA
TCGA-XF-A8HB-01A	0.1203408	0.1124877	0.01108734	0.05655209	0	0.200084	0	0	0.2846591	0.001217464	4.838884	0.02427953	0.7828068	1.798832	0.03036574	0.02407467	0.8429312	0.01480256	3.515736	0.04533726	1.481876	3.448076	0.08880786	0.7937199	2.421432	0.09195822	0.07613814	Tumor	BLCA
TCGA-UY-A8OB-01A	0.216212701	0.494777162	0.027412398	0.009528937	0	0.056945785	0.012567333	0.0160899	0.497168641	0	2.278707196	0	0.03456726	1.471794177	0.010138103	0.023945402	1.236655007	0.114538333	0.588890306	0	1.837983773	2.677090098	2.132263253	1.918808607	1.313260536	0.064135129	0.017177282	Tumor	BLCA
TCGA-GU-A767-01A	0.814841039	0.422119734	0.248960757	0.580645057	0	0.523193346	0	0.00406783	3.104255805	0.003046639	2.859826698	0.030334463	0.080298089	1.229445494	0.019083895	0	1.893649923	0.286299824	3.658704728	0.01638216	1.08456865	3.928503435	0.50783848	0.097493495	1.587813232	0.058249004	0.01299285	Tumor	BLCA
TCGA-FD-A43U-01A	0.194969979	0.999392615	0.089516869	0.218230335	0	0.716644683	0.009687766	0.016518628	2.19980391	0.007753177	4.041541147	0.562313028	0.016741046	1.944902264	0.027164581	0.012343189	3.931098893	0.094939451	1.570238313	0.033211485	0.610947889	4.496199462	1.594549189	0.343613611	1.855590625	0.27505836	0.006638339	Tumor	BLCA
TCGA-DK-AA6T-01A	1.32075478	0.817234134	0.143921866	0.040697423	0.005932956	0.406997053	0	0.004649577	0.703110901	0.003482521	1.537006727	0.051635053	0.026193598	2.498061395	0.004385818	0.020699948	3.457409609	0.145081664	0.407578074	0	0.374745742	2.608103545	3.823382595	0.293076435	2.149105251	0.239473474	0.462053402	Tumor	BLCA
TCGA-5N-A9KI-01A	0.0659337	0.565102	0.07688898	0.2441345	0	0.1981261	0.01789856	0.003842612	0.7877826	0.01147733	3.078016	0.661799	0.01242583	1.545088	0.3693832	0.04521942	1.868936	0.1369842	1.172115	0	3.042682	3.219072	0.6364254	0.3174641	1.933721	0.1924418	0.006150852	Tumor	BLCA
TCGA-XF-A8HF-01A	0.238362178	0.853573529	0.056140237	0.18098026	0	0.450978959	0	0.020768243	3.23484796	0.001565303	2.921394113	0.135147006	0.023552649	1.637839112	0.015698273	0.012432849	3.207999654	0.434481368	2.491433236	0.00843574	0.172341663	3.34839373	0.178722478	0.041767149	1.453000258	0.405355839	0.046168549	Tumor	BLCA
TCGA-UY-A78L-01A	0.5170313	0.6834866	0.04026133	0.07651749	0.004346687	0.2901189	0.007958723	0	0.6043439	0.0202815	3.044631	0.00640137	0.06487889	1.402111	0.02234037	0.02021296	1.263158	0.7662045	0.5728495	0	1.423759	3.625687	0.1737278	1.085849	1.74095	0.215312	0.02705884	Tumor	BLCA
TCGA-FD-A5C0-01A	0.11104791	0.848364911	0.165769571	0.183838382	0	0.235028056	0	0.011802191	0.524391028	0.002954464	2.940251285	0.05826196	0.022248266	1.955248469	0.00372097	0.011741792	1.241613302	0.936627162	0.503931921	0.054861471	2.981988696	3.447673554	0.286164325	0.377309405	2.844140734	0.101983547	0.025093022	Tumor	BLCA
TCGA-UY-A9PE-01A	0.050434581	0.722723299	0.142894529	0.227558655	0	0.509339791	0	0.021789883	2.692558123	0	3.386643194	0.144021509	0.005921858	1.910481552	0.020560694	0.074491894	1.345577905	0.40573934	0.653857841	0	1.22337462	2.780044169	0.178652813	0.016380016	1.721184106	0.017689321	0.057460116	Tumor	BLCA
TCGA-K4-A6FZ-01A	1.522526161	0.557778175	0.127257407	0.229006088	0	0.486087086	0.007263102	0	0.912470796	0.004651254	3.683895706	0.191569223	0.249566798	1.814834772	0.037652772	0.045697601	1.747188223	0.92405277	2.249348099	0.012528894	0.477439193	2.816055476	0.562049595	1.065031641	2.566488778	0.052016367	0.029599248	Tumor	BLCA
TCGA-DK-A3IK-01A	1.156008	0.8417238	0.09468228	0.2191273	0.01613996	0.5833064	0.03672265	0.00317501	2.749315	0.002377769	4.456039	0.1204114	0.08020065	2.034663	0.01194213	0.1528771	1.563296	0.4850625	1.11244	0.01915544	1.018615	3.038246	0.4564415	0.1526149	2.269139	0.03059349	0.2473928	Tumor	BLCA
TCGA-LC-A66R-01A	0.372069122	0.885588261	0.231260082	0.31062818	0.008887196	0.635870084	0	0	2.20498419	0.010418797	2.802589905	0.038885031	0.022472813	1.536832336	0.132080047	0.041092855	2.318724068	0.565198993	2.531058972	0	0.906423212	4.246117642	1.822409664	2.498844748	2.183865318	0.129840905	0.054877271	Tumor	BLCA
TCGA-GU-A762-01A	0.128840478	0.789176026	0.033606414	0.140890614	0	0.708749964	0	0.00792965	2.203475146	0.008902321	2.521921431	0.007460529	0.019213494	1.477934492	0.014922018	0.017690003	3.354541309	0.229255245	1.534174175	0.008017608	0.012372445	3.286076524	2.551846859	1.793158788	2.33522221	0.380273565	0.031498854	Tumor	BLCA
TCGA-BT-A2LB-11A	1.277737	0.6899651	0.2641433	0.388059	0	0.5152454	0	0.01205474	0.654136	0.009034775	1.918251	0.03376352	0.2432961	1.440474	0.03663768	0.004509085	1.71524	0.2415488	1.649871	0.006107001	0.4161444	2.1071	0.6899872	0.02364732	1.89595	0.08572103	0.02879911	Normal	BLCA
TCGA-4Z-AA7O-01A	0.716866255	0.865951254	0.087850451	0.129599489	0	0.362349374	0.013705807	0	2.357880183	0.004398772	3.230779158	0.011028163	0.014242856	2.10624956	0	0.034703182	1.776120129	0.655435646	3.152786558	0.035263551	1.26741222	2.949429558	0.339115531	0.058404454	1.980871651	0.083403717	0.037221267	Tumor	BLCA
TCGA-DK-A6B5-01A	0.2074702	0.3707696	0.03228626	0.07687104	0	0.2328524	0	0.01267023	3.083617	0	4.547628	0.2570088	0.01794565	1.650403	0.1481638	0.07853468	1.476947	0.7110656	4.213585	0.1466937	2.455975	2.788412	0.6045944	0.06647783	2.209963	0.04569277	0.03524292	Tumor	BLCA
TCGA-C4-A0F0-01A	0.165759514	1.262585718	0.074216995	0.158672175	0.035095999	2.660714375	0.012967509	0.0166016	0.364411419	0.008310228	2.346110177	0	0.013475763	1.334918178	0.005240085	0	1.941848118	0.004235871	0.618721215	0	0.450535308	3.203863691	0.88270606	0.621438346	1.650423904	0	0	Tumor	BLCA
TCGA-UY-A78N-01A	0.4453309	0.6616098	1.337887	0.08096874	0.004277765	0.3826717	0.007832682	0.00335201	2.025791	0.003763909	2.716197	0.08578992	0.02160608	2.554756	0.0219883	0.1292494	0.9975547	0.9505051	2.898738	0.00677056	0.4702107	3.287111	0.3240898	0.7845615	2.147705	0.07938981	0.1334148	Tumor	BLCA
TCGA-G2-AA3F-01A	0.3684862	1.00014	0.06458807	0.1182455	0.0147151	0.511201	0	0.003856801	1.517496	0.005771297	3.119289	0.03587908	0.01247158	2.83755	0.003637958	0.1001772	1.44379	0.6760814	2.179504	0.03853006	0.8166693	3.128859	0.1731742	0.05960306	1.694044	0.09978246	0.08411439	Tumor	BLCA
TCGA-ZF-AA53-01A	0.681446659	0.516283977	0.054767147	0.24747768	0	0.314548772	0	0.005428985	1.539559033	0.002034718	2.509377515	0	0.367833776	1.67655702	0.141594093	0	4.157468087	0.724463239	2.587131443	0	1.222715561	3.638239356	0.774273526	1.258083548	1.89701413	0.22038124	0	Tumor	BLCA
TCGA-LT-A8JT-01A	0.5946647	0.3595047	0.07161793	0.1389419	0.004559603	0.4191622	0.01664809	0.003572931	2.092157	0.001338553	3.64259	0.05286236	0.02587243	2.379564	0.003370176	0.1276446	1.089106	1.639138	1.327421	0.07058766	1.370501	2.918341	0.3733361	0.1122759	2.301573	0.05127808	0.02274318	Tumor	BLCA
TCGA-XF-A8HI-01A	1.225594808	0.748208967	0.073641924	0.127327158	0.011234228	0.619031258	0	0.004410525	0.197067152	0.001652647	3.645197608	0.325914581	0.063071217	2.180958562	0.016569727	0.144163909	1.204839905	0.654500397	2.115452811	0.017755917	1.078578584	2.850677374	0.644878974	0.091495214	3.073483842	0.021326974	0.122062269	Tumor	BLCA
TCGA-FJ-A3ZE-01A	0.07040818	1.412041	0.005853815	0.04193842	0	0.149002	0.01596332	0.006842549	0.09943078	0	3.308155	0.03820162	0.0302677	2.704823	0.06328282	0.01527189	0.4028958	0.4403266	2.218195	0.01380394	0.6069338	4.604982	0.03666373	0.1256001	2.118361	0.08894341	0.1007792	Tumor	BLCA
TCGA-FD-A3SM-01A	0.320861765	0.786063108	0.094652776	0.1673352	0	0.447401646	0	0	1.28399548	0.002673854	4.312870376	0.229562883	0.023003342	2.633545215	0.006727445	0.072813527	1.586885339	0.195867564	2.534917208	0.014385758	1.171828234	2.796577264	0.068041714	0.781967935	2.97569678	0.04282554	0.028352259	Tumor	BLCA
TCGA-DK-AA6X-01A	0.938485688	0.823040135	0.109547329	0.172720928	0.009407714	1.229783453	0	0.113695856	1.961329955	0.030128291	3.423490514	0.277527536	1.690313081	3.661690743	0.061434213	0.085671274	1.676117155	0.076809728	2.537736681	0.182344535	1.595180577	3.097753083	1.038669636	1.875972899	3.204686804	0.277242955	0.023496057	Tumor	BLCA
TCGA-XF-A9SJ-01A	0.083531425	1.116179529	0.043743558	0.159610765	0.005514194	0.27499884	0	0.042641009	2.717184848	0.006465801	3.365655159	0.26684313	0.051698757	0.947312117	0.008140722	0.012859035	2.537660249	0.2113315	1.371969453	0.026019235	2.259880975	3.505241628	0.553589396	0.148005716	2.069235518	0.051687711	0	Tumor	BLCA
TCGA-CF-A7I0-01A	1.962917972	0.521131873	0.311131928	0.255811677	0.005747603	0.683636626	0	0.008994493	1.929355706	0.011773362	4.223080031	0.04182497	0.132705719	1.931348806	0	0.110134086	1.932125522	0.458567636	1.929388282	0.044908479	1.649997671	3.10838998	0.306861346	0.185554872	1.645338645	0.043231164	0.07051805	Tumor	BLCA
TCGA-GD-A3OQ-01A	0.344179346	0.132643056	0.033921258	0.276607222	0.003655006	0.667669947	0	0	1.435830431	0.002144712	3.918678429	0.026718044	0.013879698	2.075945964	0.055692232	0.012777267	4.394852754	0.781886555	2.965837608	0.005785626	1.28808444	2.681213179	0.153005198	0.047602386	2.186939581	0.041235964	0.022781394	Tumor	BLCA
TCGA-CU-A0YO-01A	2.314187303	0.652994716	0.216348988	0.282566447	0.005608776	0.84880419	0	0.004395415	1.60022708	0.006576667	3.380256822	0.088341482	0.202788546	2.029806439	0.080738381	0.019574345	1.632748421	0.191388881	1.390437773	0.008874813	2.235632348	2.453849079	0.37557551	0.02456202	2.351564437	0.09327144	0	Tumor	BLCA
TCGA-DK-AA71-01A	0.106730767	0.387463785	0.017899586	0.279158141	0	0.179703915	0	0.010491984	1.861203918	0.003936585	5.170957496	0.96671363	0.008513104	1.574608634	0.109921619	0.015629213	1.020840594	0.681307154	3.840996893	0	0.597670397	2.847137174	0.544381389	0.035123382	1.765413706	0.062643185	0.025084434	Tumor	BLCA
TCGA-CF-A9FL-01A	0.15491161	0.904373249	0.214976552	0.195402616	0	1.123685103	0	0	2.875211261	0.003269629	3.122086843	0.170479211	0.014110833	1.985455533	0.00822385	0.044962758	1.145524482	0.221940067	2.470688074	0.008814402	1.403880352	2.954076023	0.091704094	0.127091066	2.867603688	0.170297972	0.054970827	Tumor	BLCA
TCGA-ZF-AA5N-01A	0.706476876	0.077067622	0.034234925	0.136912565	0.012871006	0.142677584	0	0	2.583651346	0	3.954168827	0.092254082	0.072074472	1.762521149	0.009520591	0.015034511	0.964492198	2.140165637	1.79816683	0.020336202	1.531660928	3.341957906	0.064339838	0	0.514273969	0.048437116	0	Tumor	BLCA
TCGA-UY-A9PF-01A	2.411528582	0.456858502	0.126314601	0.260969146	0	0.737951271	0	0.006999318	1.950657951	0	3.745379437	0.138352415	0.120025517	1.911889986	0	0.031074152	1.644401067	0.519725179	0.311616125	0	1.983615398	2.807805601	0.325121138	0.142737048	1.304723189	0.13043043	0.065911146	Tumor	BLCA
TCGA-UY-A78P-01A	1.522070574	0.45213835	0.076814718	0.394292208	0	0.745829612	0	0	2.525998867	0.006265472	3.795973326	0.031216951	0.095380055	1.636845457	0.046697505	0.018652084	3.090237822	0.07473552	2.931364085	0.033527452	0.028548434	3.283237625	0.594415592	0.160620063	2.05946549	0.190774682	0.013373176	Tumor	BLCA
TCGA-CF-A1HR-01A	2.25301208	0.346610673	0.149448995	0.129961144	0	0.539420647	0	0.005105498	0.382355708	0.001913345	4.732546338	0.065831457	0.901574136	2.151615961	0.009615815	0.007612275	1.88627163	0.295096063	2.771418607	0.010305967	0.581473301	2.938562418	0.325791915	0.131930106	1.766884935	0.048915046	0.032406811	Tumor	BLCA
TCGA-DK-A3IN-01A	1.254292678	1.12448626	0.075136162	0.278696787	0	0.561491775	0.008095108	0.006920693	2.914662434	0.006477849	3.265052072	0.31529025	1.334880363	1.896537913	0.013027372	0.040826865	5.773929624	0.150492617	1.685696422	0.006997487	0.128527329	3.346774808	0.420550238	0.158797674	2.633587228	0.196832829	0.043782586	Tumor	BLCA
TCGA-UY-A9PH-01A	0.499024859	0.30417771	0.023706046	0.196541409	0	0.34177574	0	0	2.058618547	0	3.210989005	0.399346328	0.103816426	2.003284847	0.006575175	0.030946313	2.825246339	0.601009928	1.90930719	0.121871977	0.854626792	3.337324068	0.878969951	0.038792932	1.447258945	0.098513994	0.044092309	Tumor	BLCA
TCGA-GD-A76B-01A	0.382976339	0.718420527	0.134819766	0.27679386	0	0.554845974	0	0	1.914387266	0.00514577	4.21377345	0.057145025	0.076115626	1.697186153	0.006479513	0.020404673	2.193163251	0.03371322	2.28692137	0.061334202	2.115594309	2.776967218	0.76791135	0.122509335	1.782131037	0.104930911	0.054122176	Tumor	BLCA
TCGA-ZF-AA58-01A	0.6895307	2.15389	0.2758542	0.1882615	0	0.4509854	0.008822922	0	2.78369	0.008468601	2.651649	0	0.02130496	1.833181	0.0490882	0.005632058	3.455418	0.03698927	1.880477	0.03026853	0.01177035	3.439348	1.955269	1.669048	2.375657	0.4672476	0.05351558	Tumor	BLCA
TCGA-ZF-AA4V-01A	0.6351388	0.5609766	0.05926379	0.08521195	0	0.3455554	0	0.003532694	2.909069	0	3.550933	0.02637527	0.002865093	1.668891	0.02644471	0.09201139	1.733738	0.5676389	0.5525884	0.03532757	2.187076	3.58485	1.311102	0.5024868	2.008899	0.05899097	0.05011546	Tumor	BLCA
TCGA-DK-AA6R-01A	0.005048885	1.200878666	0.022033602	0.278178443	0.005513197	0.566059246	0	0	2.624824892	0.003235937	4.0682628	0	0.305551916	1.716257761	0.012191721	0.025599867	1.993858721	0.615996729	0.573068723	0	0.078940352	3.258101373	0.628157146	1.524464016	2.057808337	0	0.027463682	Tumor	BLCA
TCGA-FT-A61P-01A	0.097340051	0.912412876	0.192813655	0.251609342	0	0.32100851	0	0.004301051	1.471173004	0.017629222	3.264082974	0	0.054827164	1.525334036	0	0.044308584	4.497597893	0.682854296	1.107362551	0.008684571	0.121301282	3.138903815	0.649841138	0.388631023	2.300558712	0.071526789	0.034096229	Tumor	BLCA
TCGA-2F-A9KQ-01A	1.16686	0.7928076	0.03400398	0.4601723	0.01532671	0.8356359	0	0.008024305	2.616116	0.001505337	3.63055	0.6233144	0.02906553	2.589633	0.007569607	0.02381824	1.208295	0.5926319	4.982758	0.02420432	0.8716494	2.787899	0.172265	0.1298239	2.486751	0.02905927	0.05687173	Tumor	BLCA
TCGA-K4-A54R-01A	0.320856811	0.509404122	0.296970691	0.123837841	0	0.352909971	0	0	1.166500159	0.003895765	3.614829024	0.200987711	0.029274614	2.168931159	0.038789187	0.083091158	3.471111536	1.011300403	2.812088511	0.031269077	0.145486174	3.35632692	1.088322485	0.883988207	1.707999432	0.086081667	0.049232401	Tumor	BLCA
TCGA-FD-A62S-01A	0.472045717	1.475855284	0.252872065	0.281920729	0	1.020958059	0	0	2.58162303	0.013090625	3.501139325	0.006593861	0.025409853	2.134926541	0.016471892	0.025975625	2.77711113	0.283483102	2.160789668	0.007086384	0.072788994	3.154614622	1.082624973	0.878583945	3.177112494	0.138379229	0.033375827	Tumor	BLCA
TCGA-ZF-A9R3-01A	1.390939	0.5522592	0.04197047	0.1721581	0	0.8019629	0	0	1.145009	0.003989067	3.640476	0.3437288	1.734199	2.944503	0.01335738	0.1317997	1.227709	0.4384543	1.404678	0.1436572	3.812665	3.72034	0.5451532	0.2793665	1.97507	0.09214765	0.1096853	Tumor	BLCA
TCGA-BT-A42F-01A	0.2441258	0.134687	0.07816111	0.05650617	0	0.3444257	0	0	1.452519	0.005398641	2.226335	0	0.02899502	1.142458	0.01693475	0.02670307	3.049466	0.6424983	1.758356	0.01453574	0.01571896	3.01792	1.070859	0.03613185	0.9100952	0.4428129	0.02296245	Tumor	BLCA
TCGA-K4-A83P-01A	2.718756181	1.052116445	0.436887993	0.397005091	0.004694005	0.529403459	0.008593798	0.021930348	2.293451946	0.020533867	3.240059912	0.151164855	0.095327489	1.785375819	0.590376913	0.016394737	3.172956646	0.291314993	1.933444917	0.01481941	1.019802599	3.463249116	1.51757163	0.068799666	2.465611059	0.508099078	0.063483101	Tumor	BLCA
TCGA-K4-A5RJ-01A	0.089791864	0.734822979	0.322596738	0.256736119	0	0.438294889	0.012313546	0.082158607	2.821058587	0.029369435	1.759280087	0.029519119	0	1.978083425	0.014874275	0.069276416	3.810839015	0.089774654	1.830451624	0.031705333	0.051900745	3.607227868	2.186933236	0.727191243	2.021047283	0.991826792	0.113890437	Tumor	BLCA
TCGA-XF-A9SX-01A	0.172140689	1.324876437	0.1522023	0.157448556	0.007965067	0.414435233	0.01456878	0.006243066	1.633216139	0.007009358	2.629616884	0	0.040024127	1.577331992	0	0.009306583	2.954122819	0.276842836	1.344451376	0	0.778751971	3.75512709	1.376612937	2.225059422	2.297430849	0.144657761	0.029759698	Tumor	BLCA
TCGA-KQ-A41N-01A	1.073259074	0.823644089	0.067194509	0.279910066	0.005692931	0.336486312	0	0.013343001	1.140849846	0.005009377	4.442097255	2.161201501	0.111514549	1.191651096	0.016760018	0	1.197306531	0.05020028	3.239514315	0.035698662	2.111094248	3.405183977	0.066193822	0.087794613	1.926293319	0.042825187	0.096886235	Tumor	BLCA
TCGA-DK-A1AE-01A	0.2472909	0.8766461	0.154854	0.5385795	0	0.5384737	0.005445186	0.01852895	0.3111526	0.0008723601	1.672867	1.980252	0.09508198	2.557939	0	0.04452772	0.860667	0.02815005	2.3481	0	0.00726707	2.729501	0.1845532	0.1588331	3.071114	0.05014011	0.09396421	Tumor	BLCA
TCGA-DK-A3WX-01A	0.617024334	0.446528658	0.066183507	0.224125237	0	0.595074224	0	0.00359512	1.7331029	0.006721822	3.436763285	0.013481209	0.13901599	2.278857433	0.030236777	0.016025642	2.278140497	2.135681123	1.922374034	0.007260982	0.061663659	2.753802485	0.964198808	0.532556455	2.418670862	0.109538158	0.062076426	Tumor	BLCA
TCGA-DK-A3WW-01A	0.021828229	0.480847078	0.117390271	0.139766911	0.004796163	0.162718586	0	0.014975082	3.14141603	0.001408081	3.016615679	0.014091181	0.059772247	1.597356259	0.003545103	0.016750073	2.407351147	0.113050534	2.427922502	0.007590253	0.01404532	2.795400723	1.190498402	0.764446728	2.003448432	0.08873593	0.035725995	Tumor	BLCA
TCGA-XF-A9SK-01A	0.581302377	1.451683514	0.10751291	0.151890773	0	0.287068942	0	0.019941277	2.915534369	0.003753508	4.310037163	1.741397176	0.012159614	1.861990204	0.00943852	0.029657885	1.899394871	0.330264922	3.154978819	0.069366139	2.225184996	3.128119877	1.450551088	1.057175815	2.404054713	0.465502394	0.015994644	Tumor	BLCA
TCGA-KQ-A41R-01A	0.523012543	0.331390905	0.021294166	0.387593857	0	0.357134055	0	0	0.394074272	0.002345627	4.055390801	0.218541304	0.083950161	1.889846057	0.005902638	0.027804872	1.166531099	0.119205329	2.534166095	0.062053756	2.60039788	3.608341349	0.104747709	0.05538588	1.235987341	0.26405798	0.09711679	Tumor	BLCA
TCGA-CF-A3MG-01A	0.047225784	0.155407217	0.015526884	0.03989025	0	0.258072271	0	0	0.040025204	0.001707296	4.005981089	0.017069642	0.029301885	2.024462679	0.004297755	0.006793947	0.909291731	0.676165191	3.353383874	0.165475735	1.387010512	2.95581416	0.019630967	0.050467027	1.287426581	0	0.007292049	Tumor	BLCA
TCGA-CU-A0YR-01A	1.778453254	0.197667958	0.14438409	0.383275385	0	0.647857822	0	0	2.109791727	0.012193062	3.511525963	0.034743358	0.081035885	1.833679372	0.026204465	0.027626497	3.640355468	0.438803906	2.71415307	0.037311506	0.224089039	3.30713843	0.971553621	0.340401729	1.722906746	0.470899431	0.029636352	Tumor	BLCA
TCGA-UY-A78M-01A	0.571277575	0.398831513	0.066372861	0.055244432	0	0.272038625	0.02761562	0	3.467880023	0.001485825	3.422425383	0.429717755	0.02236538	1.395271527	0.169435086	0.005913985	1.375453695	0.021032736	3.406154574	0.023893011	0.824415098	2.89461619	0.042371339	0.035319492	1.108946416	0.038122818	0	Tumor	BLCA
TCGA-CF-A5UA-01A	0.5519992	0.2425715	0.04070722	0.3413401	0	0.4755217	0	0	0.4099182	0	3.520807	0.01505899	0.08241407	1.305307	0.003789539	0.01195755	1.219619	0.2133822	3.363158	0	1.283655	2.804196	0.1876366	0.03135196	1.253219	0.1397664	0.1234612	Tumor	BLCA
TCGA-ZF-A9RN-01A	7.182981968	0.647926978	0.045947389	0.101201491	0	0.292766636	0	0.022568889	0.939946561	0.005099992	1.881123428	0.008533583	0.014679872	1.892944241	0	0.013514182	1.785332826	0.172970941	3.166514297	0.080508914	0.748472255	3.343407063	1.238135529	0.782777395	1.835668239	0.085900748	0.028860687	Tumor	BLCA
TCGA-4Z-AA81-01A	0.35071893	0.074974566	0.057765834	0.042983537	0	0.064791897	0	0	0.559888469	0	3.622343201	0.018404596	0.011924818	1.670803713	0.009256098	0.043415869	1.441201216	1.09346117	3.030696759	0.009920521	1.89338531	3.29300197	0.507094787	0.059690674	0.8370698	0.058649705	0.007864418	Tumor	BLCA
TCGA-E7-A8O8-01A	0.842458556	0.468908439	0.063531691	0.036920516	0	0.114607523	0	0.00421317	2.856493655	0.001578629	4.699089955	1.967431593	0.033812417	2.124995476	0.007937349	0.018766821	1.188145959	0.099402288	2.507400157	0.008507388	0.732722389	2.725815307	0.122566333	0.023550408	1.176896991	0.108676292	0.059585794	Tumor	BLCA
TCGA-BL-A0C8-01B	1.625506417	1.378362441	0.265376924	1.033151752	0.979187904	1.620662381	1.145849609	0.219074876	1.368719262	0.105840535	3.500907033	0.069514238	0.334126405	4.400531572	0.017741816	0.873447805	1.763212918	0.550847729	1.341905197	0.074586981	0.312559627	1.562087356	0.13676428	0.132211727	2.592995907	1.928895663	1.982869719	Tumor	BLCA
TCGA-GC-A3RB-01A	1.058838619	0.289721773	0.129421772	0.090645835	0.003738136	0.19879712	0.006845672	0.002929045	3.270346826	0.003289028	2.666615252	0.059437107	0.018894788	2.151133029	0.011019571	0.043103934	1.397715325	0.111761063	1.932438703	0.017679036	0.311929131	2.745396003	0.297323276	0.138345428	1.89725707	0.103179749	0.014022718	Tumor	BLCA
TCGA-BT-A20O-01A	2.339916034	1.177574107	0.436939513	0.15360455	0	0.394331147	0	0	3.375476531	0.021457252	2.534257763	0	0.068579373	2.598416728	0.01804226	0.042457168	4.208270586	0.175885628	2.74736485	0.009698965	0.008996001	3.760359089	2.970998141	0.868618726	2.979569255	0.671010226	0.067765888	Tumor	BLCA
TCGA-G2-A2ES-01A	0.3598592	0.2703135	0.06663789	0.2025726	0	0.4442689	0.01428572	0.009172427	0.6152217	0.004585518	3.201584	0.005759067	0.02221118	1.661693	0.01439274	0.01819353	1.982241	0.2126297	2.591036	0	0.001915962	2.716386	0.255046	0.0103192	1.684228	0.2015626	0.03399166	Tumor	BLCA
TCGA-DK-AA6P-01A	1.010968	0.426204	0.06944805	0.5894819	0	0.4060694	0	0.005190167	2.571477	0	5.689203	0.2992889	0.06994765	2.696588	0.01948427	0.1262203	0.9946845	0.4636943	2.50798	0	0.4416879	3.04128	0.2189704	0.06297624	2.488667	0.0618792	0.04105771	Tumor	BLCA
TCGA-FD-A43P-01A	0.646821	1.363144	0.1711682	0.3045062	0.003870251	0.5448895	0	0	2.356008	0.007933207	2.50923	0.09396682	0.06262056	2.202573	0.1312804	0.04460603	2.560397	0.2461519	2.21886	0.1291071	2.682364	2.709929	1.444948	0.8196279	2.398785	0.1736861	0.1256719	Tumor	BLCA
TCGA-2F-A9KT-01A	0.725896422	1.008903406	0.037334409	0.113046464	0	0.482538972	0.012880078	0	3.038469987	0.006195004	3.994840879	0.041013402	0.017819108	2.385223876	0.061249936	0.048667386	1.668015724	1.469788315	1.248114149	0.01113616	0.801159131	3.616263606	0.179855994	0.042907877	2.537398061	0.02664106	0.052180543	Tumor	BLCA
TCGA-CF-A9FF-01A	1.969898423	0.430757113	0.067066446	0.293303853	0.014565501	0.608175716	0.026591333	0	2.179580535	0.004286451	3.972297782	0.073601461	0.116079449	1.974720092	0.010775643	0.050446241	1.684968927	1.121210225	2.03464968	0.034372425	0.797280335	3.041581453	0.164136816	0.175961376	1.650369628	0.013877371	0.089047775	Tumor	BLCA
TCGA-UY-A9PA-01A	0.416230901	0.360749502	0.028342249	0.067606691	0	0.183113046	0	0	0.664094168	0	3.926892121	0.130356803	0.061970234	1.684966444	0.036365884	0.041031484	2.269084101	0.525149248	2.131310859	0.022385876	0.903074624	2.706967716	0.642470223	0.182562675	2.557167247	0.013502334	0.086701172	Tumor	BLCA
TCGA-E7-A7DU-01A	0.8455459	0.271475188	0.093718354	0.154496983	0	0.382664737	0	0	2.290837569	0.002646616	4.222376239	0.077747482	0.034022583	1.568278623	0.332364405	0.020967134	0.997939051	0.177401885	1.553644156	0.069833774	0.833358519	3.015914294	0.387414283	0.107401829	1.821167124	0	0.077248545	Tumor	BLCA
TCGA-2F-A9KW-01A	0.975900402	1.894002522	0.155875062	0.52358192	0.012233634	1.316561984	0	0.042669884	2.538340709	0.010767659	3.302430074	0.096296425	0.155212745	2.307752806	0.009048612	0.09045418	3.064150065	1.221606291	2.303134813	0.009698191	0.378753118	3.062285949	1.412133201	1.780835411	2.467543085	0.295278954	0.060386898	Tumor	BLCA
TCGA-4Z-AA87-01A	0.3789256	0.5907538	0.05385704	0.1892379	0	0.1372292	0	0.003560355	1.228506	0	2.579046	0.0396888	0.008645314	1.520917	0.006708826	0.1075986	1.53666	0.03224032	0.4306927	0.007190856	0.006669255	3.521057	0.4133349	0.3602569	1.300962	0.6680261	0.06148803	Tumor	BLCA
TCGA-GU-A42Q-01A	3.09980687	0.695705298	0.061586037	0.778183731	0	0.161669314	0.015568777	0.009997826	0.925510121	0.022359763	3.464192991	0	0.042745693	1.954136246	0.025015361	0.044229517	0.671599919	0.337129026	3.002584438	0	0.069377044	2.444112471	0.711517565	0.961263782	2.072288752	0.063639247	0.123165058	Tumor	BLCA
TCGA-E7-A97P-01A	0.436408719	0.332707522	0.241752087	0.281341658	0	0.450944551	0	0.00426794	1.132445193	0.012744001	3.030261136	0.015993969	0.415664529	2.004910587	0.059238327	0.019009543	3.598506631	0.057478292	3.001586625	0	0.349457093	2.610671324	1.032671622	0.251037023	2.356467645	0.157409825	0.033836418	Tumor	BLCA
TCGA-XF-AAMG-01A	0.810728085	1.749172579	0.285114158	0.516285994	0	0.736753523	0.010743332	0.027384202	2.258478164	0.218835547	3.265368722	0.246430459	0.332233815	2.002665213	0.051229733	0.216665817	2.490989557	0.709574357	2.204733655	0.027685897	0.134642115	3.437365985	0.212977107	0.510100841	2.405906134	0.054967541	0.099805094	Tumor	BLCA
TCGA-BT-A3PH-01A	1.292232197	0.129518968	0.076980938	0.222628545	0	0.586384165	0.020144891	0.005767147	2.080101949	0.006475155	3.811099272	0.048112183	0.055158706	2.413088888	0.029669897	0.025641262	1.457729781	0.195360623	2.782748177	0.062882099	2.206055625	3.83814533	0.049208508	0.219765274	1.509122462	0.101729689	0.013819592	Tumor	BLCA
TCGA-ZF-AA4R-01A	0.18990029	1.435735842	0.231059064	0.310365268	0	0.382724754	0	0	1.191354289	0	3.303436554	2.369571146	0.026160073	1.977105849	0.060144179	0.078784483	1.622967722	0.536116961	1.977676147	0.115920732	0.854992441	2.616106057	0.558192133	0.924037823	2.976131578	0.013136485	0.042821718	Tumor	BLCA
TCGA-ZF-AA5P-01A	1.452134601	1.465195702	0.911206572	0.906074982	0	0.644213148	0	0	1.550264799	0.030019032	3.072138395	0.090278493	0.178318063	1.854300142	0.029419526	0.046274752	1.903797136	0.050568957	1.69318746	0.009074929	0.867924552	3.047357173	0.610773204	0.015120074	3.053414814	0.010906668	0.104310617	Tumor	BLCA
TCGA-DK-A3X2-01A	0.247450032	0.185047342	0.083916998	0.044093995	0.004599072	0.203537113	0.008420225	0.007198761	2.154012627	0	2.834241561	0.190510007	0.057360333	2.829579767	0.003399362	0.02667561	0.864012703	1.358992355	1.265191652	0.014520727	0.626729565	3.647543653	0.446682852	0.113212093	1.968212113	0.034681675	0.03990669	Tumor	BLCA
TCGA-YC-A8S6-01A	4.560876122	0.985971783	0.354966174	0.860307862	0	1.935873016	0	0	2.039200332	0.024631865	4.579907552	0.07734326	0.428528574	1.627715107	0.028174914	0.044327949	3.423072416	1.247145707	2.934005152	0	0.581739598	3.44164236	0.937101737	0.117319961	2.827920043	0.014598312	0.038150852	Tumor	BLCA
TCGA-K4-A4AB-01B	0.54459261	0.38591112	0.070499573	0.302828942	0.005382441	1.238708927	0	1.576389013	0.84597738	0.00631136	4.047530898	0.121860443	0.043852771	1.313087844	0.019784493	0.006289927	1.670159087	0.006424686	2.060084457	0.066768918	2.016945445	3.143073078	0.20436455	0.018892382	2.757005752	0.209959315	0.040041067	Tumor	BLCA
TCGA-GC-A3RC-01A	0.02699661	0.6723621	0.4082445	0.2110741	0	0.6600308	0	0.007750286	1.193757	0.002906175	2.962406	0	0.1466631	2.340916	0.007311076	0.01729118	2.585971	1.049261	0.5610292	0.01563019	0.03360822	3.568024	0.5920931	1.650778	2.303418	0.03731175	0	Tumor	BLCA
TCGA-BL-A0C8-01A	0.844235889	0.921352541	0.189343391	0.591461359	0.105805765	0.966320996	0.040281073	0.080722706	1.721277864	0.035162608	3.489726288	0.016326134	0.133295211	3.047863408	0.002741142	0.068864825	2.405446931	0.273875979	2.048729248	0.011717798	0.233134912	2.31788949	0.21595338	0.057301239	1.929449983	2.02872	0.247087594	Tumor	BLCA
TCGA-GU-AATP-01A	1.072067946	1.571524583	0.157967507	0.260052979	0	0.794068634	0.013374435	0.022784326	3.271722675	0.002147639	3.614403781	1.692043051	0	1.942225169	0.04268322	0.05876079	2.39097688	0.266897333	2.010882762	0.01156385	0.059753746	3.549387805	0.370741372	0.181887003	2.356722152	0.231687434	0.009168235	Tumor	BLCA
TCGA-CF-A1HS-01A	0.034732746	1.263855136	0.075168307	0.102868536	0	0.548979929	0	0	1.175797427	0.003747947	2.600907222	0.009399669	0.143046897	1.872898636	0.028090978	0.022267549	1.7460433	1.117991641	0.689904558	0	0.331634299	3.285804991	0.468563926	1.195604928	1.752475112	0.024176757	0.031767226	Tumor	BLCA
TCGA-ZF-AA4U-01A	0.113241622	0.308336758	0.007814333	0.055753123	0	0.140900444	0	0.00913316	2.952126954	0	3.842317586	0.008593051	0.025769864	1.947000046	0.008615816	0.020364458	0.662707352	0.088038347	2.192256037	0.009234425	1.785464033	3.189828826	0.095945312	0.015385251	2.012586192	0.043889696	0.064581565	Tumor	BLCA
TCGA-GV-A3QF-01A	0.1130551	0.2103826	0.02050399	0.1425336	0.02040519	0.2066025	0	0	0.1567099	0	4.49538	3.062232	0.0129939	1.500436	0.01134266	0.02382472	1.339434	0.572282	2.923735	0.01618566	0.6557246	3.451446	0.7403239	0	1.572489	0.02906715	0.06922963	Tumor	BLCA
TCGA-GC-A4ZW-01A	0.739162847	0.87580665	0.061796884	0.254314432	0	0.147494107	0	0	2.111373038	0.008611063	3.069883101	2.043706392	0.014888749	1.409618872	0	0.04073507	1.059133907	0.35926958	0.369325744	0.054928843	0.487329641	3.670575268	0.213265378	0.458771703	2.202719708	0.011178519	0	Tumor	BLCA
TCGA-ZF-A9RD-01A	0.431815903	0.98794724	0.113778221	0.142665253	0	0.411538814	0	0.007670035	1.01384659	0.011469891	2.579139379	0.014396554	0.04300252	1.521988073	0.007235362	0	2.304069358	0.623263813	1.724373253	0	0.047287507	2.55123127	1.589119171	0.622885136	1.72168294	0.332597519	0.012267637	Tumor	BLCA
TCGA-GU-A766-01A	0.09981532	0.684190279	0.109184366	0.848965012	0	1.319262168	0	0.032781019	2.864962541	0.004131398	2.809901269	0.034245505	0.527092615	1.330895177	0.07118389	0.043324139	3.418972343	0.520059541	1.761308536	0	0.027372163	3.890280835	1.703212017	0.612410924	1.903788032	0.646283346	0.029210941	Tumor	BLCA
TCGA-G2-A2EF-01A	0.020066458	2.068760855	0.27596812	0.489105925	0.003149201	1.50417905	0.01723566	0.029334722	1.727767692	0.007376956	2.045471696	0.013871714	0.826274822	2.100283826	0.009287147	0.176678413	2.512788554	0.092935359	0.756227414	0.034541896	0.0229712	3.748149867	2.143358386	2.720895159	2.76200416	0.4415039	0.099360138	Tumor	BLCA
TCGA-FD-A5BY-01A	0.1425569	1.133393	0.07996336	0.1483296	0	2.114553	0	0.007989614	0.7687568	0	4.008416	0	0.02894078	1.521653	0	0.005965606	1.738462	0.3264852	2.428365	0	0.02236157	2.860477	0.2898191	0.0487603	2.254607	0.103371	0.01277793	Tumor	BLCA
TCGA-CF-A8HX-01A	0.9397795	0.5906826	0.02161771	0.01497071	0	0.2558994	0.009899954	0	1.774176	0.001588106	3.721836	0.1224282	0.02050396	2.207492	0.01196083	0.04980468	1.002376	2.371675	2.699526	0.04229285	2.613531	2.680479	0.123272	0.5131505	2.341613	0.04071186	0.04023296	Tumor	BLCA
TCGA-GV-A6ZA-01A	1.347116025	0.508222222	0.057440118	0.204887427	0	0.404560029	0	0	2.23143133	0.009586927	4.117722184	0.078400439	0.030917913	1.822460743	0.016066981	0.080775573	1.677923341	0.04181977	2.948996472	0.05938283	0.765120689	3.100760819	0.457169753	0.088787794	2.202226925	0.03091126	0.092984612	Tumor	BLCA
TCGA-DK-A1A5-01A	0.2475767	0.8258151	0.1112699	0.2045697	0	1.784655	0	0	1.836293	0.004213276	2.256607	0.06732331	0.0113791	2.406466	0.002655323	0.03325437	1.616571	0.4904836	1.405967	0.02821436	1.334126	2.507152	1.129998	0.2683608	3.134227	0.05380772	0.0268338	Tumor	BLCA
TCGA-4Z-AA7N-01A	2.686552875	1.063236418	0.17945792	0.122010059	0.010151857	0.943651869	0	0.015873115	1.826148429	0.005962525	3.107206702	0.129167779	0.170675508	2.410380002	0.037152403	0.046866676	3.127406706	0.918060811	2.322988272	0	0.83862287	2.974192543	2.311826304	0.276998689	2.652409248	0.182090318	0.168719615	Tumor	BLCA
TCGA-GC-A3RD-01A	0.150023966	0.653834437	0.006788367	0.191250524	0	0.254632543	0.018501523	0.003972713	3.720529938	0.001488455	2.731104654	0.272038912	0.060021324	2.55249319	0.033380378	0.029381858	1.206638958	0.409100941	1.69926037	0.047479335	0.802899769	3.432142903	0.208218927	0.04409267	2.628837892	0.084547143	0.043934936	Tumor	BLCA
TCGA-G2-A3IE-01A	0.8775077	0.4153419	0.08804825	0.114518	0.01348924	0.2488002	0.01646933	0.007060154	2.512623	0.005289145	4.259327	0.1334447	0.02841162	2.256225	0.006659964	0.06201752	0.9265889	0.803993	2.187626	0.01424184	1.259239	3.307644	0.2842637	0.03928757	1.996254	0.2154461	0.07725935	Tumor	BLCA
TCGA-FD-A5BZ-01A	0.2658325	1.659672	0.1917038	0.2586717	0	0.6749511	0	0.004985865	2.150782	0.03143938	4.125203	0.009366031	0.01209824	2.172774	0	0.06556642	2.141739	0.9827783	2.022099	0	2.844903	3.208692	1.008711	0.2234726	3.148346	0.02409068	0.03165442	Tumor	BLCA
TCGA-BT-A3PJ-01A	0.05118418	1.606347	0.251262	0.6835754	0	0.6391011	0	0.002968598	1.255605	0.002223147	3.437543	0	0.07740025	2.445101	0.01394649	0.03504744	2.105971	0.426329	0.7607472	0	0.001856307	3.010041	1.444575	1.951462	2.678271	0.07738385	0.05143777	Tumor	BLCA
TCGA-CU-A72E-01A	0.175008479	0.401970245	0.062681353	0.394486839	0	0.28503105	0	0.015522268	2.686615441	0.004666117	2.676764011	0.107467283	0.05462983	1.968866927	0.029142528	0.023102848	1.369756143	0.360211702	1.262173595	0.037382652	0.272928022	3.19358636	0.177835445	0.024382663	2.042948091	0.130544319	0.063579695	Tumor	BLCA
TCGA-ZF-A9RM-01A	0.346017456	0.764799892	0.033663744	0.075639466	0	0.157308141	0.009290687	0	0.291638762	0.001490106	3.184076141	0.195877233	0.016056473	3.141328239	0.029741994	0.114220882	0.311935877	0.67964016	1.05546621	0.008031407	1.197959917	2.356019584	0.123895409	0.035420073	1.258373622	0.009653219	0.062429924	Tumor	BLCA
TCGA-FD-A6TH-01A	0.099994109	0.4443307	0.027287566	0.101058199	0.020415067	0.245315447	0	0.008030398	0.770055252	0.007016831	4.586849862	0.010065008	0.021602382	1.952259505	0.030065644	0.047285027	1.99908262	2.328169447	0.618217572	0.010815837	0.391421615	2.726777124	0.264794302	0.062086966	1.604413555	0.057587711	0.038191162	Tumor	BLCA
TCGA-GD-A3OS-01A	0.375441839	2.289537989	0.109419286	0.108884931	0.003389734	0.281925485	0.006208265	0.036746037	3.372911318	0.052762761	3.619103885	0.096714512	0.079669863	2.393209979	0.02977925	0.080993553	3.42973204	0.468229013	2.829001179	0	0.01652216	2.853067814	0.884394206	2.338737379	3.49253243	0.081690881	0.122418356	Tumor	BLCA
TCGA-DK-A3IS-01A	0.1776934	0.1567147	0.05914344	0.1200058	0	0.270054	0	0.005870858	2.891658	0.004397724	2.972419	0.03822629	0.02599927	2.115042	0.005537952	0.008752285	0.8245754	0.05929452	2.836174	0.04681809	1.592089	2.971914	0.08051961	0.02298918	2.123823	0	0.06900421	Tumor	BLCA
TCGA-K4-A3WS-01A	0.489878209	1.717304505	0.365679169	0.685361271	0	0.826634501	0.009620096	0	2.365621244	0.027526154	4.333887632	0.007738519	0.058972077	2.028807277	0.015476547	0.195405863	2.3090598	0.076519224	2.37078725	0.041110227	2.111062706	2.695564483	0.695181155	0.027585159	3.339093714	0.096968388	0.132474379	Tumor	BLCA
TCGA-GD-A2C5-11A	2.774462	1.420996	0.3901272	0.2127146	0	0.4058015	0	0.003311471	1.904473	0.003718394	3.584659	0.1814508	0.2328423	2.201629	0.03093516	0	2.42497	0.1349841	2.559253	0.03313799	0.4713353	3.373728	0.8687641	0.4863304	2.615448	0.1235573	0.07754313	Normal	BLCA
TCGA-4Z-AA7R-01A	0.730695163	1.723414973	0.418453751	0.329324382	0	0.849856932	0	0.004167866	3.075475504	0.092295326	3.211277443	0.21144612	0.245278488	2.795289095	0.095207192	0.072872198	1.880268975	0.190454069	1.699950652	0.15206851	0.171961211	3.610383209	0.146017697	0.509236258	2.092015571	0.03013545	0.058957079	Tumor	BLCA
TCGA-DK-A6B1-01A	1.744609	1.089843	0.8731576	0.2645281	0.003939617	0.7903996	0	0.006167336	2.093266	0.008075191	3.847649	1.025518	0.1155223	2.60808	0.002911758	0.05873845	1.520159	0.1977792	1.581159	0.09081971	0.4309464	3.809024	0.7097385	0.4012294	2.323285	0.1154981	0.07241015	Tumor	BLCA
TCGA-GV-A3QI-01A	0.282351951	2.795805792	1.479809724	0.751784806	0.003657853	0.525112831	0	0	0.324265553	0.013894751	3.198019437	0.133924686	0.139579143	2.901549952	0.029462794	0.071006389	1.432780117	1.498177009	2.803662176	0.034397247	0.798759138	3.660574838	0.207937773	3.289533673	3.096679103	0.295493335	0.022799021	Tumor	BLCA
TCGA-DK-A6AW-01A	0.861485593	0.203994682	0.053143092	0.296044137	0.005760413	0.19338857	0	0	2.541500957	0.00169157	5.162760037	0.066494848	0.142983868	1.722250644	2.167967701	0.01343169	1.749949163	0.013718733	3.19726572	0.009114471	0.217347387	2.588191736	0.183631069	0.107819617	1.861693345	0.074987912	0.164134073	Tumor	BLCA
TCGA-BT-A20W-01A	2.321530333	0.548563658	0.191212411	0.425157016	0	0.828231401	0	0	1.820059007	0.002129349	2.955302699	0.103306062	0.080776063	3.142260326	0	0.050088389	2.128402152	0.428499561	1.732817338	0.011465683	0.592695465	2.892080468	0.469376988	0.146104044	2.090097435	0.080758976	0.096975878	Tumor	BLCA
TCGA-DK-A3IU-01A	0.1127104	0.858732	0.3203296	0.3771107	0	0.2126452	0	0.003035952	2.314465	0.0102031	2.948937	0.01705214	0.07209559	2.097105	0.01142061	0.01354214	3.384669	0.05231572	1.201092	0.02437653	0.9063767	3.334233	1.438693	0.04710909	2.487904	0.2190173	0.0145325	Tumor	BLCA
TCGA-K4-A5RI-11A	3.194556655	1.370078105	0.93418401	0.431143957	0	0.792608779	0	0	1.742355052	0.03043504	3.087227232	0.125752626	0.288842734	1.839927033	0.003869663	0.018275943	3.326544259	0.336414929	1.562565277	0	0.281404405	3.382297812	1.719868008	0.182192708	2.827806817	0.05873514	0.03253705	Normal	BLCA
TCGA-GC-A3YS-01A	1.149215	1.322255	0.1523605	0.157612	0	0.3584692	0	0	1.265361	0.007625584	1.643963	0.007664743	0.1861812	1.769557	0.01913642	0.0829124	2.011756	0.09633773	1.655533	0.01642729	0.7359197	3.381509	1.572602	1.824956	2.956056	0.2709203	0.02594077	Tumor	BLCA
TCGA-4Z-AA7Q-01A	0.403036562	0.464670165	0.086855202	0.307951214	0	0.275019589	0.024292971	0.015617114	2.4796618	0	2.995965167	0.029242838	0.190550171	1.685633171	0.004928193	0.083455879	2.366114326	1.270802626	2.576258437	0.072251042	2.610439556	3.376510646	1.826008554	0.893327748	2.042083497	0.145189741	0.049451044	Tumor	BLCA
TCGA-LT-A5Z6-01A	0.08248256	0.807533303	0.243272739	0.146754627	0	0.371444017	0	0.004833305	0.368481206	0.005426885	4.491801103	0.409584918	0.057713784	2.861408067	0.066918983	0.561444137	1.410250537	0.815275322	2.232628067	0.029076586	2.168881094	3.597337427	0.57935356	0.86659753	3.254642728	0.258060347	0.111884613	Tumor	BLCA
TCGA-GC-A3I6-01A	0.437859866	1.12535095	0.117678523	0.134025635	0.004808407	0.760054656	0.008802956	0.015013175	0.963983091	0.00141168	2.937190942	0.00708081	0.26731402	2.341994178	0.066075717	0.087383451	1.665525763	0.180840641	3.090756395	0.015179293	0.111163471	2.313716398	0.470002697	0.613337145	2.855318564	0.114607273	0.25930708	Tumor	BLCA
TCGA-E7-A5KF-01A	0.171610013	0.100847339	0	0.359272375	0.018831273	0.182801941	0	0	0.091921207	0	3.631435995	0.267006779	0.023879716	2.352026187	0.071710821	0.0702722	0.357511314	0.622256416	1.895076934	0.129159782	0.482586172	2.191608805	0.047443369	0.020738896	2.42889778	0.017942861	0.075304712	Tumor	BLCA
TCGA-DK-A3IM-01A	0.05308961	0.8572171	0.004937313	0.2359036	0.003686615	0.112294	0.006751422	0	1.3895	0.004323301	1.752137	0.05340039	0.02325727	1.602323	0.002724703	0.050873	0.6341567	2.061548	2.555962	0	0.0427391	2.919788	0.165472	1.195532	1.50017	0.00701511	0.1241991	Tumor	BLCA
TCGA-CF-A47X-01A	0.6081222	1.36734	0.0235573	0.1932273	0	0.3618362	0	0.008307573	2.067221	0.003115521	4.61615	0.1488026	0.02234439	2.003134	0.02338403	0.06086337	0.7390311	0.3662882	1.791648	0.02781092	0.2379138	2.502868	0.1753417	0.05819734	2.743014	0.1536197	0.06097864	Tumor	BLCA
TCGA-BT-A2LA-01A	0.697772999	1.272091406	1.551122909	0.889585398	0.161508635	0.356623675	0.00637976	0.018998544	2.067480308	0.262925947	0.911210613	0.201176525	0.331085702	1.93189831	0.012826859	0.004071233	1.381901865	0.07307892	0.841841967	0	0.135202631	3.60801651	1.436168699	1.965309702	2.507944113	0.032844371	0.180760212	Tumor	BLCA
TCGA-GV-A3QK-01B	1.798476446	0.241565125	0.019374841	0.157819985	0.014485194	0.207017277	0	0.002848175	0.58370944	0.004262734	3.355339371	0.128223578	0.121848769	2.433939459	0	0.094677944	1.440915103	0.19483277	3.007525391	0.011484966	2.264028644	2.981115506	0.531143953	0.099189354	2.230184999	0.087432202	0.062564632	Tumor	BLCA
TCGA-FD-A6TD-01A	0.432060319	1.154347801	0.089314982	0.172853439	0	0.631393333	0.009665309	0	1.760608875	0.013893624	2.737703512	0.030851369	0.068886344	1.241509301	0.027101991	0.006170441	2.712908477	0.21115658	1.340332548	0	0.010323516	3.557667144	0.903663058	1.193187221	2.440297049	0.170864318	0.006622935	Tumor	BLCA
TCGA-XF-AAMX-01A	0.386046307	1.55961689	0.108112809	0.184575633	0.019208069	0.288575746	0	0.010062835	3.698141178	0	4.632018408	0.144500622	0.008164667	2.690441111	0.009493003	0.14333023	1.468411214	0.39771097	0.564473546	0	0.416513863	3.069038293	0.241102032	0.028136408	1.099962812	0.071854818	0.016086762	Tumor	BLCA
TCGA-ZF-A9R5-01A	0.403988711	1.096686452	0.007317084	0.044909195	0	0.2583361	0.010002561	0.004282456	2.454543671	0.008005283	3.157929114	0.297848102	1.139342855	2.632209649	0.051651264	0.074827541	0.794357787	0.041880577	3.198838604	0	0.241357341	2.662781686	1.299476003	0.315267297	3.093021158	0.030956376	0.073663452	Tumor	BLCA
TCGA-XF-A8HC-01A	0.618758691	1.358007965	0.044181357	0.107487872	0.006681572	0.246127344	0	0.005236552	0.06276758	0.013681868	5.206852342	0.158725971	0.021113207	2.155385288	0.009862249	0.13445163	0.562591677	1.064854046	2.511307254	0	0.009804141	3.725753869	0.211006422	0.167070741	1.492738952	0.062421398	0.105313914	Tumor	BLCA
TCGA-ZF-A9RF-01A	0.251691341	1.662024742	1.152682606	0.057372493	0.005259125	0.096695518	0.028689975	0.004121297	1.980015733	0.050104817	0.727247957	0.112008886	0.608078954	1.47105606	0.038411168	0.08374717	3.268422195	0.307615546	1.112981971	0.008322144	0.135337611	3.348384212	1.480485042	1.798740568	2.587612254	0.273477758	0.03913437	Tumor	BLCA
TCGA-H4-A2HO-01A	2.700460322	1.124885593	0.10487985	0.176638618	0	0.668601403	0	0.004233922	1.933469667	0.003171081	3.620835841	0.092685372	0.118746067	1.968348649	0	0.018858788	1.620642781	0.138554879	0.210834164	0	0.629902809	2.169893624	0.349009736	0.087935778	2.599438657	0.060581508	0.092093595	Tumor	BLCA
TCGA-BT-A42E-01A	0.048441874	1.045778381	0.043693344	0.121197207	0	0.569524881	0	0.009693434	2.466442209	0	3.835490549	0.012147628	0.189416244	1.578716719	0.003054596	0.052260444	1.924117412	0.464907624	1.978580773	0	0.103594635	2.961940087	1.119579246	1.42732672	2.399863943	0.142527799	0.056027974	Tumor	BLCA
TCGA-FD-A5BU-01A	0.757071085	0.406794413	0.140902764	0.355929604	0	0.480519617	0	0	1.755321035	0.001703972	3.150886928	0.017036581	0.1067413	2.058475815	0	0	1.98315918	0.785966607	1.253081542	0.009181122	0.099012434	3.409332761	1.255715715	1.026798644	2.293798896	0.531373068	0.014519226	Tumor	BLCA
TCGA-XF-A9T6-01A	0.042660186	0.958481589	0.046751359	0.072040094	0	0.337485352	0.010795696	0.027516904	3.585800411	0	2.048604523	0.059724042	0.291363289	1.664739994	0.068234376	0	4.132204565	0.68184005	1.031195815	0.009333083	0.375070732	2.454434897	2.008400799	1.315087789	1.740251085	0.087382945	0.093340767	Tumor	BLCA
TCGA-ZF-AA4T-01A	1.605389	0.2626203	0.2153123	0.09961931	0	0.1069038	0	0	2.595487	0.07944985	4.214093	0.1717948	0.2218511	2.403827	0	0.07747344	0.5774552	0.691321	1.597403	0	0.2032068	3.295903	1.856049	1.505026	1.907704	0	0.02311602	Tumor	BLCA
TCGA-FD-A3B6-01A	0.668476501	0.373629827	0.072787822	0.164358059	0	0.439755603	0	0.014476258	2.516703246	0.006792018	2.700591469	0.092756416	0.565986491	2.092188294	0.057172816	0.032205185	2.954398332	1.870104393	0.910654228	0.007336794	0.714925499	3.039260925	0.850078113	0.482591366	2.065464332	0.135013116	0.04022197	Tumor	BLCA
TCGA-4Z-AA80-01A	0.745906969	0.388533207	0	0.017631479	0	0.329754995	0	0.009972865	1.98172205	0	3.296274955	0.201733033	0.047882658	2.658059554	0	0.022228848	0.838726659	0.022702418	0.245731881	0	0.711385597	2.970059632	0.104483834	0.060653784	0.546775006	0.03605241	0.031712194	Tumor	BLCA
TCGA-GC-A6I3-11A	2.41132132	0.636961566	0.064480709	0.306679812	0	0.733771703	0.012832701	0.016429227	3.139701207	0.010272319	3.241628609	0.587624356	0.304811033	1.097503339	0.070953395	0.040521139	3.800631214	0.177517481	2.216885899	0.075931879	1.249083006	3.295578351	2.070227422	0.130306958	1.194582037	0.279224017	0	Normal	BLCA
TCGA-XF-A9SW-01A	0.112644995	1.677809164	0.531686546	1.509608904	0	0.753498625	0	0	0.688361289	0.04312393	2.246233318	0	0.253953591	1.645016401	0.007856644	0	2.74036003	0.245289969	0.510742084	0	2.464677027	2.825209912	0.447421268	0.280990604	3.296112681	0	0.039593806	Tumor	BLCA
TCGA-E7-A5KE-01A	0.3241189	0.2547863	0.1026182	0.07167351	0.005282305	0.3280331	0.009669225	0	1.489547	0.004647976	3.861997	0.2101035	0.02333891	2.686884	0	0.07238726	0.7031888	1.465065	3.269576	0.008358786	0.5598967	3.442268	0.01784382	0.04139046	2.646854	0.1529075	0.03930484	Tumor	BLCA
TCGA-DK-AA6S-01A	0.476748071	1.010616283	0.162700866	0.275402356	0	0.46031639	0	0	1.948340618	0.003764562	4.828798482	0.073854675	0.067782193	2.133371175	0.014176203	0.01494888	2.495210949	0.060126496	3.616604925	0.088840872	2.328400532	3.165047809	0.605466448	0.033604301	2.678798459	0.094772614	0.063122977	Tumor	BLCA
TCGA-FD-A5BR-01A	2.691025657	0.766136635	0.261292717	0.269962576	0.005926566	0.723464731	0	0	1.028273247	0.003478767	3.350106931	0.117605036	0.091347151	2.065730674	0.038958959	0.013818056	2.277554707	0.219912239	0.602106402	0.018693554	1.700169891	3.374187546	0.646744622	0.305555701	2.396932531	0.087783658	0.058420863	Tumor	BLCA
TCGA-FD-A6TC-01A	0.244958135	1.094980188	0.116824457	0.151103093	0	1.080371589	0	0.0074694	2.646820446	0.005595932	2.35085099	0.413636891	0.015101069	1.971736186	0.00704607	0.076180815	1.415742564	0.361601971	1.231688773	0.022539221	0.524090598	3.097689285	0.55238861	1.1088523	2.345331256	0.009077628	0.058770708	Tumor	BLCA
TCGA-XF-AAN1-01A	0.33685529	0.7912409	0.031681163	0.075451904	0	0.574633642	0	0	2.93867303	0	3.686784404	0.379844303	0.088347461	2.278625703	0	0	1.424162291	0.170333134	1.699557201	0.061777086	2.012432591	2.782043519	0.572658489	0.303052996	2.604124635	0	0.009965759	Tumor	BLCA
TCGA-DK-A3IV-01A	1.008121173	0.845856417	0.054986436	0.116612309	0.007585809	0.24301412	0	0	1.09044113	0	4.159387993	0.128602403	0.450655676	2.802008049	0.025068283	0.056663567	1.846121849	0.399962767	0.278480143	0.047405911	3.070744774	3.345732026	1.249303661	0.237493665	2.670512747	0.183435611	0.023665882	Tumor	BLCA
TCGA-PQ-A6FN-01A	0.424612124	1.095262951	0.086635509	0.089691743	0	0.309331592	0.011064195	0	0.964076436	0.008855584	3.234153974	0.035279328	0.056595685	0.844197581	0.026609921	0.007064743	2.912475341	0.09449736	1.686086888	0	0.035165343	3.10520511	0.650674586	0.697755056	1.012094323	0.204141007	0.081294616	Tumor	BLCA
TCGA-K4-A5RI-01A	0.3447089	1.049858	0.1084484	0.09948377	0.004936341	0.3944636	0	0.01541118	1.472981	0.004343495	2.580637	0.3306882	0.06148543	1.87681	0.04318764	0.02861588	1.264639	0.005892381	2.350355	0.03864312	0.1428066	3.224532	0.5045019	0.1568189	3.103798	0.08238344	0	Tumor	BLCA
TCGA-ZF-A9R7-01A	0.472769255	0.227249441	0.162798764	0.086650081	0.008016904	1.032791973	0	0.031148438	2.074661313	0	4.741614284	0.069390966	0.079469212	2.467916513	0.017709788	0.037109018	2.516801037	0.786816273	0.651940834	0.156724709	2.880253786	2.887298882	1.757936974	0.154444318	1.976479338	0.226324432	0.223823812	Tumor	BLCA
TCGA-XF-A9SM-01A	0.683286945	1.35679951	0.162099189	0.258295577	0	0.646914118	0	0.009089583	2.655665443	0.003409369	2.22572864	0.008552043	0.150795605	1.659138071	0.017098737	0.013543365	3.252658116	0.248374825	1.914485941	0.03641533	0.931059404	3.772424769	1.754776756	0.989281459	2.605403437	0.758462726	0.014533818	Tumor	BLCA
TCGA-BL-A13J-11A	0.006135206	2.059729471	1.033970263	1.369279725	0	0.216572662	0	0.010481691	0.478359501	0.100757318	1.548880195	0	0.098890334	2.113495438	0	0.007828077	1.634125483	0.0704144	0.061262502	0.010597854	0.016346256	2.701025427	0.011346178	0.080585491	3.922357518	0	0.016754906	Normal	BLCA
TCGA-FD-A6TE-01A	0.037248198	1.622820649	0.08763461	0.095601808	0	0.185131351	0	0	0.330899877	0.001098164	2.609197376	0.979701981	0.03060685	2.49880418	0.048981789	0.097364921	0.81950343	0.294374728	0.807571752	0.005922437	0.450158629	2.507799638	0.328261457	2.235358865	2.894679194	0.062844337	0.197412488	Tumor	BLCA
TCGA-XF-AAME-01A	1.34245	1.495126	0.7315977	0.3908221	0.004610692	1.059054	0	0.01081191	1.98666	0.02683298	2.937243	0.006789877	0.2174182	2.023558	0.02704085	0.02674249	3.289947	0.395428	2.065987	0.02178122	0.07704775	3.223264	1.364432	0.7315021	3.100568	0.2047069	0.1168371	Tumor	BLCA
TCGA-BT-A42C-01A	0.598333958	0.641872296	0.030528456	0.146821506	0.015270909	0.217495306	0	0.008991285	1.581286468	0.002249161	3.756314536	0.634879096	0.176460207	2.207444385	0.014109011	0.070055357	0.8273292	1.778245469	3.080468512	0.018125037	1.628528736	3.632588437	0.714430986	0.510470965	2.57492553	0.078265916	0.111193235	Tumor	BLCA
TCGA-CF-A47Y-01A	0.5005512	1.306949	0.06450436	0.1249509	0	0.1899006	0.01631889	0.006995455	2.001592	0.003932267	3.57337	0.1502171	0.06666681	1.781094	0.003303235	0.06646517	1.073822	0.9540268	2.241877	0	0.213514	2.442898	0.06676854	0.04276747	2.098209	0.008501937	0.1543324	Tumor	BLCA
TCGA-E7-A519-01A	1.704598455	0.596947345	0.020860463	0.125077164	0	0.141653509	0	0.006129323	1.370504441	0	4.121923499	0.329206182	0.039303239	0.623288078	0.0115405	0	2.727103297	0.159395528	3.206575571	0	0.19372071	2.892544336	0.320709762	0.080659267	1.247196354	0.029570986	0.029221818	Tumor	BLCA
TCGA-FD-A43Y-01A	0.877866414	1.054377084	0.099499526	0.237358864	0	0.207324028	0	0.029802836	1.816200869	0	3.908211876	0.009411469	0.028208326	1.751664786	0.009436396	0.058705356	1.851311832	0.798873042	1.650063455	0.010113716	0.123207775	2.734824257	0.39661122	1.268728669	1.856911747	0.296812463	0.16684899	Tumor	BLCA
TCGA-BL-A5ZZ-01A	4.655429	1.212143	1.963215	1.021067	0	1.172271	0	0.003768972	1.520998	0.02936679	2.228893	0	0.08899781	1.842594	0.08635069	0.01121978	3.63315	0.2159794	2.133314	0.007611639	0.2042223	3.077691	0.4993124	0.4396065	3.187025	0.08032406	0.01204101	Tumor	BLCA
TCGA-CF-A3MF-01A	0.406421824	0.14308907	0.014240574	0.022077906	0	0.370477317	0.019450003	0.004177453	1.008806974	0.003128773	3.68056502	0.084079749	0.026884983	1.111185892	0.007870146	0.090731413	0.795177243	1.79898716	3.077372989	0	1.646061498	2.699693141	0.053359788	0.009386239	1.44464942	0.049994563	0.033126179	Tumor	BLCA
TCGA-FD-A3B8-01A	0.943278754	1.434762713	0.344932287	1.176089246	0.004148694	1.04467561	0	0.00325084	2.532310196	0.056153654	2.127179283	0	0.39663966	2.056255783	0.021328791	0.019297062	3.398712511	0.239435189	2.074445841	0.01310314	0.046046305	3.047610813	1.572235409	0.438767239	3.49286509	0.260028294	0.05121648	Tumor	BLCA
TCGA-BL-A13I-01B	6.25828192	2.794124694	0.440799768	0.512700287	0.245547006	1.206949517	0.200147811	0.006537804	3.307711338	0.294117922	2.579630945	0.024447605	0.420955876	4.108161581	1.961962399	0.506124901	3.60753665	0.124334488	2.409836585	0.064778921	0.02838999	2.764218925	3.573879692	2.080888442	4.408343053	0.274854307	0.971180443	Tumor	BLCA
TCGA-DK-A1A7-01A	1.723448	0.2252734	0.05752319	0.224819	0.003976374	0.2499742	0.007281461	0.003115774	2.629202	0.005826426	3.193865	0.1556094	0.1024939	1.151715	0.008798904	0.05031374	1.115917	0.4462789	0.2388651	0	0.6158502	2.807483	0.3412783	0.07189888	1.39974	0.030028	0.06353837	Tumor	BLCA
TCGA-DK-A1A6-01A	1.283625	0.2544409	0.04728538	0.3078724	0	0.5578119	0	0	1.920827	0	2.719661	0	0.002529706	1.815923	0.01756391	0.009289743	1.967073	0.521564	1.246983	0.006300922	0.1692446	2.704411	0.6864772	0.06527474	2.062821	0.2503534	0.02479747	Tumor	BLCA
TCGA-DK-A6B2-01A	0.051657085	1.048643071	0.068874894	0.180917313	0	0.502180514	0	0.007479589	2.787182838	0.019518009	4.143304979	0.709863709	0.024119084	2.043055491	0	0.054895797	2.655464413	0.718749396	2.862355332	0	1.002857985	3.289889282	0.806171637	0.399259778	2.266790655	0.163616499	0.01790826	Tumor	BLCA
TCGA-DK-AA74-01A	0.417190538	0.90594228	0.048012526	0.155724215	0	0.841866011	0	0	3.068699924	0.007991557	2.631691994	0.03972305	0.028643284	1.028791148	0.026673226	0.010609504	3.77992627	0.089614916	2.480355042	0.014358535	0.534355102	3.433523954	1.296744984	0.055149858	2.08824416	0.482281854	0.022683326	Tumor	BLCA
TCGA-ZF-AA4N-01A	1.27001119	1.601053504	0.05840308	1.226211623	0.012654082	0.465607886	0	0	1.442811435	0.005579707	2.41751114	0	0.134775891	1.934187113	0.050744117	0.03667314	1.411075521	0.059462816	3.575338249	0	0.012393103	2.754317973	0.709426021	0.097478383	2.626190341	0.035869541	0.023727777	Tumor	BLCA
TCGA-BT-A0YX-01A	0.4600347	0.2630792	0.02779658	0.2889838	0	0.5224375	0	0.008181214	1.583906	0.00153484	2.49015	0.04557928	0.02636739	1.710905	0.007717648	0.006108771	1.561539	0.01554883	0.474104	0.02467492	0.1600243	2.210128	1.276464	1.397974	2.082153	0.1150096	0.03890084	Tumor	BLCA
TCGA-R3-A69X-01A	0.350104	0.8838306	0.1923305	0.3228588	0	0.6737592	0	0.003640442	3.011512	0.01763046	3.895523	0.5610456	0.4134589	2.231254	0.9605512	0.01622679	2.19497	0.1044715	2.588587	0.02918742	1.540696	3.259095	0.6698628	0.02440671	3.407583	0.05223085	0.0905277	Tumor	BLCA
TCGA-XF-AAMW-01A	0.654841429	1.063671871	0.045473549	0.358496958	0	0.973817514	0	0.006736662	2.057824427	0.007563381	3.744601671	0.025186486	0.074684363	2.356591792	0.49173454	0.01004155	1.835111552	0.428704676	3.077837715	0	0.074040737	3.748843516	1.024222993	0.095559653	2.586557869	0.095311329	0.042632696	Tumor	BLCA
TCGA-C4-A0EZ-01A	0.24346723	2.632952657	0.079161248	0.124238444	0.004664287	0.546966371	0.008539463	0.003654991	0.59225763	0.045842856	0.668853653	0.274989933	0.046713098	1.582372502	2.742406288	0.016291359	1.24126408	0.030360025	0.997086741	0.058022714	0.155960359	3.762904836	0.077152624	0.743097259	2.918079316	0.381045526	0.023261992	Tumor	BLCA
TCGA-E7-A678-01A	0.4132942	0.7487082	0.01855464	0.06619663	0	0.08559822	0	0.005448736	0.2653376	0.004081372	3.4864	0.1276947	0.01759774	1.728758	0.0102612	0.008123567	0.994625	0.09655266	2.891987	0.03274415	0.5772156	2.826994	0.188155	0.05426257	1.932223	0.05215091	0.1175148	Tumor	BLCA
TCGA-G2-A3IB-01A	0.216310321	0.085216772	0.010632119	0.016494856	0	0.456908024	0	0.006225605	0.625987856	0	3.099009518	0.017500417	0.022587048	2.007734507	0.023348411	0.107610927	0.626261314	1.373146148	3.873895417	0	0.042273127	1.939481266	0.026772662	0.003506676	1.571890935	0.052152194	0.039435391	Tumor	BLCA
TCGA-BL-A13J-01B	3.051054731	2.069989021	0.6587406	0.58018423	0.077034055	0.901170462	0.087929826	0.104587361	2.028828167	0.084489926	2.847010707	0.057159881	0.242318566	4.557408898	0.021758442	0.347651428	1.330209797	0.910763782	0.423078136	0.061350124	0.930832788	2.150732821	1.61285694	0.786863854	3.247482502	0.018720883	0.725835605	Tumor	BLCA
TCGA-DK-A3IT-01A	0.120536239	0.673356735	0.074179838	0.290761087	0	0.316962569	0	0.003703888	2.437801926	0.008305972	3.591527761	0.013887639	0.014957683	2.368450638	0.003493711	0.059628808	1.587874371	0.27223976	2.183571893	0.108326335	2.320368546	2.468236604	0.445571559	0.061289176	2.510462416	0.070408288	0.041000026	Tumor	BLCA
TCGA-MV-A51V-01A	1.14790683	1.432540757	0.080012164	0.235488954	0	0.596151962	0.022340637	0.023852148	2.810589789	0.010763592	4.279265437	0.263906566	0.046059041	1.629332751	0.075134756	0.149857371	1.347706775	1.040621819	2.790193434	0.028890308	0.864823885	3.551355971	0.167030892	1.072596003	2.922480849	0.023208313	0.045508489	Tumor	BLCA
TCGA-UY-A78O-01A	0.122275429	0.18551926	0.044132082	0.090021265	0	0.145277632	0.010183726	0	2.387662229	0.00652398	3.992714366	0	0.0175959	1.722267009	0.00821393	0.025833322	1.390125614	0.956972474	2.877787146	0.052034369	2.023930373	3.246723273	0.160904398	0.062516523	1.103680752	0.112329818	0.020835229	Tumor	BLCA
TCGA-FD-A6TK-01A	0.234404429	0.841243114	0.401205616	1.752358417	0	0.66595249	0	0	1.562645293	0.010479639	4.693631675	0.083437126	0.022603497	1.72938002	0.02950876	0.025969842	3.062481817	0.495738189	2.394421552	0.007084797	0.083171966	3.063050363	0.87001546	0.272889685	2.379827506	0.146088971	0.011208778	Tumor	BLCA
TCGA-4Z-AA83-01A	2.455609404	0.219846175	0.009591136	0.383129945	0	1.176310365	0	0.016780518	2.872040951	0.002104602	3.492616189	0.092250892	0.040483614	1.971836713	0.021071442	0.11299914	1.868348135	1.266566939	0.455428288	0.033734951	1.921685712	3.305060959	0.36417008	0.068023781	2.580267075	0.040474931	0.044375405	Tumor	BLCA
TCGA-DK-A2I6-01A	0.09329337	0.6139943	0.02186865	0.09286161	0	0.2625001	0	0.002574293	2.936827	0	3.32609	0.01926097	0.4761132	1.04566	0	0.01909817	1.169456	0.06714575	1.382858	0	0.5270302	3.001124	0.2409622	0.9385344	2.337232	0.04927836	0.02049198	Tumor	BLCA
TCGA-XF-AAN4-01A	0.155399408	1.860056129	1.072125261	1.851470468	0	0.818908149	0	0	1.857198715	0.060038458	1.856773901	0	0.148578473	2.209882585	0.010990996	0.051440432	3.158882427	0.131966272	0.938442112	0.011779447	0.050295808	2.960369024	1.000621097	0.155837736	3.438091023	0.082915437	0.064140093	Tumor	BLCA
TCGA-GD-A3OP-11A	0.722571139	0.761801677	0.135572586	0.225294426	0	0.736259139	0	0.019922014	0.856338098	0.019181998	4.182921158	0.238031063	1.47495105	2.021132543	0.055673342	0.050426668	1.87422106	0.220356191	1.789896421	0	1.097489588	2.663850658	0.47212792	0.050703489	2.585856795	0.164491148	0.036267143	Normal	BLCA
TCGA-BT-A20R-11A	0.02022923	2.297906	1.589842	1.771335	0.003174897	0.8229322	0.005815152	0	0.2898954	0.0894406	0.7331658	0	0.3685524	2.189336	0	0.007411814	1.956841	0.09899551	0.2404658	0	0.01701831	2.200511	0.04250229	0.0387062	3.63163	0	0.02373487	Normal	BLCA
TCGA-CF-A27C-01A	0.3600472	0.3291366	0.02744207	0.07823557	0.008247468	0.1646775	0	0	0.1008335	0.003633544	3.901075	0.03015641	0.02086219	2.156402	0.03322472	0.03344947	0.5327325	0.4876764	0.2033792	0.1133485	2.034323	2.619381	0.0617971	0.02171178	2.564767	0.02344382	0.1618326	Tumor	BLCA
TCGA-5N-A9KM-01A	0.157099	0.4376063	0.05061811	0.1518893	0.00548242	0.4365044	0	0.004296353	2.026292	0	3.75731	0.03202233	0.1236343	2.26731	0	0.01278512	1.224334	0.5293301	1.643009	0.05965798	1.415021	1.886514	1.601467	0.2966073	2.756583	0.1204033	0.04746112	Tumor	BLCA
TCGA-BT-A20U-01A	0.143376574	0.355573649	0.051585729	0.115035383	0	0.193153685	0	0	1.903011578	0.002297067	3.933943479	0.022924236	0.004970828	2.183525797	0.01727274	0.018213131	1.629273727	0.220898601	3.377775423	0	0.096503513	2.361374762	0.198484294	0.275953136	3.080009624	0.029564893	0.019542787	Tumor	BLCA
TCGA-YC-A9TC-01A	0.626059184	0.429571695	0.106745266	0.247650153	0	0.453938473	0	0.007600617	3.844525409	0.001425684	3.000453822	4.129845008	0.081095362	1.739222689	0.003589388	0.055769415	1.94561081	0.025903102	0.382680871	0.418441742	4.445576989	2.98953584	2.25721292	0.873658142	2.143919767	2.313101777	0.0539165	Tumor	BLCA
TCGA-E7-A6MD-01A	0.140363661	0.796611652	0.247202659	0.122408234	0	0.440694189	0.020930403	0.013449839	2.443404501	0.011755032	3.151058902	0.397460624	0.165445581	2.746314834	0.016894055	0.026639123	1.826032024	0.073615235	1.853046773	0.044839358	0.179772132	3.244436863	0.697803405	0.030100193	2.624872547	0.074711091	0.084089388	Tumor	BLCA
TCGA-K4-A5RH-01A	0.4251037	1.976711	0.4876472	0.1515887	0	0.3901336	0	0	2.952297	0.02943396	1.577085	0.008055677	0.06134495	1.592862	1.5877	0.01593067	3.378634	0.05458803	1.873676	0.008657063	0.01734091	3.941537	1.759056	0.9582327	2.7801	0.1392513	0.07701078	Tumor	BLCA
TCGA-XF-AAMH-01A	1.327496	0.4911527	0.5627887	0.2057546	0.005128382	0.2112884	0	0.004018802	0.9854654	0.1199168	3.683821	0.1232923	0.02266294	1.099687	0.003790778	0.005993122	4.304245	0.4451248	3.225366	0	0.02740901	3.393445	0.2104697	2.917488	1.3118	1.45244	0.06307107	Tumor	BLCA
TCGA-DK-A1AB-01A	0.3563544	0.9907251	0.2616842	0.510872	0	0.4550773	0.01800664	0.005152273	1.234065	0.007708118	3.650209	0.09397829	0.2492126	2.456823	0.01693901	0.007681954	1.752583	0.09514069	2.301678	0	0.1102147	2.044225	0.4804078	0.1144264	2.832633	0.0432784	0.04877752	Tumor	BLCA
TCGA-E5-A4TZ-01A	0.0482437	0.935734423	0.09907317	0.067482514	0	0.195936073	0	0.008965867	2.535017666	0.004482094	4.42795253	0.159997376	0.043104424	2.263172941	0.030773102	0	0.949485722	0.868018109	0.649520841	0.127566272	1.098782205	3.159723262	0.827024419	0.929859983	2.254699703	0.158639584	0.047244061	Tumor	BLCA
TCGA-FD-A43X-01A	0.3847277	0.9475839	0.05005618	0.06872094	0.01261656	0.1155167	0.01540488	0	2.986397	0.002475147	3.914544	0.03079433	0.01865897	2.386206	0.006228145	0.01473751	1.523562	0.5248176	0.7385883	0.03959866	0.6696072	3.260381	0.04930638	0.04039266	2.530864	0.04749102	0.06731282	Tumor	BLCA
TCGA-XF-A9SU-01A	0.341030113	1.074650457	0.11017998	0.277961557	0	0.420452144	0.025877229	0.005567629	2.711376361	0.016610037	3.544826164	0.020838821	0.044536899	1.145932864	0.010484721	0.008300657	2.204479835	0.464842703	1.618338332	0.022387142	1.259767605	3.779814584	0.665531435	0.231520749	2.060589811	0.104643403	0.008908884	Tumor	BLCA
TCGA-BT-A20N-01A	0.6141283	1.686079	0.03458847	0.1217	0	0.5490526	0	0.005107598	2.822092	0.00382573	3.370607	0	0.01239289	2.048236	0	0.02272666	0.8090029	0.3934814	2.110858	0	0.3972705	3.394514	0.9933374	0.3097529	2.258268	0.0123902	0.04041245	Tumor	BLCA
TCGA-BT-A20J-01A	0.294930526	0.230638777	0.050413803	0.094329365	0	0.285996816	0	0.004990623	1.458882156	0	4.907917777	0.009374956	0.067315616	1.821376015	0.009399787	0.029537023	4.092411175	0.074261096	2.064014916	0.09771248	0.290542541	2.251222367	0.838307565	1.512230481	1.818663706	0.024113518	0.007986562	Tumor	BLCA
TCGA-E7-A4IJ-01A	0.812887345	1.121231625	0.229765156	0.360435359	0	0.577237143	0	0.010008034	3.257455922	0.001878528	3.973477347	0.607731641	0.071486881	1.983903432	0	0.044274144	1.694583462	0.04149621	3.346619673	0.040056863	0.435575217	2.719749697	0.363369308	0.039027541	2.206217645	0.036178402	0.13065249	Tumor	BLCA
TCGA-CF-A47W-01A	0.264972904	0.455943051	0.022825039	0.017772816	0	0.245047891	0	0.010053023	0.284115003	0.001258272	3.176306528	0.280807872	0.045623164	1.678921215	0.00316818	0.024875045	1.06725278	0.094245572	1.218173653	0.006784252	0.680935523	2.799944986	0.021683105	0.033665843	1.560605345	0.016264025	0.047686015	Tumor	BLCA
TCGA-XF-A9SV-01A	0.037727046	0.727330579	0.054876566	0.189834818	0	0.288337947	0	0	1.762954272	0.009152256	3.363676092	0.045420558	0	2.052258597	0.022949359	0.024196225	1.270310274	0.504820061	0.873059922	0.111321613	2.125996248	2.739940084	0.085913956	0.018286058	2.015211305	0.058447236	0.038765064	Tumor	BLCA
TCGA-K4-AAQO-01A	0.58561507	1.351820291	0.712183155	0.505801645	0	0.46472561	0.010914975	0	1.833866229	0.02260465	2.965110422	0.02618399	0.0521877	2.367317929	0.017554932	0.020807802	1.89127662	0.145805838	0.497557876	0.064793277	1.209355578	2.855305019	0.941542771	0.041547302	2.830014714	0.088323006	0.065965806	Tumor	BLCA
TCGA-CU-A3YL-01A	0.9087864	0.5501824	0.05328636	0.1405976	0.01511348	0.6405905	0.009254549	0.003961618	2.035527	0.01035813	4.980113	0.3900064	0.01599416	2.193718	0.007464014	0.124693	1.71285	0.7919608	3.598437	0.1006937	2.522028	3.300799	0.3425201	0.02654322	2.742588	0.163978	0.1276413	Tumor	BLCA
TCGA-DK-A2I2-01A	1.743077	1.516825	0.1122734	0.2690662	0	1.434104	0	0	1.986675	0.01131283	3.130232	0	0.17362	1.602544	0.01069102	0.01127448	2.416377	0.01723912	1.123033	0.01525725	0.009451015	3.313991	1.536722	1.377172	2.170975	0.1066355	0.006062535	Tumor	BLCA
TCGA-4Z-AA84-01A	0.284009605	1.91716243	0.038409176	0.160200477	0	0.226367725	0	0.004544359	2.715803732	0	3.763874685	0.10723454	0.04719643	1.8536801	0.00428656	0.013520851	2.017270768	0.116576425	1.386290935	0	0.109535951	4.440725297	1.148043945	0.200542522	2.370259335	0.205957356	0.043098413	Tumor	BLCA
TCGA-DK-A1AF-01A	3.194224781	1.167200543	0.356720109	1.085308417	0.003549119	0.905148614	0.006499878	0.013851203	1.962677332	0.040077158	3.483828977	0.020797199	0.391025803	2.078338816	0.036295679	0.016520717	3.162592975	0.199783029	1.771553728	0.016789193	0.24430692	3.06445106	0.557931513	0.088106466	3.193106301	0.07903047	0.035239957	Tumor	BLCA
TCGA-E5-A4U1-01A	0.599056199	0.497751377	0.032557846	0.153621721	0.018315369	0.232843909	0.06604734	0.042678204	3.327407208	0.012556955	4.486074366	0.835550003	0.076010628	2.045881636	0.105028591	0.035471305	1.163298071	0.671227535	2.038844709	0.249621441	2.254663661	5.013893423	0.741469147	0.124474137	2.381500451	0.728714795	0.022946811	Tumor	BLCA
TCGA-BT-A20Q-01A	0.135330036	0.737017201	0.200212689	0.330145903	0	2.029116506	0	0	1.090073446	0.004692895	4.105666581	0.023432365	0.056570518	2.904885546	0.003942353	0.036997822	2.200315085	0.092662019	0.829163254	0.016829844	1.239953284	2.897333896	0.581441812	0.100082458	2.913278486	0.098360715	0.052667964	Tumor	BLCA
TCGA-ZF-A9R4-01A	0.1553119	0.8911014	0.05721645	0.1099596	0.004832146	0.9803529	0	0	2.919343	0	3.233685	0.2898342	0.1208418	2.050837	0.007134601	0.1452094	1.137942	0.2169171	2.562961	0	0.5652899	3.139823	0.2959073	0.08291656	1.654684	0.08938253	0.0477914	Tumor	BLCA
TCGA-KQ-A41Q-01A	0.1422481	1.498553431	0.03723214	0.083530429	0.0056191	0.091997525	0.01028473	0.004403509	2.340425182	0.001650015	3.926502764	0.402798578	0.003571547	2.681520373	0.012425361	0.11992079	0.624111934	1.151124476	0.522510204	0.052542978	1.694908193	3.400750387	1.220728737	0.654952444	1.909232234	0.021293247	0.048626904	Tumor	BLCA
TCGA-E7-A8O7-01A	1.266645	0.3888104	0.0756538	0.06739968	0.01236934	0.469259	0.01510331	0.01933195	0.5944514	0.004848884	3.977446	0.1394949	0.08923537	2.448148	0.07742867	0.107245	1.441076	1.374037	3.07514	0.0324303	2.098611	2.533901	0.6324534	0.2352753	2.78497	0.03891312	0.0857381	Tumor	BLCA
TCGA-ZF-AA4W-01A	0.056621253	0.221515266	0.049829718	0.051610732	0	0.039362683	0	0.004931899	2.05384911	0	3.013830183	0.009264808	0.19106599	1.402353572	0.018519264	0.007353656	0.768613	0.08410363	2.618327665	0	0.092688059	2.878828572	0.470535819	0.216448537	0.933543384	0.081743267	0.03131491	Tumor	BLCA
TCGA-XF-AAN7-01A	0.009615837	1.142390658	2.561353669	0.254222066	0.159445818	0.891357057	0.01918893	0	0.74346575	0.546432008	1.825495764	0	0.084481181	1.995519806	0	0.048446652	3.701091919	0.237296075	0.470646421	0.049225184	0.893969345	3.566173514	0.290444912	0.653588508	2.263257498	0.078138844	0	Tumor	BLCA
TCGA-XF-A8HH-01A	0.243746002	0.694170408	0.240485567	0.24158819	0.011789016	0.527349156	0	0.004628874	3.383897145	0.010376129	3.301796061	0.240475401	0.007499032	2.314396354	0.004366288	0.100218019	1.562127119	0.150845717	0.618516947	0.037023867	2.577168118	3.447097925	0.837071552	0.100758791	2.32183533	0.076844304	0.154790642	Tumor	BLCA
TCGA-FD-A5BX-01A	0.133956086	0.97304699	0.095371233	0.235196613	0.006119239	0.525340022	0	0.019087617	2.457774177	0.012532931	2.631695653	0	0.407810842	1.326126844	0.009033061	0	6.561191539	0.00365652	3.198578199	0.009681528	0.053059199	3.672505991	0.474433759	0.238633209	3.673490252	0.06844401	0.030457331	Tumor	BLCA
TCGA-ZF-A9RE-01A	0.223237204	0.648342914	0.03249532	0.130184761	0	0.243393155	0	0.009575178	1.46179028	0	2.925133568	0.026859996	0.347858724	2.507611762	0.035797042	0.021346033	0.607886383	0.391914196	3.748344144	0.019298121	0.784235043	2.619262589	0.959451183	0.256841382	2.217816527	0	0.052884575	Tumor	BLCA
TCGA-FT-A3EE-01A	1.671451	0.1951394	0.04064684	0.3652102	0	0.4456113	0.01021963	0.008737928	2.263732	0	3.841824	0.008221125	0.1160181	2.011142	0.0102963	0.03871324	4.169223	0.1185708	0.8822647	0.03068804	1.080332	3.164617	0.22372	0.01715978	1.459549	0.04717863	0.01397256	Tumor	BLCA
TCGA-XF-A9T5-01A	0.217525689	0.448314606	0.03160946	0.178883279	0	0.598681643	0	0.004663577	2.673826168	0.001747563	3.099040839	0.051788017	0.052073887	1.119143554	0.008784677	0.027616703	3.099793099	0.186744923	2.723565492	0.009415371	0.028906412	2.411235766	1.580787949	0.33196405	1.811836235	0.109349675	0.12877269	Tumor	BLCA
TCGA-XF-AAML-01A	0.358969062	0.689181036	0.219005716	0.161163282	0	0.146115506	0.014001573	0.023849068	2.097563692	0.002248754	2.980978432	0.631139477	0.014550152	1.692178676	0.033626644	0.017832127	1.121048296	0.322972085	2.598622847	0.036018754	1.590171062	3.388075093	0.500918718	0.059645097	1.549179548	0.014547003	0.009598797	Tumor	BLCA
TCGA-BT-A3PK-01A	0.6643726	1.034978	0.07025674	1.066167	0	1.942492	0.009817589	0.01465762	2.208334	0.01020597	2.612954	0.02745412	0.2728381	1.741001	0.04687142	0.02181911	3.055754	0.4068354	2.391385	0	0.03637276	2.758481	0.7092903	0.7067403	2.686386	0.1959263	0.05296073	Tumor	BLCA
TCGA-CF-A3MI-01A	0.731175327	0.128464941	0.031607424	0.077373064	0.004762302	0.525400472	0.025999502	0.022247508	2.746272315	0	3.867292591	0.25690698	0.085292739	1.349475212	0.010534529	0.011109479	1.37346746	0.114913699	1.71386592	0	0.485309566	2.214330755	0.05556099	0.004199382	0.649719927	0.009058947	0.035476431	Tumor	BLCA
TCGA-E7-A541-01A	1.287953567	1.142985675	0.031443652	0.316710598	0	0.575241164	0	0.023046696	1.742068352	0.001738301	3.430084475	0.017377961	0.077022734	1.986447132	0.068467337	0.047737436	2.218396744	0.616035158	0.378688966	0.018670801	1.74212662	3.494891622	0.936339017	1.167934212	2.387094907	0.108791129	0.065481377	Tumor	BLCA
TCGA-ZF-AA54-01A	0.121168736	0.85605783	0.174031357	0.286321475	0	0.589319884	0.02184105	0.009372892	2.697163981	0.005270567	2.328895682	0.008818648	0.026442301	2.390864318	0.052257011	0	2.964082458	0.02134227	1.739592938	0.018891767	0.091106842	3.759069348	1.282558187	0.913767781	2.550960315	0.388579302	0.059031793	Tumor	BLCA
TCGA-CU-A0YR-11A	1.572409645	2.30003391	0.746481551	1.120636403	0	0.727538701	0	0.004677818	0.448538848	0.061800159	2.368550702	0.026205564	0.247279102	1.96098802	0.00441246	0.034543147	2.646275909	0.13620588	0.677103102	0.028148759	0.028993945	2.462044573	0.536175679	0.077007184	3.710491327	0.151307849	0.014934277	Normal	BLCA
TCGA-XF-AAMZ-01A	0.794936525	0.592806811	0.051661923	0.22654712	0	0.371976789	0	0.007667485	1.022045497	0.005744432	3.32684032	0.014391778	0.036925064	2.212942306	0.007232956	0.067243785	1.546952995	0.795040851	1.272604062	0.030763305	0.665612534	3.522631045	0.788292742	0.10026394	1.496009865	0.125277168	0.02442376	Tumor	BLCA
TCGA-CF-A8HY-01A	0.475977084	0.159283677	0.039509116	0.119452869	0	0.23243708	0.010919952	0.009337042	3.182823062	0.005250379	2.636448205	0.197346506	0.044867114	1.198504877	0.013192192	0	1.497641812	0.488843334	2.10949239	0.073849342	1.363278591	3.393972952	0.040011761	0.036435313	1.490054067	0	0.02233556	Tumor	BLCA
TCGA-GV-A3QG-01A	0.322810678	1.53988298	0.143209636	0.206033486	0	0.796258843	0.006630152	0.00849345	2.429494742	0.024243211	3.109512887	0.005332292	0.084939597	2.122136725	0.005346435	0.029360746	3.733389334	0.588834192	1.161701126	0.039645425	0.798580368	2.637284244	2.050093628	0.110690883	3.034102212	0.246927325	0.049188798	Tumor	BLCA
TCGA-DK-A6B6-01A	1.08369607	0.43929879	0.199568947	0.140781392	0.006640716	0.238803804	0	0	2.316598528	0.034711693	4.074468682	0.076414625	0.012627439	3.965472868	0.004909329	0.038388133	1.448948052	0.058409636	1.574319948	0.010505477	0.695077924	2.662644696	1.001292552	0.046197298	2.129589135	0.109832045	0.016609169	Tumor	BLCA
TCGA-DK-A6B0-01A	0.1213664	0.6374765	0.01840981	0.02537803	0.004602119	0.3172568	0	0	2.232833	0.001351049	3.779465	0.1360372	0.06301379	1.617218	0.02364458	0.01607508	1.035917	0.1489085	2.860621	0.00728345	0.30229	2.993726	0.07614937	0.03611846	2.243644	0.04325163	0.02295391	Tumor	BLCA
TCGA-E7-A97Q-01A	1.638465068	1.888230942	0.253400484	0.184163242	0	0.562909716	0.009940387	0.050259123	1.979180126	0.001594611	4.424723514	0.296168586	0.087164615	2.251599734	0.008017528	0.104264233	1.631694233	0.576139558	1.718328464	0.034070322	0.489963279	2.757297265	0.350611988	0.238230921	2.506436031	0.040876363	0.16741994	Tumor	BLCA
TCGA-2F-A9KP-01A	1.296630669	0.325381606	0.084027272	0.24666935	0.004958928	0.458372463	0	0	2.760231879	0.008713589	3.616716895	0.126099348	0.079785634	2.7631332	0	0.06805118	0.700401156	0.432391628	0.904421284	0.015652707	0.678244715	3.29310177	0.625937525	0.252466988	2.370815951	0.009432394	0.049026368	Tumor	BLCA
TCGA-FD-A62P-01A	0.303138954	0.432784478	0.209863916	0.310816206	0	0.399999283	0	0.029054482	3.527020231	0.005482929	3.970509855	0.036349185	0.023603058	1.799752447	0.049877368	0.021734121	2.140537929	1.062072472	2.967940865	0.009858067	3.033646983	3.845107909	0.706162262	0.054028085	1.815177077	0.157612378	0.023318757	Tumor	BLCA
TCGA-XF-A8HG-01A	0.2475606	1.158473	0.04575941	0.03177059	0	0.1114594	0	0	1.82149	0.001694931	3.534002	0.3333637	0.01461916	2.666813	0.0127623	0.1043067	0.9916458	0.7420365	0.231868	0.1059506	2.828731	3.445328	0.04823921	0.005089803	0.1679541	0.2613014	0.1383043	Tumor	BLCA
TCGA-4Z-AA86-01A	0.380408154	1.326587719	0.210563213	0.328743166	0	0.72315804	0.00736682	0	1.349958524	0.00707083	3.269984593	0.017702651	0.010199185	2.305218237	0.00297344	0.100055075	3.005201787	0.361869024	1.324900149	0.00636773	0.486066376	3.228204539	1.952589977	2.514634399	2.571369514	0.117849932	0.03001863	Tumor	BLCA
TCGA-GD-A6C6-01A	0.053614606	0.421457685	0.05489297	0.119194315	0	0.204917777	0	0.036908618	4.213999692	0.027721722	2.62176767	0.034745584	0.055745621	0.512766368	0.008788381	0	1.804195884	0.028215753	3.037942229	0.037313895	0.444027938	4.099049419	0.687310359	0.356942286	0.286379778	0.140657886	0.029638255	Tumor	BLCA
TCGA-G2-A2EJ-01A	0.07078098	0.4658252	0.0100748	0.1205548	0	0.4796077	0.006900211	0.008839172	1.746236	0.004418661	3.946205	0.005549589	0.1778819	1.840069	0.08917467	0.00879389	1.008647	1.081584	2.680523	0	0.005531474	2.638387	0.5733727	0.1751897	1.893849	0.04945536	0.04658511	Tumor	BLCA
TCGA-UY-A9PD-01A	0.282579105	0.658796217	0.096935392	0.132296831	0	0.219217398	0	0.006498769	3.154628503	0.002436225	3.493526945	0.060005561	0.010524143	1.69246127	0	0.103142859	1.377827148	0.034338357	1.761438689	0	2.353814429	3.182930062	0.082243523	0.014587363	1.443601626	0.135952581	0.10074289	Tumor	BLCA
TCGA-S5-A6DX-01A	0.475824539	0.457603305	0.026938923	0.341374023	0.033434638	0.635828329	0.072557495	0.03145044	4.192628889	0.015783543	3.659664708	0.507463818	0.033971653	1.406929409	0.044296901	0.023531324	3.264149356	0.120069439	1.36770271	0.010676868	0.194905026	3.961241733	0.894607228	0.029516996	1.321336586	0.692769905	0.090484947	Tumor	BLCA
TCGA-FD-A3SQ-01A	1.101940408	0.988997557	0.306149982	0.416328069	0	1.064433798	0	0	1.986863242	0.014283882	3.938693225	0.077252324	0.234775666	2.554736769	0.025097811	0.033932144	2.709916907	0.244094307	2.361060178	0.03068952	2.255425361	3.845179439	0.692339217	0.131888132	3.607519795	0.431955815	0.112235629	Tumor	BLCA
TCGA-DK-AA77-01A	0.615305957	0.358040395	0.051809574	0.090802355	0.005613542	0.685681669	0	0.004399152	2.030727595	0.003294881	3.874529935	0.040861231	0.010677671	2.214080289	0	0.083036742	1.311496201	0.638115567	2.52755571	0.026484645	0.932549498	2.82186311	0.581126524	0.048753645	2.169485921	0.042235495	0.115258486	Tumor	BLCA
TCGA-BL-A13I-01A	4.905341	1.34649	0.06055305	0.4182869	0.04475508	0.9135866	0.008879714	0.1065927	3.612321	0.08946144	2.887993	0.01070067	0.3642464	2.438458	1.963257	0.00566835	4.055122	0.04386967	2.72091	0.007675991	0.004750093	3.722413	2.771124	1.016327	3.34133	0.153512	0.2779691	Tumor	BLCA
TCGA-K4-A6MB-01A	0.892707746	0.521859117	0.378428983	0.203431836	0.004134468	0.472366997	0.007570615	0.009697327	2.265687666	0.003637804	4.355075943	0.105854314	0.023476186	2.235117315	0.045171361	0.052281127	1.558766289	0.879378247	3.136268594	0.019543468	0.940370485	3.708455277	0.291545817	0.225919023	2.355500863	0.076796224	0.040978407	Tumor	BLCA
TCGA-ZF-AA51-01A	2.222561499	0.938356087	0.08093169	0.274173622	0	0.511732711	0.014168065	0	2.815175949	0	3.940638983	0.280011655	0.043726167	1.599925978	0.017112179	0.009050151	2.146982965	0.684763949	1.639497225	0.024397845	0.419419451	2.975436928	0.696866447	0.027131225	1.880221103	0.140848268	0.103408529	Tumor	BLCA
TCGA-E7-A7PW-01A	0.199366423	1.453399442	0.55667436	0.157794943	0.07791414	0.190826306	0.094668847	0.041213184	2.00872608	0.072487987	3.617802598	0.976530096	0.15265146	2.285433443	0.076784414	0.10524672	0.776217685	0.151122765	1.197200111	0.072142708	0.354452538	3.366889427	0.548760691	0.325115138	1.673704677	0.244885028	0.188109539	Tumor	BLCA
TCGA-E7-A85H-01A	0.661504653	0.23215099	1.795214381	0.389401668	0	0.258329413	0	0.01046923	3.148053194	0.002619874	5.027997934	0.039004296	0.002837104	2.576243134	0.022940779	0.076343809	1.858718585	0.754004724	2.928756423	0.014096485	0.066319704	3.150075436	0.446534966	0.110011788	1.346908942	0.191181957	0.055044658	Tumor	BLCA
TCGA-GC-A3WC-11A	1.08790892	2.243973909	1.673954528	0.72412517	0	0.526603117	0	0.004489245	0.990910371	0.086557801	2.999400512	0.049882216	0.095221289	2.2056428	0.004234568	0.033164375	2.563609281	0.323987614	0.86548035	0	0.570531602	2.769653975	0.823268714	0.073976364	3.475037542	0.043089002	0.042582556	Normal	BLCA
TCGA-XF-AAMR-01A	0.038353511	1.687066168	0.91944608	0.656759758	0	0.483567209	0	0.001846151	2.083066087	0.028078281	3.279149179	0.010389072	0.146576978	2.783095298	0.041222515	0.021887219	2.134093022	0.301321558	0.394902782	0.029580759	0.964112746	3.325662761	0.498941525	0.04099444	3.525453513	0.0913893	0.040847634	Tumor	BLCA
TCGA-FD-A6TG-01A	0.03140747	0.777212	0.3307191	0.3603112	0.004328178	0.3368328	0	0.01687846	3.087722	0.005075469	4.287564	0.06250839	0.03266579	1.947778	0.003199054	0.01009878	2.080971	0.5680718	2.74686	0.01366819	0.07445344	3.958043	0.4128371	0.120901	2.395029	0.5152993	0.005429311	Tumor	BLCA
TCGA-2F-A9KO-01A	0.88633105	0.797565619	0.470641228	0.232531802	0	0.301514905	0.011848566	0	2.260610965	0.001901773	2.696125577	0.145442135	0.245754381	2.498024934	0.009557812	0.081124016	1.944828428	0.049509788	3.451016249	0.010243816	0.27147378	2.734822601	1.027011931	0.136381644	2.617198444	0.129961314	0.094557923	Tumor	BLCA
TCGA-HQ-A5ND-01A	0.254311764	1.239676627	0.076470263	0.160868717	0	0.338971701	0	0.024829455	0.667762551	0	3.294829698	0.046364694	0.06291301	1.826210642	0.019551487	0.018566758	0.994891018	0.062263528	2.022783987	0.016783938	0.095887213	2.295351264	0.256084965	0.082174751	2.706392304	0.020160874	0.058959372	Tumor	BLCA
TCGA-G2-AA3B-01A	0.611214117	0.75643486	0.030469123	0.077655911	0	0.156779083	0	0.014925272	2.500544637	0	3.010176772	0.103458019	0.01211374	1.625466098	0.011276121	0.048432518	0.799959391	0.613010859	1.585084186	0	0.28037058	2.737813039	0.260843292	0.039965683	1.323616443	0.085012416	0.056558457	Tumor	BLCA
TCGA-PQ-A6FI-01A	0.732269722	1.031418502	0.087973905	0.22669475	0	0.182333274	0	0.002943369	2.825167797	0.001102545	2.203271744	0	0.177368695	1.566261159	0.00554728	0.008767011	1.084422405	0.103953506	1.378322568	0	0.014658874	2.435608213	0.122281621	0.319895326	1.652180284	0.056214478	0.041866813	Tumor	BLCA
TCGA-C4-A0F7-01A	0.808398761	0.735161622	0.03698593	0.439197177	0	0.751516323	0.005684533	0	0.407422619	0.004548105	1.280921874	0	0.106479387	1.889838486	0.027285754	0.025201357	1.134055058	0.10721013	0.283843042	0.004913207	0.003039304	2.830327276	0.233095461	0.910000667	1.925764929	0.040847454	0.04981396	Tumor	BLCA
TCGA-FD-A5BS-01A	0.713650596	0.741510092	0.155453408	0.149052656	0	0.194908239	0	0	3.099474565	0.00551616	3.391562672	0.01382152	0.017845449	1.549237582	0	0.021865106	4.704652909	0.24754952	1.941462806	0.072772542	0.210035632	3.387837869	1.984970121	0.104152581	2.452695162	0.261949758	0	Tumor	BLCA
TCGA-GV-A3JX-01A	1.360006506	1.433010058	0.214782244	0.167317902	0.007495826	0.328194226	0	0.020458904	1.698453462	0.04981726	4.053898287	3.073149648	0.162355097	2.053776395	0.106984876	0.056002586	2.220825357	1.280414482	2.788047105	0.069718289	2.192488976	2.848193057	1.064441824	1.961004621	2.894156208	0.218773842	0.014077461	Tumor	BLCA
TCGA-XF-AAMT-01A	0.4197384	2.268973	0.1707278	0.5840861	0.004501989	1.013232	0	0	1.181633	0.005279235	1.524229	0.03284904	0.1022547	1.888864	0.009959787	0.0261167	2.258113	0.2400092	2.090037	0	0.004408883	2.884498	0.5576534	0.8272333	2.961232	0.1075583	0.06635046	Tumor	BLCA
TCGA-XF-A9T8-01A	0.103496296	0.834584066	0.088798891	0.532527823	0	0.594905029	0	0.011429082	1.693350806	0.009988029	1.752739436	0	0.101768818	1.606252468	0.00719706	0.017022446	2.941466843	0.023134771	2.334219861	0.015387124	0.072273729	2.958612311	0.545285895	0.31576635	1.980893659	0.498398201	0.024303266	Tumor	BLCA
TCGA-BT-A20W-11A	4.999391221	1.863989486	1.18123204	0.553792199	0	1.98767506	0.011381818	0	1.388366485	0.028951794	2.814646056	0.045213466	0.5251264	2.398057855	0.013749707	0.014499254	3.325587307	0.239470578	1.552265677	0.009840068	0.504730994	2.756654706	0.638778858	0.504859599	3.607741455	0.035189958	0.030952458	Normal	BLCA
TCGA-4Z-AA7S-01A	0.532155965	0.154449865	0.123019946	0.147470735	0	0.846304672	0	0.004165064	2.107876856	0.001560588	3.61261993	0	0.085357813	2.234044429	0.007846836	0.107902861	0.947870533	0.781032637	2.335593368	0.041570083	2.180487818	2.796765607	0.087613968	0.014015012	1.476894071	0.040015734	0.10313573	Tumor	BLCA
TCGA-XF-A9SH-01A	1.127044939	0.244288314	0.035952318	0.166124383	0	0.292881097	0	0.007077183	0.323632914	0	3.766678572	0.502158678	0.028479643	1.979088232	0.065409551	0.082304394	2.440627083	0.671010143	0.563470939	0	0.917120364	2.975627432	0.103728109	0.01588174	1.771245777	0.115986736	0.150936472	Tumor	BLCA
TCGA-DK-A1AG-01A	0.2250182	0.7100569	0.01770751	0.1954157	0	0.4500819	0	0.003468007	2.506467	0.00389414	3.907756	0.08251658	0.4713322	2.193912	0.0032712	0.09037629	1.312423	0.5281454	2.422785	0.06184949	1.531574	3.117273	0.3577762	0.05745807	2.747755	0.03338766	0.07055677	Tumor	BLCA
TCGA-GD-A3OQ-11A	3.62816523	1.695752198	0.786337782	0.210843577	0.0074126	1.268827978	0.013560421	0.002907824	0.742341392	0.036579843	3.567788959	0.160495047	0.135082374	2.668875775	0.010939956	0.100654435	2.885671616	0.697102523	2.231663516	0.005874291	0.617977494	2.500990715	0.413664757	0.827266015	3.405403676	0.048720199	0.103449016	Normal	BLCA
TCGA-2F-A9KR-01A	0.438410627	0.465605645	0.134551994	0.160022667	0	0.285300802	0	0.008653081	2.557987533	0.004865272	3.849399983	0.056047154	0.101876285	2.316546685	0.024351298	0.050898413	0.757354961	0.273363761	3.440898868	0.026089538	0.862256948	3.125154513	0.134496989	0.135108282	2.751411679	0.072046291	0.24844675	Tumor	BLCA
TCGA-DK-AA6U-01A	0.7959628	1.50569	1.599021	0.1082192	0	0.3517068	0.008219415	0.003517784	3.163539	0.06067456	3.943609	0.2544818	0.09664323	2.782397	0.003318154	0.09163465	1.066254	0.5381889	2.357437	0.05588359	0.8513618	3.508123	0.7726857	0.8974394	2.734773	0.008540269	0.03896503	Tumor	BLCA
TCGA-C4-A0F6-01A	0.770644589	0.804858209	0.086347893	0.223791906	0	0.78925894	0	0	0.651931795	0.002432369	3.830169752	0	0.005263332	2.368167089	0.012215425	0.019279681	1.694522868	1.304755212	1.204777915	0.013091313	1.797702021	2.156007682	0.245461742	0.139422092	2.577358537	0.031289022	0.167047722	Tumor	BLCA
TCGA-K4-A3WU-01B	0.05580049	2.073152	0.1706875	2.073265	0.007291636	0.7902425	0.006685215	0.07530469	2.537358	0.06905967	3.484113	0.4616399	0.35976	2.287317	1.56093	0.09906298	2.644658	1.302876	1.960693	0.056768	3.017375	3.149772	1.575934	0.4783098	3.383869	0.4251121	0.1272345	Tumor	BLCA
TCGA-CU-A0YN-01A	1.609878016	0.457124441	0.117909023	0.390921883	0.004818199	0.86270234	0	0.003775642	0.732316081	0.012681368	1.8738001	0.007095218	0.045263892	2.313888994	0.035224434	0.066160407	2.608363536	3.258256192	0.712953138	0.007625092	0.248985027	2.962394837	0.595261946	1.347911929	2.014779032	0.009165115	0.012062261	Tumor	BLCA
TCGA-FJ-A871-01A	0.349353292	1.243874668	0.100987987	0.17401013	0.004585303	0.116264032	0	0.003593077	2.374625668	0.005376906	3.21988349	0.033450902	0.624686708	1.406985857	0.463272925	0.03185729	3.563827	0.260217331	1.986208497	0.014477403	0.099901696	2.921817813	1.857784818	0.315180068	2.145591279	0.125607258	0.062041862	Tumor	BLCA
TCGA-G2-A2EC-01A	3.11191354	0.993534484	0.598790843	0.504192706	0.008497101	1.061440381	0.015539547	0	0.99295196	0.011202096	3.637292101	0.091249158	0.116922126	2.324138947	0	0.019787983	2.607113058	0.314228031	0.460696532	0.020109187	2.252743699	2.676401431	0.481115532	0.183206279	2.925350051	0.024149585	0.042155599	Tumor	BLCA
TCGA-FD-A5BV-01A	1.572784585	1.580553926	0.061517565	0.284768887	0	0.609503499	0	0.006111078	0.173017623	0.009141045	2.862292966	0.223681386	0.067895156	1.932438097	0.028595272	0.009110032	1.40689118	0.150559733	0.847722454	0	1.627998577	2.893481766	0.064832339	0.125349499	2.840693593	0.072609297	0.067089599	Tumor	BLCA
TCGA-E7-A7XN-01A	0.004920191	0.101791538	0.070374682	0.044163171	0	0.210862873	0.019602252	0.004210328	2.183182104	0.001577563	4.281227766	0.007911037	0.089476407	1.763528926	0.007932001	0.018754223	2.482090076	0.034924146	2.237235578	0	0.028704229	3.05157311	0.934641187	0.042089754	1.533081927	0.209604614	0.020123107	Tumor	BLCA
TCGA-GU-A764-01A	0.276391964	0.623842878	0.204540499	0.244793811	0	0.591627194	0	0.007322957	1.331213678	0.009587115	2.509830402	0	0.026541945	1.868978391	2.211310044	0.021746819	3.102982578	0.232087317	1.702801817	0.007404203	2.750337074	2.87443534	1.608702632	1.523907121	2.247842487	0.543896602	0.023332373	Tumor	BLCA
TCGA-XF-AAN8-01A	0.875069469	1.800628484	0.196416286	0.299491547	0	0.966867999	0	0.01289166	1.599618548	0.045332298	1.964425484	0.012130216	0.327374403	1.405550685	0	0.009629957	3.11303602	0.140931325	1.324238716	0.013034411	0.032019413	3.390659984	0.731962351	0.132207985	2.951519376	0.20514653	0.020596963	Tumor	BLCA
TCGA-XF-A9SZ-01A	0.637516408	0.705651927	0.152039935	0.270370494	0	0.881677779	0	0	3.301365037	0.00553032	2.923935625	0.262381409	0.00399501	1.430238107	0.120472849	0	2.315286126	0.098118184	2.040098663	0.009943145	0.645562152	3.758441443	0.704447745	1.068301636	2.137047473	0.126296291	0	Tumor	BLCA
TCGA-GU-AATO-01A	0.078787944	0.481127707	0.123800714	0.08665857	0	0.041781857	0	0	1.208110229	0.004707633	3.98919704	1.013229744	0.005097667	1.324194626	0.476287313	0.018675693	2.104921719	0.969559271	2.257901252	0.110300081	2.064096215	2.897015412	0.585978281	0.22892701	1.844921769	0.103420004	0.049584799	Tumor	BLCA
TCGA-ZF-A9RC-01A	0.54005514	1.235494354	0.148738155	0.229140675	0	0.183651342	0	0	3.538153286	0.014050989	3.638998647	0.325341684	0.008711665	1.692654712	0.015166481	0.093401098	2.67544212	0.923476319	1.438731701	0	0.694801565	2.963120034	0.775486005	0.035934935	2.335092169	0.025973151	0.034120975	Tumor	BLCA
TCGA-ZF-A9R0-01A	0.083136892	1.217883583	0.144569199	0.157898939	0	0.140748384	0	0	1.828166981	0.003910048	4.06801912	0.790530285	0.025220172	1.86218978	0.009831347	0.053619483	1.762540187	0.505828552	0.450578964	0.051931441	1.916710543	3.241171975	0.267955519	0.01172371	1.043711711	0.062229315	0.081434382	Tumor	BLCA
TCGA-KQ-A41P-01A	0.103715636	0.664072579	0.049217999	0.306089713	0	0.503368775	0	0.004175651	2.830406377	0.010916446	4.831454363	0.091447553	0.033514351	1.705601567	0.007866756	0.049078219	2.203254015	0.567154782	3.215400282	0.00843174	2.830090646	3.128359041	0.146277437	0.435436068	2.223536854	0.199163249	0.03311203	Tumor	BLCA
TCGA-4Z-AA7W-01A	0.108045856	0.252898264	0.075742556	0.035382817	0	0.208593014	0	0	3.426982064	0	2.971853951	0.329901402	0.13668179	0.588513071	0.00475693	0	3.282968635	0.096787662	1.640535094	0.030326914	1.483874056	3.193515713	1.495672418	0.273662237	0.883649665	0.22690029	0	Tumor	BLCA
TCGA-HQ-A5NE-01A	1.625721848	1.046129838	0.117229001	0.220500831	0	0.620041477	0	0.012545264	0.772962401	0.01096401	3.710630911	0.185139412	0.082719944	1.883052656	0.019672125	0.006254036	1.623363499	0.760854543	0.961066389	0.041854036	1.774092497	3.107552839	1.913678401	1.930254665	2.069360166	0.030321902	0.026665198	Tumor	BLCA
TCGA-CU-A3KJ-01A	0.3016204	2.094839	0.281872	0.3146281	0	0.2476178	0	0.002331421	1.685682	0.003489642	2.714596	0	0.2511439	1.429232	0.006587164	0.0344062	1.219891	1.476992	1.059358	0	0.0571908	2.951926	0.7777929	0.6737579	2.749101	0.005663409	0.03325489	Tumor	BLCA
TCGA-UY-A8OC-01A	0.066464147	0.722444315	0.089068007	0.611643999	0.005703029	0.712873185	0.010438096	0.00446931	1.73327623	0.006687148	3.072760871	0.016745395	0.032301087	1.525568711	0.012610508	0.013298239	2.330173121	0.314489533	3.653664416	0	0.133524787	3.437396758	0.607955043	0.049519164	2.412593965	0.053428825	0.042395924	Tumor	BLCA
TCGA-E7-A3Y1-01A	0.4881591	0.460077	0.04915494	0.09316548	0	0.3391304	0	0.004170217	2.290044	0.004682495	3.456603	0.05397713	0.0466452	1.977934	0.03886168	0.09057887	1.207791	0.0653408	3.524141	0.03339219	0.2199071	2.669401	0.1943196	0.03712034	2.988192	0.08862975	0.1340684	Tumor	BLCA
TCGA-XF-AAN5-01A	0.252482244	0.512303613	0.114928925	0.267960843	0	0.248094069	0	0	0.886637657	0.003269135	2.338036665	0.016355409	0.069203005	2.378808915	0.016398623	0.03861891	1.888440304	0.272435032	2.113929196	0	0.624503636	2.119562354	0.848431622	0.167059115	3.004444552	0.062416896	0.081678234	Tumor	BLCA
TCGA-G2-AA3D-01A	1.039761011	0.310655304	0.06062637	0.208742251	0	0.133717226	0	0	0.898987964	0.001692958	4.061558737	0.090733128	0.050473971	2.246690684	0.114811791	0.177673065	0.827621434	0.393048693	1.87509159	0.018186552	1.18671162	2.509066041	0.527584246	0.773616197	2.498800501	0.064562864	0.091287976	Tumor	BLCA
TCGA-GU-A42R-01A	0.615350329	0.562699995	0.238748866	0.47199178	0.019249535	1.001556613	0.052328831	0.018851219	1.783168831	0.001419942	4.188900266	0.049132259	0.074946716	2.401372337	0.031859987	0.124705716	1.212107155	1.322877965	2.665980008	0.045326793	0.316136952	2.599439006	0.255420462	0.172875272	3.053774915	0.018341515	0.20376874	Tumor	BLCA
TCGA-XF-A9SI-01A	2.005791074	1.156640333	0.204600723	0.407856357	0	0.532678087	0.01033451	0.004424867	2.538098186	0.014854078	4.491844918	0.024798457	0.052917645	2.470193835	0.020749466	0.051959633	3.976251267	0.333281177	2.951766957	0.017813386	1.123625567	3.461156216	2.278481012	1.397946934	2.652849172	0.352090889	0.014129418	Tumor	BLCA
TCGA-GV-A3JZ-01A	1.71999565	0.60596297	1.409901606	0.464420703	0	1.141164153	0	0.016610769	2.6621538	0.173617978	2.91033764	0.380046218	0.017949761	2.229483407	0.991659244	0.108042645	2.288543881	0.562287678	0.650999777	0.005619905	0.091051913	3.239438509	0.293610347	0.423348464	2.349113163	0.098159643	0.030891396	Tumor	BLCA
TCGA-E9-A1NI-01A	0.066945768	0.97638802	0.11841301	0.275662269	0	0.897328409	0	0.004502402	1.590696834	0.006736623	3.188709911	0.033542741	0	1.94584297	0.004246979	0.122506753	1.773456844	0.010274166	1.171228385	0.009090488	0.231294259	2.628257266	0.618006436	0.27208948	2.560422453	0.232461086	0.035675307	Tumor	BRCA
TCGA-A1-A0SP-01A	0.952282806	1.345480948	0.176696342	0.067168989	0	0.505124221	0	0	1.6146333	0.003625462	2.4564615	2.09598405	0.10364211	2.279933069	0.074271771	0	2.821300738	0.136245899	2.634916989	0.08256652	1.828482423	2.575390003	2.813727394	1.578701179	2.600896181	0.091375043	0.020565091	Tumor	BRCA
TCGA-BH-A1EU-11A	0.051682878	2.446601935	0.137595625	0.087091813	0.014295962	1.642159664	0	0.038861686	0.897542036	0.09180815	2.568211307	0.021019545	0.729287174	3.181750326	0.131786209	0.081620064	1.756493982	0.099425283	1.16189374	0.044814376	1.411595175	2.571934708	0.429018167	1.263245132	4.447867953	0.143188248	0.070371578	Normal	BRCA
TCGA-A8-A06X-01A	0.080851273	1.098275454	0.063482044	0.22527922	0	0.510834541	0	0	2.253417389	0.001774419	4.331713249	0.136141707	0.011491359	2.37754453	0	0.069097288	2.224112044	0.293383167	1.437237668	0	0.410118575	3.916354125	1.795137358	1.036198991	1.937457781	0.391564881	0	Tumor	BRCA
TCGA-E2-A14T-01A	0.02964804	0.6674048	0.05856645	0.05668805	0.008894737	0.2286507	0	0.006972232	2.373746	0.01561332	3.64124	0.004376394	0.0299118	2.642472	0.01094509	0.006936491	2.684587	0.09615799	0.5659129	0.009391827	0.07103393	3.395146	0.21954	0.2846243	2.043337	0.1707851	0.0620907	Tumor	BRCA
TCGA-AC-A8OS-01A	0.013353283	1.256264702	0.12526969	0.178385804	0	0.789305254	0	0.01143154	1.939578521	0.022733873	4.984759308	0.137212577	0.275855508	2.631323828	0.017929624	0.226703668	2.417265771	0.073885759	1.744364813	0.060600481	3.234242708	2.590112931	1.373343401	0.396545812	2.704547557	0.07257462	0.089118946	Tumor	BRCA
TCGA-A8-A09K-01A	0.009275591	0.842902624	0.060009025	0.027951488	0.015164328	0.204498697	0.009285751	0.007939076	2.201938385	0	4.025692697	0.094209906	0.022417496	3.235652428	0.003749457	0.017710961	1.692205761	0.015089776	0.330149543	0.023948657	0.004967622	3.371899738	1.176788366	1.802110263	2.082583766	0.084594463	0.006362588	Tumor	BRCA
TCGA-OL-A5RY-01A	0.038187609	0.965871229	0.196336388	0.195698235	0	0.759471415	0	0.041949342	2.686493698	0.036708685	2.404869917	0.035159611	0.223372643	1.901581182	0.176147344	0	3.039709571	0.330386974	2.554702179	0	1.387781313	3.128595563	1.855847857	0.292854583	2.898758977	0.31863328	0.029992053	Tumor	BRCA
TCGA-BH-A0DG-01A	0.127028706	1.037262285	0.143095066	0.199864088	0	0.763484601	0	0	1.930762068	0.015011806	3.935808943	0.020536605	0.089291878	2.223174997	0.030777015	0.069396471	2.58696762	0.060174404	1.46620477	0.029342512	0.174544751	3.28526485	0.82832477	0.287034152	2.832498777	0.289703941	0.017505211	Tumor	BRCA
TCGA-B6-A0I9-01A	0.035761148	0.427416578	0.023884259	0.087166474	0.003590458	0.648546884	0	0.0028133	3.033329799	0.009456543	3.186381032	0.072328661	0.013635433	3.335512027	0.010585288	0.07771367	1.779076052	0.036033306	0.674530727	0.005683526	0.665073199	2.584540409	0.774126563	0.161732513	2.342769351	0.161792598	0.022381681	Tumor	BRCA
TCGA-A2-A0CP-01A	0.096137233	1.155033386	0.105173462	0.064495125	0.006769875	0.965202112	0	0.005305793	1.946710789	0.003974251	2.977917084	0.039457677	0.212055115	1.747712768	0.058942137	0.084719188	1.606776858	0.05172896	1.370412993	0.021340136	1.03089182	2.686136238	0.647558617	0.483456448	2.65305865	0.06323043	0.058409346	Tumor	BRCA
TCGA-A8-A07S-01A	8.694752	0.5246441	0.1093255	0.1937724	0.008050587	0.5048487	0	0.003158519	1.05785	0.002365415	3.413833	0	0.01783617	2.835082	0.01188029	0.02803736	1.84089	0.03335093	1.748436	0.02535312	0.274539	2.693255	0.4138615	0.5713787	1.936901	0.259685	0.02012071	Tumor	BRCA
TCGA-AO-A12H-01A	0.02867335	1.054425	0.06895399	0.1570491	0	0.7644371	0	0	1.955537	0.00411624	3.497598	0.02566622	0.01995052	2.406457	0.002594137	0.06427608	1.530815	0.02702131	0.8066894	0	0.00857818	3.299864	0.6810562	0.4214954	2.836234	0.1280442	0.1184801	Tumor	BRCA
TCGA-BH-A203-11A	0.021884587	2.074827223	0.118674532	0.133015139	0.004008295	2.132832577	0.007339847	0.058536328	0.747087283	0.175966166	2.262465718	0.011782637	0.730436968	3.069961369	0.075115229	0.099700204	1.392057805	0.156544069	1.714513033	0.080377678	1.331261404	2.385590839	0.772272513	1.019877932	4.206074965	0.074508908	0.044635001	Normal	BRCA
TCGA-AR-A1AU-01A	0.071811376	1.395612673	0.093314753	0.102084599	0.008439762	1.028173699	0	0.009911713	1.776922885	0.054794098	3.396711405	0.04905471	0.186351733	2.638714152	0.018640611	0.024527154	1.720542655	0.037412666	1.569758451	0.026571053	0.489162249	2.807613306	0.680015293	0.574161847	3.051426553	0.355502335	0.082567586	Tumor	BRCA
TCGA-D8-A1X9-01A	0.1488564	0.8969977	0.1286012	0.1736223	0.005893291	0.6042058	0	0	0.9921705	0.009492965	2.446176	0.008676859	0.00561529	2.819656	0.01519047	0.05751505	2.859078	0.07220234	0.9615326	0.01858906	0.00288862	3.408884	1.019833	0.9721239	2.991941	0.1393031	0.06165336	Tumor	BRCA
TCGA-E9-A1RH-11A	0.104885197	1.72538217	0.108770798	0.052263107	0	0.975662069	0	0.098630435	1.213329174	0.060528084	1.83960621	0	0.335194996	2.697155851	0.005652471	0.057100045	2.281597011	0.324458317	0.53175347	0.012092182	0.217358483	2.853374466	0.405434614	1.06451067	3.954667681	0.064262123	0.061209128	Normal	BRCA
TCGA-A8-A07R-01A	0.227375471	0.783722792	0.04381761	0.067556194	0	0.229376884	0	0	2.234516994	0.004860391	4.182789699	0.048124884	0.608639049	1.606094366	0.583280151	0.015443501	3.076035571	0.24884893	3.292572625	0.005250516	1.251975518	2.83084388	0.573431836	1.751040622	1.379104247	0.097820674	0.00416091	Tumor	BRCA
TCGA-AO-A12C-01A	0.128038326	1.5036275	0.188930144	0.253291907	0.004424377	0.729019269	0	0.003466932	0.698855856	0.021922339	3.059650815	0	0.066014092	2.084517301	0.0130365	0.0458817	1.336395562	0.041719894	1.028624976	0.027807958	0.235680692	2.556427492	0.235302683	1.290425077	2.950965961	0.152085421	0.049197176	Tumor	BRCA
TCGA-V7-A7HQ-01A	0.059258506	0.50390751	0.023941412	0.065222037	0	0.342323278	0	0.018697244	2.416719194	0.007027667	3.761951517	0.174842463	0.022708881	0.966394732	0.017641449	0.020910235	1.843030581	0.165800934	1.245449162	0	0.514062541	3.056274048	1.137877771	0.371413367	0.976916068	0.151900073	0.044526979	Tumor	BRCA
TCGA-A2-A1FZ-01A	0.123527019	0.993243923	0.110257043	0.164843575	0	0.904160336	0	0.007859642	2.032506547	0.026310983	4.076468307	0.014751594	0.168671433	2.675434251	0.047525221	0.123894337	2.677487306	0.115393818	1.704241988	0.039303493	0.781383301	2.935331866	0.65421764	0.28117739	2.862563505	0.270136367	0.043525419	Tumor	BRCA
TCGA-AR-A251-01A	0.243434668	1.812242982	0.096814855	0.153674298	0	0.841683041	0.017026217	0.030771772	2.390146985	0.049149829	2.045781873	0.030650623	2.102500407	2.583026695	2.170237583	0.045682742	1.901506526	2.227581059	1.932236028	0.047312955	2.48847218	2.711132459	1.084396966	2.201493755	2.577024933	0.056712866	0.020371732	Tumor	BRCA
TCGA-BH-A18J-11A	0.010001159	1.578392653	0.153118593	0.102787901	0	1.686718688	0	0.021306526	1.341943942	0.073620341	2.75559739	0.008054075	0.527602907	2.817255974	0.012096237	0.031681099	2.338797754	0.1724927	1.95147251	0.224643935	1.9334748	3.001523475	0.388810492	1.078517032	3.60200789	0.26618849	0.027249713	Normal	BRCA
TCGA-EW-A1PF-01A	0.03585692	1.06618	0.2393243	0.274892	0.01184666	0.7813908	0	0.00310271	2.641375	0.005802019	3.685487	0	0.1160891	2.753526	0.01457405	0.05010617	2.222222	0.03738859	1.457395	0.006267561	0.202542	3.003971	1.567001	1.171677	3.110334	0.2554752	0.01485076	Tumor	BRCA
TCGA-BH-A18T-01A	0.307344631	0.36467607	0.014116423	0.076353346	0.003524909	0.485274743	0	0.002761925	3.012279815	0	2.01008281	0.010365055	0.152989507	2.06601855	0.051229659	0.016408524	1.664387801	1.401417541	2.504329582	0.027685857	2.213787488	2.666162018	0.752512378	0.087522614	2.047251654	0.052808507	0.004421996	Tumor	BRCA
TCGA-AR-A24S-01A	0.134086574	1.022045486	0.086736994	0.149486154	0.003332285	0.886447387	0	0.005217198	1.864754836	0.012662034	2.842483592	0.024376067	0.047931217	2.683156637	0.173943189	0.03848061	3.427667675	0.547076071	1.367637476	0.09707066	0.86195347	2.833894248	1.589033141	0.666433998	3.243402256	0.22873544	0.049382873	Tumor	BRCA
TCGA-AN-A041-01A	0.6390799	1.038124	0.157805	0.2302475	0.006898059	0.5755643	0.006324298	0.02683119	1.991286	0.009095612	3.533203	4.58062	0.01311573	2.935404	0.01777062	0.05938286	2.600177	0.03063426	2.419951	0.01633724	0.4237992	2.550012	0.6759005	0.1000801	3.036505	0.2307948	0.008651038	Tumor	BRCA
TCGA-BH-A0E0-11A	0.008815558	0.83419669	0.031990614	0.052666748	0.009625111	1.278533746	0	0.007545156	1.726144241	0.043240036	3.617970164	0.014162693	0.142957728	1.791142494	0.021248141	0.011245133	1.042816494	0.048194736	1.40494231	0.059930345	0.725862021	2.786270444	0.379534687	0.754911442	2.987570142	0.080501283	0.093832011	Normal	BRCA
TCGA-E2-A1LL-01A	0.159948221	0.909314424	0.016407501	0.271955259	0	0.664617728	0	0.004815675	2.001216915	0.00360698	2.085951786	0	0.061260572	2.016275413	0.031501237	0.007180503	1.370720679	0.276809432	0.681085383	0.009721922	0.38881175	2.496488496	1.512804965	0.257830894	2.3601279	0.046177681	0.022998188	Tumor	BRCA
TCGA-E2-A1IJ-01A	0.122119068	1.641835197	0.431879063	0.206708345	0	1.051916097	0.012701578	0	2.114714311	0.006108954	3.669956589	0	0.102361411	2.391674861	0.015342574	0.032177522	2.562209734	0.119548627	1.507507147	0	0.365292114	2.732434909	0.944589674	0.22663506	3.148690973	0.102339918	0.076527977	Tumor	BRCA
TCGA-AR-A24O-01A	0.055863203	1.617889394	0.27000502	0.352664186	0.007754993	1.275572888	0	0.003042358	1.544669372	0.018127231	2.983666082	0.005718501	0.161058013	2.906529865	0.025623927	0.049146941	2.192717033	0.070221205	1.450511928	0.030470389	0.26688867	2.400525359	1.145015601	0.530363952	3.408238179	0.174213422	0.066737347	Tumor	BRCA
TCGA-XX-A899-01A	0.046969817	1.383752237	0.110015169	0.1558261	0	1.227057516	0	0.011096654	1.753599793	0.030260536	2.834996803	0.146040387	0.408865954	2.573220246	0.024309355	0.225268872	2.841195373	0.200484527	1.399600746	0.03706427	1.537641424	2.693828614	2.144787475	0.648696819	3.191218025	0.121188293	0.069670822	Tumor	BRCA
TCGA-D8-A1XK-01A	0.2988214	1.222103	0.1031939	0.1449134	0	0.341968	0	0.002603595	2.05265	0.00972245	0.8844801	0.02430785	0.1234562	2.872268	0.8056358	0.04215524	2.014463	0.8881527	1.575683	0.005260263	1.158949	2.549268	1.0427	2.726626	2.560788	0.06202338	0.03709109	Tumor	BRCA
TCGA-AC-A5XS-01A	1.494227612	0.62398872	0.058727444	0.182129428	0	0.559884242	0	0.008734398	3.254490746	0.004911053	4.529476038	0	0.125772024	1.992188104	0.020511375	0.107055269	2.722841421	0.058877485	1.163694315	0.008831255	0.199168746	3.308549854	1.999416701	0.313391755	2.153685141	0.696235733	0.061813044	Tumor	BRCA
TCGA-BH-A18L-01A	3.020732	0.7852118	0.02803359	0.139701	0	0.4843494	0.01923774	0.002755731	1.556116	0.003094437	1.849037	0.03080583	0.02219417	2.69542	0.01809757	0.03256009	1.449041	0.006293263	0.4357308	0	0.01543476	2.971083	0.5082601	0.718574	2.473638	0.3124219	0.01319598	Tumor	BRCA
TCGA-OL-A66J-01A	0.019384686	1.047834974	0.161906019	0.20646426	0	0.759818393	0	0.008323832	0.858964197	0.006236519	3.648887767	0	0.192949349	2.551610374	0.035003181	0.224509669	2.685381381	0.059211784	1.725216547	0	0.10318995	3.413373207	0.537157689	2.081808341	2.521612637	0.126271307	0.052524671	Tumor	BRCA
TCGA-PE-A5DD-01A	0.248135021	0.713527448	0.119228746	0.361328225	0.011549667	1.111853991	0	0.004534667	2.083152846	0.008476103	5.071687916	0.033780698	0.025550937	2.123134166	0.008542189	0.207932856	2.640826273	0.044313404	1.780160088	0.036278579	0.765995202	3.383704028	0.529215871	0.273868202	2.164399793	0.075318083	0.08477036	Tumor	BRCA
TCGA-AN-A04D-01A	0	0.479337686	0.022204585	0.115815083	0	0.215540918	0	0	2.127324647	0.005864886	3.647186206	0.067320557	0.971043124	1.399837156	0.007384543	0.042323117	1.069109958	0.812376411	3.272554289	0.067195642	3.148884711	3.336299082	1.094276454	1.12148496	2.35295364	0.121960612	0.020806917	Tumor	BRCA
TCGA-4H-AAAK-01A	0.059056974	1.429615261	0.190423589	0.209118257	0.015113655	1.156397851	0.036667674	0.00791248	1.355609038	0.010358257	4.075797093	0.014850529	0.031813327	2.460456478	0.014889787	0.080587916	2.017028236	0.021011465	1.260572202	0.023868871	0.381297181	3.333809101	0.478222921	0.199814876	3.114564829	0.163979813	0.062192211	Tumor	BRCA
TCGA-E9-A5FL-01A	0.318034777	0.709051115	0.142600546	0.782166355	0	0.445212009	0	0.009194985	3.383492099	0.025668604	2.870795361	0.194528602	0.743268454	1.789836517	0.021588363	0.067235762	1.790710048	0.221181499	1.601671723	0.054903624	0.34229659	2.501401969	1.070936059	0.917405433	1.814841667	0.169151573	0	Tumor	BRCA
TCGA-E9-A24A-01A	0.232547378	1.268833261	0.141486085	0.311664124	0.010697461	0.875423694	0	0.002800903	2.362189832	0.008371889	3.356593514	0	0.018072522	3.032916816	0.007911285	0.065434599	2.098847692	0.027514752	1.378083013	0.011294905	0.024328302	2.753850005	1.368702778	0.155402264	2.791352915	0.283804659	0.061547067	Tumor	BRCA
TCGA-BH-A1FM-01A	4.148177527	2.115549251	0.109084918	0.13631975	0	0.403307363	0	0.002877557	1.101185771	0.01288168	2.442270098	0.026844495	0.011630742	3.517746301	0.013520348	0.025562831	1.120355049	0.015286315	0.707931628	0	0.153571542	1.773552683	0.598867134	1.113689694	3.47871958	0.041430145	0.040942921	Tumor	BRCA
TCGA-A8-A07C-01A	0.418501003	0.599778729	0.647758334	0.133486839	0	0.410481615	0	0	2.327091268	0.008660702	0.835346721	0.004359146	0.178520954	2.903281129	0.008728223	0.013785424	1.910742091	0.163678083	1.564800233	0.037060963	0.032981319	3.589859394	1.725053107	2.180670942	2.978206828	0.113895173	0.022133734	Tumor	BRCA
TCGA-AR-A24Q-01A	0.3487155	1.696721	0.1504965	0.1679334	0	0.451849	0	0	1.188032	0.007694431	2.155927	0.01925767	1.592363	2.451878	0.002427742	0.01529608	2.269429	0.02530176	4.067301	0.01038176	0.6531435	1.988248	2.293314	0.9459602	2.702125	0.04927	0.05267659	Tumor	BRCA
TCGA-AR-A2LE-01A	0.026504365	0.72148962	0.124906438	0.264853833	0.009705276	0.707969417	0	0	0.661684664	0.005699869	4.261636847	0.06317746	0.060562427	2.94031662	0.014318222	0.022589054	1.346520166	0.023070238	0.954860112	0.007692443	0.016592728	2.162526871	0.778757915	0.146805375	1.962022092	0.132828917	0.071518291	Tumor	BRCA
TCGA-AR-A0U4-01A	0.4371792	0.6134604	0.09181269	1.642975	0	0.4553817	0.007609886	0	2.406933	0.02180246	1.958784	0.01221544	0.09710944	2.027085	0.02741268	0.009697673	3.409068	0.05604787	1.283305	0.02613357	0.1229907	3.181598	2.852986	0.3729825	2.315206	0.1717227	0.06634671	Tumor	BRCA
TCGA-GM-A2DN-01A	0.168358143	1.048365428	0.11935544	0.248187566	0	0.80465392	0	0.007256647	2.355447071	0.016248248	3.779786748	0.027117251	0.071912108	2.451001327	0.003426733	0.010815675	2.723571238	0.062395287	1.776036274	0.021900472	1.297365433	2.541504091	1.707503737	0.369916374	2.640810408	0.077496747	0.051513483	Tumor	BRCA
TCGA-A7-A13D-01A	0.3898733	1.095937	0.05298254	0.3649183	0.01933467	0.7843283	0	0	3.115532	0.008333289	4.381815	0.01077304	0.4416263	2.453951	0.09821285	0.05039432	1.965921	0.3493848	1.945562	0.02173655	1.6302	2.092662	1.206176	0.1516918	2.694247	0.2793094	0.08364726	Tumor	BRCA
TCGA-D8-A1JG-01B	0.34997174	0.683449678	0.090329058	0.128514101	0	0.67535693	0.027464636	0	3.056915707	0.012365291	2.942382812	0.06536642	0.017188943	2.884585134	0.054818182	0.072409116	2.591284674	0.184531519	1.147196229	0.154360631	3.429300496	2.55742964	1.73387254	0.410380986	2.381508438	0.233584316	0.003790966	Tumor	BRCA
TCGA-E2-A570-01A	1.312435869	1.465805849	0.117047913	0.226141837	0	0.728455254	0	0	1.759601943	0.003331816	3.68266436	0.04943587	0.053194931	2.362253145	0.008379991	0.09020127	1.293586066	0.079278003	1.562420975	0.008981721	0.247615619	2.676734037	0.876544607	0.264943152	2.528279012	0.154007422	0.028270426	Tumor	BRCA
TCGA-A2-A04Q-01A	0.286054353	1.025470682	0.083282746	0.119320906	0	0.808570469	0	0.003337757	1.91482274	0.012455342	2.580860801	0	0.206646744	1.784780733	0.024996365	0.0393518	3.439324778	0.32474891	1.052951527	0.006741804	1.256078622	2.641901726	2.420596888	0.248162881	2.799787226	0.182937055	0.015970876	Tumor	BRCA
TCGA-A7-A6VV-01A	0.095272829	0.862535858	0.09647493	0.11585883	0.004131147	0.50930078	0.022575659	0.003237087	2.500756747	0.019281056	5.494034279	0.018176036	0.049081622	2.360095567	0.030246736	0.02398011	2.890011681	0.062831032	2.456801693	0.019527849	2.110795157	3.26945655	0.861756877	0.497829393	3.079850226	0.156683484	0.025727046	Tumor	BRCA
TCGA-E2-A1IG-01A	1.807645	1.091052	0.1881214	0.3160905	0.009060688	0.717602	0.008307564	0	1.060957	0.006647958	4.083036	0.01995419	0.02006556	2.191845	0.01669158	0.02109501	1.993799	0.01081252	1.152692	0.04256065	0.2107957	3.779774	0.377681	0.8456323	3.313108	0.1712358	0.01136109	Tumor	BRCA
TCGA-E9-A1N6-01A	0.324385566	0.973405984	0.252969094	0.200344774	0	1.151769859	0	0	2.739932111	0.007544763	3.471951276	0.044914391	0.006539051	2.19296633	0.059735493	0.041611267	2.520941738	0.588687286	1.023766056	0.048221881	1.799588763	2.580805013	0.896425986	0.324493225	3.228148224	0.408180675	0.02566755	Tumor	BRCA
TCGA-E9-A1NC-01A	0.1018426	0.960253	0.1054267	0.1517598	0	0.5035397	0	0.05172304	2.14414	0.005621503	3.238363	0.02107582	0.2991684	1.756814	0.586567	0.01118314	2.584559	0.1904136	4.680098	0.01513382	0.6481458	2.956954	1.323042	1.469607	2.103679	0.1310798	0.01796533	Tumor	BRCA
TCGA-A7-A3IZ-01A	0.02966	0.6049202	0.1158128	0.166156	0.02031142	0.3873679	0	0	1.237677	0.002397307	2.290178	0.01200816	0.02575314	2.944216	0.02398021	0.1411179	1.615237	0.05980506	0.3828649	0	0.002001749	3.299213	0.5334339	2.266787	2.844529	0.2366702	0.08473617	Tumor	BRCA
TCGA-BH-A18U-11A	0.025688895	2.043932826	0.130456524	0.098740387	0	1.562301831	0	0.022005357	1.337745473	0.146678949	2.897918527	0	0.544601131	2.783625823	0.311089632	0.045597962	1.595771658	0.201564313	2.40694523	0.320372979	1.298839611	2.712505314	0.532086693	1.133291679	3.99352069	0.042508886	0.089522118	Normal	BRCA
TCGA-AN-A0AK-01A	1.49119242	0.299487	0.054963123	0.144887442	0	0.462814694	0.037827891	0	2.576742877	0.001531871	4.445943238	0.00768239	0.006624345	2.67177471	0.00770275	0.053966787	1.939231234	0.930769377	1.503138766	0.008255989	1.496625381	2.754540789	1.168390734	0.1652662	1.667998371	0.296028046	0	Tumor	BRCA
TCGA-D8-A1JM-01A	0.1387741	0.4674039	0.01326097	0.08489566	0	0.3573005	0	0	1.185484	0.004851358	1.460975	0.02901357	1.476698	2.123902	0.02187222	0.02306103	1.253801	0.09012833	2.728487	0.03116274	0.6613504	1.846949	1.064343	1.126199	1.332034	0.07983257	0.02474159	Tumor	BRCA
TCGA-OL-A5S0-01A	0.244860778	0.888350872	0.038531184	0.138800024	0	0.418572732	0.010647044	0	3.067294885	0.020367566	2.274041076	0.050644665	0.364491123	1.682318169	0.539781713	0.020298732	2.615091831	0.331263216	2.928861063	0	1.564911405	3.073608455	0.892798735	0.562990812	1.672846766	0.157637642	0.036118626	Tumor	BRCA
TCGA-A8-A06Z-01A	2.175514	0.1672336	0.03548471	0.1451026	0	0.4892726	0.01467175	0	2.58055	0.001571661	2.889841	0.08813739	0.0169306	2.335087	0.003956605	0.02177516	1.500734	0	0.4807893	0	0.09647907	3.343181	0.2727209	0.06922855	1.421006	0.1223609	0.1132048	Tumor	BRCA
TCGA-AQ-A54O-01A	2.280588903	1.740003116	0.008686245	0.009001313	0	0.302058875	0	0	2.553627537	0.001905573	3.675381077	0.047137731	0	1.663614506	0.047260956	0.02262576	2.079319118	0.104803684	1.352925255	0.296873943	2.110786786	3.448787907	1.612027084	0.775090373	2.019345493	0.290721861	0.109943399	Tumor	BRCA
TCGA-E2-A15S-01A	0.01210519	1.403448	0.03947762	0.197802	0	0.6839352	0	0.007778784	0.3108213	0.0009729485	2.396008	0.2133198	0.06592994	2.938252	0.007337963	0.1119385	1.125518	0.01380482	1.964122	0	0.06669073	2.560689	0.2238134	1.568215	2.623547	0.2330411	0.06514717	Tumor	BRCA
TCGA-BH-A1ET-11B	0.033352355	2.224272427	0.163213398	0.217305102	0.006128584	1.990634711	0	0.016740863	1.004688004	0.191166279	2.845565473	0.013513337	0.99543448	3.179494701	0.011299716	0.120466357	2.346450632	0.187156402	1.635115449	0.066544122	1.416641312	2.653191252	0.631192599	1.548608715	4.202116328	0.04038006	0.086015212	Normal	BRCA
TCGA-BH-A18R-11A	0.029737599	1.963459939	0.152821751	0.097862087	0.00364147	1.568930907	0	0.061504446	0.937760895	0.135621111	2.701236831	0.016030797	0.286779051	3.089456849	0.008058963	0.082819526	1.921014914	0.146823767	2.066145886	0.094990696	1.905796469	2.533459299	0.519050176	1.021039718	3.616135012	0.027519735	0.093019425	Normal	BRCA
TCGA-EW-A423-01A	0.006756532	0.241318761	0.039104902	0.099213973	0	0.571993626	0	0	3.434427757	0.002167287	5.41142221	0.010859444	0.020986991	1.634326041	0.010888192	0.182493388	2.204151079	0.071082036	0.857813548	0.028998152	0.202408534	4.079458827	1.538366813	0.180576777	1.176616874	0.245580028	0.076812303	Tumor	BRCA
TCGA-C8-A273-01A	0.03654701	0.6419715	0.09179965	0.2167555	0	0.5512796	0	0	0.6961646	0.004930741	4.692123	0.009895204	0.04217057	2.208046	0.002486756	0.02343597	1.766787	0.04553204	1.785866	0	0.09263012	2.750907	0.316826	0.1196362	2.152816	0.1405313	0.02929194	Tumor	BRCA
TCGA-OL-A5RV-01A	0.009716203	1.018489437	0.035230236	0.106829892	0	0.811402385	0	0.004164184	1.984182239	0.043061766	4.481602909	0.046322516	0.290020761	2.675335622	0.065362405	0.234937941	1.439530947	0.133479483	1.604337087	0.041561412	0.77710727	2.855234798	0.945945658	0.579656573	2.926642595	0.153774666	0.121654266	Tumor	BRCA
TCGA-AC-A2FM-01A	1.220461546	0.501163849	0.090010305	0.220129461	0.012181391	0.605589466	0.044169807	0.00319065	1.968737013	0.003582745	2.747436025	0.098705634	0.030749382	2.56829772	0	0.187473374	1.460468677	0.026534006	0.533880909	0.025609039	0.070144309	4.394278253	0.132108851	0.280122464	2.300488237	0.126359948	0.060133249	Tumor	BRCA
TCGA-AO-A0JM-01A	0.034096217	0.954749483	0.105439355	0.1878026	0	0.407003321	0	0	0.710937987	0.003678534	3.255245883	0	0.011917426	2.358426904	0	0.02907067	2.467796336	0.03335698	0.857124279	0.019761067	0.278755145	2.9293924	0.288699399	0.206033824	3.206917967	0.15846777	0.015676486	Tumor	BRCA
TCGA-BH-A0DP-01A	0.04033674	1.067312	0.1393639	0.1441894	0	0.6201154	0	0.003883168	1.742485	0.01304137	3.22835	0.0289693	0.07075188	2.044181	0.03621643	0.02872525	2.248818	0.02933582	1.829731	0.02339911	0.5341961	2.61809	0.8049706	0.7635678	2.627961	0.1004423	0.04899167	Tumor	BRCA
TCGA-A2-A25E-01A	0.5042824	0.9195166	0.08476439	0.1892737	0.01903861	0.758749	0	0	1.572187	0.01119622	3.139235	0	0.03843591	2.940954	0.01689222	0.04412439	1.436153	0.5078508	1.51664	0.01209277	0.08738487	3.179895	0.8712815	2.137072	2.773545	0.5956924	0.04731495	Tumor	BRCA
TCGA-B6-A2IU-01A	0.008222761	0.474961053	0.047476596	0.096728812	0	0.604124773	0	0	1.809870831	0.007901125	3.977583808	0.039278394	0.088738113	2.150620448	0	0.294213556	1.230715609	0.063121792	0.828419318	0	0.43130529	3.003774905	0.314481849	0.247466698	1.483697321	0.115361418	0.119250276	Tumor	BRCA
TCGA-BH-A18P-01A	0.609258594	0.984905166	0.136657153	0.25940619	0.004643927	0.620299173	0.025357857	0	1.013778703	0.012223892	3.877199031	0	0.043648641	3.086324341	0.030602668	0.094695433	1.730615604	0.016566834	2.049666269	0	0.191663586	2.347030656	0.679541974	0.389377065	3.245627694	0.043639289	0.005825228	Tumor	BRCA
TCGA-E9-A22B-01A	0.2819041	0.7870357	0.112522	0.307069	0.00932805	0.8861338	0	0.009741289	0.6650275	0.01184289	2.8205	0	0.03135792	1.943308	0.009189608	0.01089826	2.168344	0.1350225	0.5950417	0.004933042	0.09315338	3.061743	0.5553273	0.8408463	2.740088	0.1627971	0.01557376	Tumor	BRCA
TCGA-A2-A0SW-01A	0.17626398	0.757779939	0.131036127	0.217342415	0.005109903	0.582699428	0.027882314	0.027799574	2.302601925	0.017901507	3.404250426	0.015009797	0.032152502	1.89714693	0.015049474	0.029613522	3.133696725	0.091761112	1.601107524	0.008086255	1.274658631	3.166927127	1.314249669	0.259513639	2.077880333	0.250071891	0.03803654	Tumor	BRCA
TCGA-E2-A107-01A	3.394962204	0.377342422	0.059807858	0.100012	0	0.408260726	0	0.003241966	0.731411155	0.004851773	4.632434817	0.018203291	0.079358048	2.269665256	0.018251356	0.155936277	1.454620976	0.024527318	2.361732616	0.013067491	0.55825741	3.030733305	0.303169741	0.207205023	1.417610057	0.373446226	0.041006816	Tumor	BRCA
TCGA-E2-A1B6-01A	0.1548236	1.573604	0.02477235	0.0329157	0	0.5339496	0	0.07521973	2.521636	0.03244384	2.576143	0.01562006	0.5294248	2.566123	0.02922692	0.01240357	3.124069	0.3586651	2.832124	0.004214058	1.325601	2.68712	2.81422	0.2356716	2.137069	0.3337966	0.1370365	Tumor	BRCA
TCGA-D8-A1XW-01A	0.148578	0.6575749	0.09739783	0.3668488	0	0.7308756	0	0.02653183	2.252688	0.04635991	4.303004	0.0100406	0.03220577	2.905316	4.14203	0.01193833	2.764196	0.08326708	2.942516	0.02149913	2.842634	2.650152	1.225577	0.1460506	2.46977	0.1187105	0.008553915	Tumor	BRCA
TCGA-A7-A0DC-01A	0.354213211	1.151718095	0.2077915	0.431500019	0.140662217	0.925096758	0.059901724	0.0332156	1.291061545	0.045398963	2.746389286	0.068583525	0.067997624	3.990463834	0.024441066	0.3926521	1.331141317	0.039296963	0.442769053	0.059169292	0.039136733	1.253865352	0.761216482	1.770433914	2.688215656	0.079486115	0.42662674	Tumor	BRCA
TCGA-EW-A6SD-01A	0.2180769	0.5458519	0.03043471	0.1569102	0	0.6357502	0.01673687	0.003592073	2.333632	0.01340114	3.280953	0.01346982	0.02887123	2.30277	0.02688564	0.04231028	2.624336	0.2624378	1.037699	0.09839082	3.216645	2.813787	1.185293	0.1498102	2.115207	0.5467287	0.01718204	Tumor	BRCA
TCGA-AO-A0J3-01A	0.06210339	1.007446	0.04374113	0.07738778	0.006014103	0.2151068	0.01100646	0.002358525	2.845213	0.0008833586	2.342566	0.01765511	0.02090117	2.598394	0.004445837	0.05867286	1.173348	0.003593644	0.415949	0	0.02050991	4.307826	0.5430769	1.60509	2.372711	0.08363658	0.1676019	Tumor	BRCA
TCGA-A7-A0DC-11A	0.448312673	1.537588367	0.121821714	0.106878702	0	0.829781977	0	0.049972829	0.954098482	0.067227699	2.881903028	0.029139065	0.350260061	2.596603501	0.021967065	0.073952473	2.248365157	0.117324726	1.46363381	0	0.511333771	2.724458561	0.484655575	1.348822559	3.764018383	0.009481237	0.10277288	Normal	BRCA
TCGA-AN-A03X-01A	0.121285314	1.582120147	0.197448842	0.036094283	0	0.594408437	0	0	1.134607556	0.01535502	3.217154096	0.009665368	0.12023466	1.711966662	0	0	1.8102618	0.12053974	1.268985687	0	0.809527066	2.400998428	0.81416419	0.462571552	2.690284712	0.293866141	0	Tumor	BRCA
TCGA-BH-A1FM-11B	0.041177289	2.329771213	0.099897801	0.121435224	0.007001332	1.957211069	0	0.021825028	0.93420127	0.149428866	2.561018423	0.01543211	0.506118104	3.062085049	0.005176093	0.083670549	1.875686301	0.173504389	1.90857507	0.065210443	1.207952789	2.669047899	0.433742735	1.143696819	4.299559384	0.127865973	0.051898714	Normal	BRCA
TCGA-A8-A099-01A	0.057909645	0.575267816	0.079431266	0.142111747	0	0.467382975	0	0	1.590992265	0.002101063	3.777438504	0.015764206	0.009079786	3.089704265	0	0.016666857	1.43858898	0.027560674	1.355840476	0.125042058	1.409265725	2.618779042	0.270902328	0.152810232	1.64484366	0.060195014	0.044301867	Tumor	BRCA
TCGA-E2-A14Z-01A	0.516834051	0.766290981	0.135921188	0.08203205	0	0.759083315	0.009257002	0	1.825394761	0.01183495	3.33618372	0	0.117358944	2.109845412	0.014893551	0.193656558	2.660138752	0.267049605	0.905091969	0.023874887	1.096362073	3.074060775	1.284222522	0.382245168	2.379234032	0.172606872	0.049978881	Tumor	BRCA
TCGA-AR-A5QP-01A	0.00458243	1.288309992	0.146746582	0.100801487	0.005003919	0.855782103	0	0	1.213636077	0.027661186	4.0845031	0.007368484	0.139488518	2.316864193	0.0256942	0.139520344	1.787078504	0.064381278	1.481203778	0	0.460456555	2.980464439	1.154434587	0.458075638	2.758606711	0.613084438	0.091396832	Tumor	BRCA
TCGA-AC-A62X-01A	0.013179698	0.443655244	0.087692175	0.13412064	0	0.696067285	0	0	1.123223676	0.011263272	3.550889882	0	0.394033661	1.179774638	0.525446573	0.033416597	0.642136529	1.086106334	2.190708799	0.007615244	1.222338925	3.217115311	1.081694448	0.486030305	1.40013499	0.054068352	0.018032547	Tumor	BRCA
TCGA-BH-A42V-01A	0.006458375	1.270925389	0.126858323	0.140205017	0	1.119671903	0	0.008282601	2.094498687	0.013411902	4.117990024	0.020687602	0.254548219	2.250426406	0.063853372	0.174891795	2.24425628	0.140637561	0.938982219	0	0.891683544	3.132773218	0.846385767	0.352170288	3.093004583	0.165240493	0.00884397	Tumor	BRCA
TCGA-B6-A0RS-01A	0.077087723	0.493801371	0.102845436	0.097501513	0.003455075	0.461266693	0.006327817	0.008106387	1.824225355	0.006073486	4.134160948	0.030268376	0.028283825	2.32271264	0.113021112	0.020078214	2.559245738	0.018468729	2.743036133	0.00546937	2.293866586	3.010214715	0.9557587	1.77328537	1.978620834	0.429916964	0.03007095	Tumor	BRCA
TCGA-D8-A1JL-01A	0.208483401	0.803320299	0.186660001	0.196554686	0	0.970298183	0.057642736	0	2.026278983	0.020379412	1.900910765	0.012836293	0.326783694	3.041954712	0.556254412	0.016945244	2.932681814	1.389341757	2.16116486	0.009209881	1.295698875	2.671387794	1.579605699	2.089475726	2.929916321	0.172589185	0.064413152	Tumor	BRCA
TCGA-BH-A0DZ-01A	0.057080115	1.328469493	0.082777989	0.210865051	0	0.576634919	0.065123037	0.007098469	2.381629022	0.023777533	3.072109322	0.052581163	0	1.582252662	0.052718361	0	2.067443621	0.042748794	1.601418142	0	0.89544975	2.737514261	0.814259822	0.46203923	2.941200824	0.26774349	0.022620941	Tumor	BRCA
TCGA-A8-A06Y-01A	0.039760848	1.234953906	0.05150569	0.208370186	0	0.732513684	0	0.011450781	0.631566966	0	3.191696346	0.007191683	0.107734923	2.266887555	0.007210745	0.04503869	1.146339354	0.133794004	1.623187877	0.023063109	0.77871586	2.962859975	0.104041468	0.107991784	1.699176663	0.150322537	0.083482775	Tumor	BRCA
TCGA-B6-A1KC-01B	3.010846	2.304217	0.08160701	0.3044007	0.01313244	0.6364261	0.01204228	0.00772983	1.221474	0.006754111	2.501059	0.009688543	0.01251443	2.359309	0.009714201	0.07511751	1.453136	0.4250084	0.486732	0.07134956	0.02243318	3.232932	0.5281722	2.470099	1.898754	0.09129543	0.06078262	Tumor	BRCA
TCGA-C8-A135-01A	0.00438021	0.778854987	0.175090006	0.227273802	0	0.941885885	0.034712515	0	2.460175106	0.038811382	3.124703407	0	0.099923052	1.780498342	0.014090171	0.033218275	1.883501423	0.01988536	0.657871006	0.022590819	2.05017326	2.578974366	1.400196405	0.289849603	2.301280794	0.147373199	0.029752388	Tumor	BRCA
TCGA-5L-AAT1-01A	0.009052843	0.834270414	0.090144009	0.228762169	0	0.673076422	0	0.007748338	2.72586658	0.014469057	3.662693637	0.057313269	0.103303465	2.07800545	0.02181755	0.078956685	2.829740948	0.097307482	1.567972943	0.031085096	0.389219433	2.921283806	1.705960533	0.491677367	2.445287246	0.335634959	0.024679803	Tumor	BRCA
TCGA-AR-A24R-01A	0.952029803	1.43495521	0.120915853	0.077257701	0.003358112	0.528417832	0	0	0.855772301	0.003938142	2.794123676	0.172580446	0.044160848	2.973581759	0.007432745	0.038775229	1.862993658	0.025861006	1.44138565	0.021147399	0.035769146	2.61390159	1.449704802	1.563597907	2.995806393	0.246662307	0.09391222	Tumor	BRCA
TCGA-S3-AA0Z-01A	0.07686963	0.9723194	0.2425023	0.125518	0	0.4690311	0	0	1.998767	0.006007916	2.996513	0.02994429	0.0934077	2.306114	0.01208429	0.115269	2.356993	0.2201173	2.460758	0.006489942	1.443454	3.685194	1.097248	1.195193	2.602191	0.1414591	0.08989027	Tumor	BRCA
TCGA-D8-A1J8-01A	4.214558	1.206143	0.154858	0.2437753	0.01313045	1.031182	0.01204046	0.002580822	1.124572	0.001932681	2.909486	0	0.02491748	2.784096	0.0217624	0.01533734	2.235836	0.03500979	1.596355	0	0.9301114	2.486737	2.15663	0.3539897	2.834763	0.07348179	0.03677047	Tumor	BRCA
TCGA-A2-A0ER-01A	0.08298741	0.9797485	0.04664944	0.1403564	0	0.4533066	0.01758505	0	1.3612	0.0009430279	3.185079	0.004733194	0.05413942	2.798524	0.002374827	0.03712328	1.442633	0.2974607	0.3838304	0.01520745	0.02807776	2.301488	0.6793707	0.9097642	2.529599	0.07172841	0.05931723	Tumor	BRCA
TCGA-E9-A1ND-01A	0.361711358	0.895159914	0.119612993	0.059575906	0	0.956435825	0	0	2.552933488	0.033329042	2.908766054	0	0.55586878	2.084553816	0.206918262	0.019074632	3.342475553	0.297309847	1.661537252	0	1.622657605	2.910787829	1.790506205	1.005127828	2.522047791	0.148544109	0.033951681	Tumor	BRCA
TCGA-GI-A2C8-11A	0.002698162	0.5141276	0.05429178	0.0443632	0	0.2269045	0.005397201	0.004613565	0.09444574	0.01120037	1.525129	0.00434033	0.03516282	1.32879	0.006522855	0.00687938	1.25689	0.1708518	0.08883988	0	0.002885545	1.980086	0.01987671	0.1268732	1.343266	0	0.2319956	Normal	BRCA
TCGA-A2-A1G1-01A	0.170678536	1.007423084	0.21979842	0.184530463	0.005894777	0.566975446	0	0.036549478	0.882244026	0.012932777	1.645506151	0	0.042512779	2.717399771	0.509444014	0.034117922	2.435565166	1.981121676	1.202002912	0.018593728	0.241757672	2.637910221	2.088820237	0.993382177	2.745683441	0.184595218	0.014749202	Tumor	BRCA
TCGA-A2-A0SU-01A	0.031069467	0.619701349	0.11358321	0.255036686	0	1.210688123	0.008955276	0.007656401	0.610210748	0.005736123	3.773222222	0.028600303	0.189315722	3.394777567	0.014409019	0.011410716	1.756448875	0.020334427	0.565694454	0	0.301969587	2.512808093	0.529722884	0.278105352	2.560332612	0.081658286	0.024388658	Tumor	BRCA
TCGA-E2-A1LB-01A	0.043176171	0.588644032	0.068876749	0.127162474	0	0.554684133	0.026088827	0	1.01637826	0.015358172	3.980223594	0.007037223	0.006067846	2.544355991	0.028018788	0.027709744	1.459345286	0.075168724	0.775030318	0.137322182	3.067593904	3.073683571	0.934940212	0.178403777	1.966073744	0.470476818	0.017908751	Tumor	BRCA
TCGA-E9-A1RD-01A	0.05978419	0.882580496	0.128117934	0.302551609	0.003027021	1.051043068	0	0.002371719	0.837144669	0.00532163	3.375742059	0	0.019119274	2.777595623	0.00670085	0.065779307	1.558615001	0.021547885	1.354032434	0.35556359	0.831515207	2.838072705	0.627746416	0.240583773	2.172030661	0.178929967	0.077722176	Tumor	BRCA
TCGA-OL-A6VQ-01A	0.011296308	1.210498625	0.325449952	0.207859614	0	0.823364243	0	0	1.778109943	0.018046391	3.94336578	0	0.366252674	2.42147468	0.00912197	0.084355131	1.806961812	0.029279323	1.591512805	0.057690985	0.314764738	2.619313316	0.825273665	0.455091231	2.907038064	0.04643505	0.045889899	Tumor	BRCA
TCGA-AQ-A04J-01A	0.2339298	0.9039029	0.08566555	0.3527264	0	1.363881	0	0.008124675	1.71787	0.02619434	2.587936	0.03533072	0.7699347	2.164372	0.1227087	0.09792194	2.867092	0.4528458	2.533404	0	1.302957	2.236877	1.370638	0.6052087	3.075013	0.2757176	0.05965982	Tumor	BRCA
TCGA-AQ-A1H3-01A	0.1123636	1.133888	0.1290466	0.1795531	0	0.9360016	0	0.007870955	0.7718945	0.01567202	3.707689	0.04866546	0.1877524	2.764487	0.004954193	0.06524348	2.103173	0.09317169	0.9262996	0.03676864	0.5442083	2.623126	0.7912547	0.3033049	3.087627	0.1401253	0.04154131	Tumor	BRCA
TCGA-A2-A259-01A	0.04610997	1.142038469	0.135458025	0.288815478	0	1.318171135	0	0	1.501437165	0.02233471	2.97435945	0.010733489	0.576092664	3.042041433	0.013439883	0.058611484	1.999177452	0.321445069	0.911915634	0.095219256	0.497594603	2.137236798	1.490270713	0.537241124	2.956870574	0.061346209	0.097536716	Tumor	BRCA
TCGA-WT-AB44-01A	0.029687036	0.875150273	0.085214375	0.171358618	0	0.384376436	0.014936188	0.012773674	2.136229896	0.009574201	4.089215537	0.01201917	0.02577665	1.617961779	0.047611442	0.145575482	1.694042652	0.085430109	0.958647884	0	1.609409575	2.450422872	0.594907176	0.245094571	1.810615014	0.603199206	0.010240566	Tumor	BRCA
TCGA-B6-A0IN-01A	0.010968987	0.62705208	0.068181583	0.282206643	0	0.790409252	0	0.009389265	3.269082291	0.007035431	3.135836376	0.005895377	0.054951787	1.441128293	0.014732363	0.009341174	3.003136168	0.028436034	0.459934526	0.043777464	0.098612391	3.239371369	0.791244744	0.099007838	2.174521367	0.420894453	0.05913316	Tumor	BRCA
TCGA-E9-A1R3-01A	2.158550666	1.054439972	0.150836259	0.141883405	0.002822807	0.554673786	0.005170787	0	1.817317749	0.009085611	2.825837174	0.077026212	0.042441896	2.657098895	0.016605077	0.026184959	2.087351301	0.150449883	1.641759671	0.017793782	0.18174865	2.542183178	1.077037982	0.342142267	3.104047203	0.031941028	0.014113849	Tumor	BRCA
TCGA-A8-A086-01A	1.310493458	1.123073264	0.117537402	0.1600078	0.003381141	0.679214682	0	0.010567927	1.061464446	0.001983934	2.613054713	0	0.004293753	1.892496454	0.017401832	0.027437031	1.901525827	0.140469026	1.404583018	0.047471527	0.197937994	2.667696147	0.838440969	1.740574473	2.729922006	0.204114904	0.082551183	Tumor	BRCA
TCGA-AC-A3BB-01A	0.04577631	1.045141	0.180988	0.2674886	0	0.846617	0	0.003312044	2.627425	0.019725	4.275907	0	0.1887426	2.071529	0.01245593	0.03422825	2.882748	0.08584755	1.524934	0.01997743	0.1401271	3.222883	1.110847	0.2806006	2.581516	0.1235778	0.0572788	Tumor	BRCA
TCGA-AC-A2QI-01A	0.014944732	0.922033436	0.185398863	0.463610937	0	0.774461018	0	0.003209396	2.624587118	0.004803058	4.42992155	0.006032165	0.046147349	2.537037008	0.009062758	0.06561084	2.656798495	0.06698745	1.304858892	0	0.444187543	3.250728255	0.706467034	0.214641586	2.962287484	0.098163475	0.010257653	Tumor	BRCA
TCGA-BH-A1F5-01A	0.03956118	2.23101	0.1275764	0.3559153	0.01977483	0.4102544	0	0.006225358	0.2213923	0.001167268	2.538596	0.02328611	0.02507404	3.026043	0.1104102	0.05031792	0.7889934	0.02124046	1.445523	0.06777315	0.1725445	2.317436	1.536593	1.043349	3.175539	0.05944865	0.1335458	Tumor	BRCA
TCGA-AC-A3HN-01A	0.045818855	1.332641149	0.339827092	0.268940332	0.003174234	0.92340735	0	0.007448445	2.118164703	0.015754908	3.74642546	0.004675595	0.203005685	2.587552566	0.02790218	0.117653495	2.739041953	0.100745852	1.732553731	0.03481349	0.253352768	3.072518965	0.943303256	0.481450702	3.031125246	0.093747153	0.043211051	Tumor	BRCA
TCGA-BH-A1FG-01A	0.060894076	0.226234926	0.034966636	0.056520807	0.003768867	0.430356676	0	0	0.495726071	0.002211561	2.685431026	0.005550939	0.014310504	2.276967279	0	0.004404717	1.20377065	0.035606352	0.319451594	0	0.160706294	2.637787623	0.732205531	0.09651079	1.210394845	0.06329466	0.028137972	Tumor	BRCA
TCGA-BH-A0DV-01A	0.05696676	1.311135	0.2880738	0.4601059	0	1.410513	0	0.009908067	1.658385	0.01757121	3.742767	0.009322279	0.3074056	1.908099	0.02555985	0	2.749392	0.07744826	1.595735	0.0199667	0.3706311	2.801794	0.2146631	0.3243175	3.44458	0.2338593	0.01189616	Tumor	BRCA
TCGA-UL-AAZ6-01A	0.026183671	0.34021953	0.011004777	0.115465951	0	0.258056364	0	0.003225677	3.195270192	0.007235072	3.17539326	0.059510476	0.002616043	1.940975447	0.003042607	0.06132544	2.195854074	0.03885224	0.832848751	0.051319604	0.847124825	2.960903402	0.934565299	0.347184962	1.029208448	0.569963122	0.104742155	Tumor	BRCA
TCGA-AR-A255-01A	0.085678939	1.209458816	0.137326413	0.249933836	0.003703232	1.003994787	0	0.005797552	1.504662174	0.008672535	2.644235619	0	0.134809969	2.79733822	0.736844403	0.092340323	2.234382796	0.054309776	1.104202898	0	0.466044873	2.762384481	1.7739238	0.748272984	3.295220578	0.298808635	0.098899846	Tumor	BRCA
TCGA-LD-A7W6-01A	0.615658925	0.915878908	0.173166075	0.154828061	0.029129813	0.827267651	0	0.007663082	2.363859055	0.029889224	4.291588485	0.021521878	0.107995504	2.735953863	0.098048614	0.222680786	1.752360613	0.023236238	2.203683171	0.112066505	0.812032446	3.065345381	1.560305362	0.696332228	2.683967793	0.383359187	0.140623254	Tumor	BRCA
TCGA-AR-A24Z-01A	0.049141464	0.514662635	0.064374223	0.091778053	0	0.417062735	0.009974026	0.004270215	1.037650484	0.003198274	3.107419139	0.035759108	0.008642975	2.802554319	0.00603771	0.028436225	1.782239548	0.166073603	1.712707709	0.238584706	1.373344253	2.468664826	2.040340029	1.077896703	2.458671534	0.349301016	0.017026435	Tumor	BRCA
TCGA-A1-A0SO-01A	0.07197496	1.741589	0.009360123	0.08961441	0	0.1507491	0	0	1.841087	0.006152595	1.56495	0	0.06740132	1.890756	0.002586825	0.03240531	1.040163	0.08332799	2.034828	0.01655845	0.370258	3.340278	0.4065685	0.08401273	1.773894	0.103047	0.05606511	Tumor	BRCA
TCGA-A2-A3XS-01A	0.006985215	1.131701	0.08938807	0.1606208	0.01142562	0.5906068	0	0.002992114	1.705706	0.01116917	2.464138	0.06069168	0.5800666	1.730147	1.274814	0.05696699	1.946567	1.180075	2.670942	0.02402709	3.550011	3.457221	1.071444	1.013475	2.34442	0.2953809	0.01432348	Tumor	BRCA
TCGA-D8-A1X6-01A	0.02063101	0.3064557	0	0.06168677	0.003238336	0.1947849	0.005931238	0	2.292251	0.004745571	2.485316	0.01898596	0.01841444	2.392989	0	0.06665214	2.091863	0.443138	1.395125	0.005126497	0.03140394	2.834455	0.528273	0.1998597	1.323958	0.129852	0.2393691	Tumor	BRCA
TCGA-BH-A0HF-01A	1.456312183	0.881348693	0.133219833	0.431374603	0.00495175	1.297213313	0	0.023126981	0.997864917	0.005806488	3.629043293	0	0.091549146	2.150406466	0.060993953	0.116899475	3.004233524	0.083422834	1.854765188	0	0.091741792	2.454432684	0.673482679	0.45397093	2.514501246	0.32065556	0.024685887	Tumor	BRCA
TCGA-A7-A3J0-01A	0.1740591	0.7623394	0.05548341	0.1844879	0.006018462	1.254861	0.06485943	0.002360237	1.413428	0.03753121	3.821122	0.008860972	0.03593982	2.45805	0.01109703	0.04169227	1.702578	0.6267598	0.5943049	0.3614914	0.3975511	3.285306	0.7582451	0.2417598	2.060022	0.09986746	0.09163098	Tumor	BRCA
TCGA-AC-A23C-01A	0.341643128	1.1323649	0.1417218	0.142393812	0	0.427244749	0	0.005267001	2.247592191	0.01473913	2.977384719	0.07259719	0.052513446	3.061414229	0.019771269	0.050295764	1.852141897	0.147076218	0.958174014	0.042063356	0.603089383	2.7417796	1.363029459	0.279830546	2.564148132	0.157863322	0.117639699	Tumor	BRCA
TCGA-LL-A442-01A	0.008552374	0.2837518	0.02488757	0.321309	0.01243707	1.285703	0.005713472	0.007319803	2.787352	0.008217882	3.069164	0.004594767	0.1014674	2.683956	0.006904931	0.06075836	1.953222	0.4618905	1.204474	0.4795513	2.631173	2.972615	0.3173198	0.035353	2.675422	0.5437009	0.07631836	Tumor	BRCA
TCGA-S3-A6ZH-01A	0.00699025	0.4268464	0.03544835	0.06747053	0	0.496871	0	0.008964243	1.701315	0.003362265	4.767707	0.2095803	0.06649448	2.460868	0.008456439	0.04405032	1.55321	0.01816128	0.9918777	0	0.1375004	2.904329	0.3650834	0.1009611	1.55895	0.1322504	0.05649995	Tumor	BRCA
TCGA-AC-A8OR-01A	2.432701901	1.512802792	0.042520977	0.136455107	0	1.855173926	0	0.005037191	2.366426499	0.005655761	3.182245612	0	0.004085675	2.406501526	0.014207749	0.087644249	1.990631509	0.078584136	1.54997489	0.010168327	0.05264758	2.91788078	1.828870379	1.596145859	2.33753044	0.502635703	0.108950524	Tumor	BRCA
TCGA-AR-A1AX-01A	2.692148	1.027081	0.06879534	0.188019	0.008738492	0.9430441	0.0159799	0.01026236	2.215781	0.01914925	3.56789	0	0.2891079	2.955431	0.1269982	0.07486849	2.814302	0.31806	0.838353	0.04106401	0.5775662	2.523102	2.063335	0.3484242	2.898302	0.194939	0.05397327	Tumor	BRCA
TCGA-D8-A1XO-01A	0.2152658	1.234389	0.1266307	0.1352044	0	0.9316038	0	0	1.983162	0.003857169	3.809848	0.004844627	0.02488157	2.66307	0.007280098	0.08228992	1.539628	0.03687708	1.226593	0.04113698	0.3287463	2.29903	1.790199	0.3003053	2.69504	0.07932725	0.03671769	Tumor	BRCA
TCGA-E9-A1R2-01A	0.857677857	1.44514339	0.03648401	0.21320269	0	0.484524812	0.049691548	0.008615212	0.917558492	0.011277359	3.244509161	0.332477751	0.091615054	2.669716452	0.012173583	0.038175076	1.829055883	0.505869203	1.616637092	0.051492645	0.224625366	3.600885145	0.738116768	1.206487794	2.209679686	0.091595746	0.106696763	Tumor	BRCA
TCGA-D8-A27M-01A	0.258264837	1.661004892	0.270567808	0.17240649	0.003466441	0.570014707	0	0.013529657	1.893376814	0.015185632	2.342279332	0.010193528	0.469934163	3.042287922	3.651582011	0.040010373	3.223642731	0.266050801	4.373401224	0.064509584	0.30519021	2.198416348	1.735612714	0.676345479	3.541135368	0.120451284	0.021613441	Tumor	BRCA
TCGA-AN-A0FY-01A	1.442154655	1.111327984	0.102058244	0.149776944	0	0.8281609	0.334318107	0.002471074	2.117974445	0.00738771	3.246186684	0.367671877	0.007999178	2.3803381	0.004657833	0.147235118	2.053624946	0.141719585	1.454431177	0.019868173	0.033615685	3.060397385	1.458680459	2.504101529	2.276251618	0.137580064	0.015761574	Tumor	BRCA
TCGA-BH-A0DX-01A	0.08680566	1.179444	0.226695	0.2149545	0	0.8292327	0	0.009536302	1.379817	0.008333214	3.889068	0.005987813	0.1071205	1.888672	0.1293853	0.02827723	3.800256	0.06650511	1.158214	0.02557023	2.262205	3.492512	0.9725203	0.6087842	2.911642	0.5269225	0.04526503	Tumor	BRCA
TCGA-EW-A1IY-01A	0.132430715	1.489724334	0.295700236	0.196352011	0.003219359	1.495029357	0	0.002522455	0.581195803	0.009420176	2.268452517	0	0.066019825	3.329645524	0.025958539	0.014991966	2.028340464	0.094941353	1.501937626	0.01523573	0.915346731	2.083374399	1.60533276	0.294542877	3.356290014	0.09503834	0.074867897	Tumor	BRCA
TCGA-A2-A04N-01A	0.171912918	1.112520735	0.151999543	0.173697551	0.008834986	0.765194826	0	0.003466838	1.610772144	0.009066977	3.464959478	0.006515523	0.022341405	2.4341725	0.003270096	0.095203849	1.672564761	0.107039621	1.494519531	0.020905489	0.328444529	2.424947981	0.798968672	0.308344343	2.517637882	0.0899895	0.091560174	Tumor	BRCA
TCGA-A2-A0YF-01A	1.672381527	0.47089868	0.064745638	0.340728018	0	0.957325533	0	0.010287489	1.1680294	0.005785666	3.411735806	0.00484779	0.057440024	3.180025115	0.021745108	0.022927064	2.068697098	0.036900894	1.129918698	0.030982211	0.047606449	2.813668073	1.416763921	1.964773829	2.266922148	0.126139949	0.044780626	Tumor	BRCA
TCGA-PE-A5DE-01A	0.659477553	0.752985061	0.086848997	0.139884997	0	0.748147904	0	0	2.663767595	0.027491474	4.135829351	0.016317948	0.079125241	2.085747864	0.028511237	0.032180318	3.354024632	0.102631439	1.533214242	0	0.084701066	2.902356466	1.639040865	0.076473748	2.106858053	0.330350463	0.061548988	Tumor	BRCA
TCGA-BH-A1FN-11A	0.02985855	2.014435841	0.118599948	0.097300752	0	1.758886205	0	0.010287464	1.16930383	0.216701775	2.14098599	0	0.682493072	2.726718918	0.024141064	0.015325084	2.446365761	0.122515392	1.673057549	0	1.195666159	2.740597967	1.387149836	0.738544268	3.817159713	0.037179178	0.048783384	Normal	BRCA
TCGA-EW-A1J5-01A	0.030626073	0.953465586	0.056524679	0.11085087	0.003069957	0.630514953	0	0.007204104	2.044669567	0.003600278	3.526651085	0.066386414	0.125190433	2.778754344	0.018051407	0.107278338	2.393160776	0.046933616	1.471749398	0.014531477	0.263350822	3.048853997	1.887293335	0.95532568	2.778083037	0.735986755	0.09693947	Tumor	BRCA
TCGA-AO-A0JE-01A	0.576824917	0.979335755	0.153014948	0.261581049	0.004296475	0.903979973	0	0.013419823	1.860398016	0.00755087	3.217855114	0.01262732	0.024389713	2.15781364	0.012660726	0	2.42123669	0.050485629	1.469760466	0.006800148	1.35760966	2.861695413	2.046792738	0.102490414	2.77084085	0.254816743	0.037310811	Tumor	BRCA
TCGA-BH-A1FN-01A	0.829414707	1.833832813	0.029518317	0.089864554	0.011086415	0.812738337	0.010165505	0.004352359	1.549917495	0.006512292	2.463409765	0.016309018	0.017564496	2.177139395	0.45466458	0.019383595	1.856782332	0.293575614	0.796541524	0.026205053	0.680286953	2.643605452	1.231358545	0.588104959	2.992693524	0.131619694	0.041300599	Tumor	BRCA
TCGA-BH-A18V-01A	0.266304256	0.581086655	0.167354977	0.068656612	0	0.454330599	0	0.062695867	2.17252827	0.007973744	1.553882078	0.028421727	0.055811397	2.215115318	0.203651816	0.035975614	2.748248038	2.120931466	1.626968884	0.018393919	1.824684989	2.038593563	1.247375625	0.73683252	2.860481924	0.213446089	0.076164474	Tumor	BRCA
TCGA-AC-A23H-11A	0.041785258	2.265866979	0.175050714	0.10949095	0.014177072	1.645993746	0	0.011117237	0.699093172	0.144956539	2.21170433	0	0.335562989	2.590370186	0.020900134	0.053135679	1.660012825	0.371078259	1.504323417	0.016827951	1.11457944	2.505587092	0.274296409	0.972355246	4.219748608	0.033533821	0.07828942	Normal	BRCA
TCGA-BH-A0BF-01A	0.199524122	1.449026233	0.127554502	0.153760394	0	1.167587586	0	0.04011761	1.856042145	0.011376526	3.141887161	0.012699836	0.01095339	2.602068646	0.02849379	0.083536216	3.032244603	0.130825533	1.817829172	0.020421332	0.323271765	3.298279143	1.908047074	1.910102195	2.882594575	0.349709185	0.048067331	Tumor	BRCA
TCGA-B6-A409-01A	0.009676417	0.253403	0.004727897	0.8719012	0	0.3550434	0	0.002766058	4.135469	0.03683818	2.342649	0.005199597	0.2125337	1.346349	2.971581	0.01643296	1.81436	0.2896333	1.276964	0.03320893	1.487583	3.25853	1.091157	0.2923479	1.489701	0.1410138	0	Tumor	BRCA
TCGA-A2-A0CL-01A	0.1751148	1.093356	0.1692386	0.1288333	0.009213286	0.8672919	0	0.01081964	2.601375	0.03216302	2.622344	0	0.2351267	2.696879	0.0102071	0.06341277	3.286829	1.612508	0.9264711	0.02179674	0.8238481	2.777792	2.550422	0.1359863	2.933697	0.6258499	0.0734874	Tumor	BRCA
TCGA-A2-A0CO-01A	5.297520509	1.024750471	0.127624578	0.241947791	0.014158045	1.190705483	0	0.025773702	1.696668373	0.015217335	4.245940626	0.027690088	0.549448732	2.093154192	0.01741436	0.142419336	3.057140485	0.060985353	1.186865122	0.007493239	0.768416444	3.335931174	1.344337556	0.266483073	2.788809204	0.104538069	0.097784054	Tumor	BRCA
TCGA-E2-A158-11A	0.088697669	1.865898205	0.081328266	0.554631419	0.006230899	0.736729659	0	0.062227379	0.909376378	0.093923604	2.143201092	0.018288885	0.237188703	2.337815104	0.009197721	0.295937625	2.969616972	0.352195419	0.608255708	0.009857968	0.218082867	2.895219837	0.570076971	0.997077311	4.071481097	0.058286025	0.053834935	Normal	BRCA
TCGA-AC-A3QP-01A	0.023132933	0.782921942	0.145918672	0.16679776	0	0.835900964	0	0	3.350607016	0.017321511	3.889574369	0.018645742	0.076139937	1.905168755	0.043250617	0.077282778	2.310289254	0.049814313	1.052414337	0.006708369	0.786288454	3.26083177	0.980585501	0.179242048	2.234455222	0.399976353	0.031610692	Tumor	BRCA
TCGA-AC-A2QJ-01A	0.1607797	0.8715818	0.1248066	0.1347548	0	0.8285202	0	0	2.939988	0.01804336	2.764461	0	0.002806358	0.6497891	0.1488912	0	4.29649	0.04676263	2.567671	0	0.3140203	4.134632	0.3334471	0.1232533	1.6428	0.09771973	0.02203076	Tumor	BRCA
TCGA-B6-A0RM-01A	0.4216296	0.4341665	0.1026292	0.1116093	0.008332595	0.1264778	0.06001498	0	1.576477	0.004892739	2.875847	0.08373233	0.01845878	2.492218	0	0.09908948	1.259149	0.1934799	0.6725083	0.03917684	0.01019342	2.396768	0.6187377	0.7630468	1.324285	0.02368452	0.03112211	Tumor	BRCA
TCGA-D8-A1JS-01A	0.003502314	0.06868697	0	0.11249	0.003824587	0.9185221	0	0.0089718	3.019825	0.002244275	3.565706	0.005632954	0.004856689	1.778986	0	0.01336814	1.181522	0.006843067	1.850386	0.1927888	0.1629559	2.555313	0.5137902	0.01678361	0.5867025	0.05018692	0	Tumor	BRCA
TCGA-E9-A1RB-11A	0.1829236	1.670523	0.0921217	0.0614118	0.003223608	1.577184	0	0.04969416	0.763318	0.1005141	1.634309	0.004748283	0.4445443	2.911673	0.007135441	0.05550607	2.020274	0.3908632	1.269472	0.01525575	0.7848372	2.832144	0.2914726	0.6379738	4.470667	0.04836437	0.06338373	Normal	BRCA
TCGA-A7-A26J-01A	2.316403	1.495278	0.2176274	0.2054417	0.03068646	0.6305053	0	0.02625481	2.09087	0.02072432	2.059337	0.03416825	0.02194737	3.53557	0.02695561	0.09406008	1.859247	0.02347166	1.595844	0.002644156	0.1888928	2.473903	1.254679	0.7961831	3.50507	0.5420531	0.1160686	Tumor	BRCA
TCGA-A7-A13H-01A	0.143819142	1.003846174	0.143725676	0.168738723	0	0.651915714	0	0.003152188	2.552315531	0.012936157	4.506420012	0.005924742	0.084473615	2.479089668	0.020685445	0.147587947	3.511485114	0.086352844	2.04670072	0.006367397	0.52494863	3.409184289	1.269981328	0.596503231	2.779415816	0.548729262	0.04479461	Tumor	BRCA
TCGA-AO-A126-01A	0.269056498	1.601209786	0.059040192	0.240058742	0	1.062091368	0	0.003199543	1.120934303	0.00359273	3.996451577	0	0.012927797	2.056167566	0.015027035	0.02839837	1.883106513	0.002439231	0.802436814	0.057149956	0.208434012	2.654474526	1.027543309	1.249040699	2.562291267	0.105132384	0	Tumor	BRCA
TCGA-BH-A6R8-01A	0.03385704	0.2387442	0.03847125	0.06213968	0	0.4549282	0	0.003252743	1.37066	0.001218514	3.882384	0.01220131	0.002637998	1.689321	0	0.0711111	2.255355	0.4210567	0.9626559	0.01311078	0.002034062	3.550085	1.19256	1.05635	1.048243	0.715681	0.03096549	Tumor	BRCA
TCGA-A7-A0DB-01C	1.334997983	2.762464913	0.155153251	0.40446225	0.488024584	1.888792848	0.027747745	0	1.655044437	0.144844071	3.626577847	0	0.084815833	4.466851904	0.033481152	1.1623747	1.376374419	0.139060139	0.392457436	0.323887794	0.2151024	1.833533866	0.766220878	1.146683732	3.975066963	0.111991325	1.942846424	Tumor	BRCA
TCGA-AC-A3TM-01A	0.158536399	0.66784682	0.025583431	0.084421129	0	0.369822791	0	0.003767782	1.630434877	0.001411611	4.501636737	0.141847641	0.02727196	1.341804698	0.003553983	0.049800324	2.383666868	0.121275905	2.141464688	0	0.406301437	3.5632088	0.791226096	0.588113254	1.433912207	0.355949136	0.006031166	Tumor	BRCA
TCGA-AR-A0TQ-01A	0.025599529	0.556697556	0.101338672	0.120992444	0.003130797	0.488728076	0.005734451	0.002453048	1.202641394	0.007333908	4.224982603	0.072073709	0.088783743	2.559952233	0.00462388	0.129563805	2.416150233	0.056872106	1.324842913	0.0197241	0.077672333	2.307554401	1.086806299	0.503383386	2.751333958	0.189937651	0.015647119	Tumor	BRCA
TCGA-GM-A2DH-01A	0.121289894	0.783240846	0.074798985	0.073006264	0.088250185	0.544240607	0.006165995	0	1.277498493	0.008868153	2.531055406	0.146312014	0.056674697	2.043922073	0.072838481	0.091592066	2.552028687	0.057208553	1.533249031	0.072878306	2.233222727	2.91682968	1.57802437	1.224515229	2.373180939	0.35659352	0.041688674	Tumor	BRCA
TCGA-B6-A0RI-01A	4.377002	0.86142	0.1370823	0.0750999	0	3.588837	0	0.002896286	1.782235	0.007577204	4.169586	0	0.007035119	2.238859	0.01901549	0.08403334	1.563051	0.15092	1.536455	0.02326298	0.5092551	2.620496	0.6746538	0.5804496	2.716845	0.2035191	0.02303731	Tumor	BRCA
TCGA-A2-A1G0-01A	0.03086967	1.283007	0.1987317	0.2100235	0.0113146	1.071437	0	0.002962955	1.615338	0.0209432	3.301192	0.01111736	0.1720906	2.689269	0.01114679	0.03929521	1.91219	0.1337596	1.045464	0.08727581	0.2449484	2.168034	0.93225	0.3029878	2.746559	0.09760764	0.08308719	Tumor	BRCA
TCGA-A2-A1FX-01A	0.024330277	0.810226763	0.157174922	0.231552899	0	0.706376426	0	0.002621541	2.191150392	0.013686494	2.806612925	0.009839531	0.07260679	2.976826625	0.009865587	0.159251472	2.106940713	0.233946908	1.111908758	0	0.220137992	3.090063759	0.850798797	1.94309158	2.356252486	0.394016383	0.057679974	Tumor	BRCA
TCGA-A7-A26G-01A	0.375916433	1.461819807	0.495168223	0.259815039	0.00560593	0.903343935	0	0.00658477	1.746168724	0.017191528	3.666994653	0.236180413	0.098252893	3.804842331	0.125134767	0.019564461	2.129813414	0.286477619	2.550715955	0	0.372425548	3.041729485	1.377571834	0.350037672	3.688820609	0.113148942	0.034818964	Tumor	BRCA
TCGA-E2-A1LI-01A	0.1791897	0.7162708	0.1231085	0.0803877	0	0.3291451	0	0.005172502	1.71632	0.02309165	2.3017	0.1914432	0.3540292	1.831637	2.580119	0.01920347	1.73291	0.3752003	1.545705	0.05146526	1.826627	2.36985	1.371151	0.2582856	1.297739	0.1208166	0.08463007	Tumor	BRCA
TCGA-A8-A08P-01A	1.358132246	0.507519862	0.210178554	0.093461858	0	0.961668507	0	0.007760465	2.846197152	0.001455733	3.286043055	0	0.018805124	2.72790604	0	0.100896881	2.850674011	0.339308733	1.292329907	0	0.7274771	3.121583976	1.352477477	0.692556063	2.596765317	0.343581027	0.049020024	Tumor	BRCA
TCGA-E2-A1IN-01A	0.105811242	1.246580823	0.169841582	0.189969928	0.002921525	0.739059917	0.010683154	0.002289043	1.463738993	0.011105643	3.506723502	0.004303537	0.034867878	2.309445785	0.038377721	0.060259208	1.557669611	0.03620821	0.98726005	0.013831532	0.046497128	2.492002828	0.338892044	0.183737581	2.907598806	0.107332704	0.102684663	Tumor	BRCA
TCGA-BH-A0HA-01A	0.064889247	1.038577723	0.238193152	0.31250258	0	1.039941805	0	0.015062698	0.961998536	0.0141014	3.709310487	0.021208598	0.074762293	1.977084491	0.007123062	0.011253843	1.86782046	0.034212439	1.371233899	0.015229362	0.146141678	2.658714728	0.812072254	0.130269138	2.810528568	0.327968325	0.041836377	Tumor	BRCA
TCGA-AO-A1KR-01A	0.028357161	0.277853547	0.057505703	0.100638447	0	0.547748781	0.011422325	0	3.242660888	0.014600241	2.465610302	0	0.062208551	1.27653961	0.004614213	0.05734285	1.260488247	1.005025721	1.017009461	0.029424822	2.937320388	2.990950577	1.585267757	0.121571181	1.009377743	0.023638561	0.068971734	Tumor	BRCA
TCGA-3C-AALK-01A	0.049616602	0.923682359	0.19004636	0.157004862	0	0.645399552	0	0	1.413544783	0.009399813	4.916501738	0.020170604	0.104119091	2.188915441	0.013514003	0.083466574	1.910401415	0.043232404	1.125804414	0.057077758	0.355137685	2.890609939	0.725662232	0.24866066	2.715180861	0.255962033	0.011484678	Tumor	BRCA
TCGA-BH-A0BV-01A	0.18953768	0.862043569	0.107073199	0.278481793	0	0.698849076	0	0	1.684537945	0.013451484	3.458487967	0.006776049	0.011661585	2.661105845	0	0.052892054	2.310408423	0.019133193	1.134788119	0.036048633	0.020167698	3.065958118	0.840915374	0.19006612	2.297207448	0.18899551	0.034289268	Tumor	BRCA
TCGA-E2-A1IH-01A	0.09920771	1.784365778	0.252812201	0.218684884	0.007218095	0.976688761	0	0.002831407	1.104971851	0.00529512	2.751484056	0.005322334	0.140052281	2.569723195	0.031726572	0.066131838	2.838686512	0.096093315	1.493307096	0.01709262	0.070865276	2.798225204	1.522011118	0.275060657	3.180278012	0.20524775	0.031437109	Tumor	BRCA
TCGA-XX-A89A-01A	0.046912303	1.577638935	0.139553636	0.251531151	0	0.68621077	0	0.012186518	2.491609803	0.015190777	3.610594725	0.089277733	0.156572823	2.680474874	0.056589669	0.071262145	2.770288576	0.147639643	1.103967945	0.016405383	0.204143016	3.003024055	1.141644963	0.724554997	3.051626308	0.159504439	0.137050762	Tumor	BRCA
TCGA-E9-A1RH-01A	0.483965199	1.088168563	0.035555561	0.124999783	0	0.523016533	0	0	1.892343583	0.005896793	2.280080659	0	0.004259894	2.344516506	0.041576831	0.007830379	1.475991163	0.025833177	2.690740019	0.189194255	3.030035571	1.658885844	1.702592104	0.331806292	2.930376458	0.062600887	0.008404246	Tumor	BRCA
TCGA-A8-A085-01A	0.006992718	0.6080541	0.0536933	0.2528747	0.007635318	0.7635104	0	0.001997579	0.4489687	0.002243173	4.109753	0	0.006468786	2.315512	0.01686953	0.02073158	1.746905	0.07278633	0.4464446	0.02405275	0.03822359	4.257884	0.0840807	0.04430811	1.979526	0.2936869	0.02853654	Tumor	BRCA
TCGA-E9-A1N3-01A	0.020021418	0.591975717	0.105614324	0.121411496	0.003142091	0.327933102	0.158228726	0.009822489	2.16054202	0.005523761	3.167470629	0	0.068284574	2.842760934	0.004640551	0.061192845	0.951097659	0.014946165	0.330435779	0	0.013795462	2.98412931	0.208322301	1.07004877	2.728300344	0.242155676	0.035095111	Tumor	BRCA
TCGA-BH-A1EW-11B	0.048254324	1.86243202	0.056329085	0.117840963	0.029178363	1.445521194	0	0.020838966	0.774049773	0.09502118	2.648419087	0.011798739	0.53552379	3.239192726	0.037133542	0.125901757	1.493641432	0.257211561	1.295184779	0.070413843	0.848970116	2.50300084	0.475810087	0.689226122	4.106362693	0.182002344	0.088047444	Normal	BRCA
TCGA-D8-A13Y-01A	0.321037553	1.269542302	0.036248259	0.173066487	0.040521096	2.759327334	0	0	1.69636052	1.257200053	1.737193759	0.188950074	0.040042419	3.292854874	0.02010114	0.062671355	1.359658269	0.013566818	0.691127544	0.014394505	3.166649112	2.805067105	0.147154123	1.731871599	2.608605349	0.359958748	0.120854464	Tumor	BRCA
TCGA-AO-A0JB-01A	0.022275273	0.577749139	0.053733516	0.098676744	0	0.60943802	0	0	3.343482031	0.023767208	2.758004131	0.070510841	0.080747233	0.972897498	0.006025264	0.028378061	1.295673076	0.108067943	0.776281698	0	1.826256069	2.301454627	0.119666035	0.268737151	1.361843167	0.216446415	0.020365883	Tumor	BRCA
TCGA-AC-A6IV-01A	0.967698054	1.829026289	0.171326219	0.255853177	0.004108492	0.972594294	0	0.012834438	1.993745717	0.027485827	3.713231265	0.018076842	0.213379306	2.486150926	0.024115851	0.238812538	3.125209605	0.144783148	1.450002664	0.019421327	0.404862068	3.48205429	1.452487229	1.060849976	3.566681375	0.671012332	0.070530234	Tumor	BRCA
TCGA-A8-A09M-01A	0.118805181	0.680509137	0.087871126	0.068759281	0	0.179942949	0	0.00660621	2.17405822	0	3.204133701	0	0.01336001	2.563455235	0	0.127582237	2.112954113	0.784372029	1.144329921	0.059030757	0.237932428	2.902498614	1.116268298	0.24918864	1.56562289	0.772958034	0.121981851	Tumor	BRCA
TCGA-BH-A0GY-01A	0.091636927	0.781745807	0.074201357	0.169045782	0	0.52412185	0.009440425	0.008071381	1.719015403	0.01357082	3.402537861	0.015148031	0.110508113	2.375568606	0.509267316	0.029884865	1.803038486	0.106975759	1.284007159	0.008160907	0.519137795	2.447773771	2.285629946	1.404916926	2.758212485	0.057876602	0.006468679	Tumor	BRCA
TCGA-AR-A2LL-01A	0.068546957	0.788045965	0.022649028	0.119147959	0	0.586178347	0	0.006657764	1.144687614	0.009957853	3.438458504	0.006263725	0.008093484	2.504433401	0.009410277	0.133084547	2.983828118	0.027705586	0.809101774	0.026740156	0.150388015	3.45955892	0.585776695	0.882327216	1.808242208	0.478936839	0.117979455	Tumor	BRCA
TCGA-BH-A208-01A	0.110360554	1.828552531	0.212419279	0.850990969	0	1.547314423	0	0.038144606	0.987624747	0.019897225	2.67210342	0.005583134	0.061359385	2.095425495	0.036004275	0.022016568	1.869280262	0.042427387	1.122345561	0.03563319	1.962465641	2.24713654	0.397132893	0.319839776	3.814669252	0.176727593	0.037611161	Tumor	BRCA
TCGA-E2-A15I-11A	0.1756989	2.192176	0.2163353	0.1815887	0.004968539	1.321275	0	0.07963495	0.4849843	0.08776377	1.150621	0	0.189334	2.778628	0	0.05143485	1.85004	0.1969066	0.7762907	0	0.2581544	2.682087	0.3439283	1.780827	3.812182	0.0739265	0.06114299	Normal	BRCA
TCGA-EW-A1PE-01A	0.042893544	0.596728509	0.162067526	0.242526563	0.010931343	0.962815275	0	0.002862311	2.270873707	0.012813666	4.138519427	0.021402145	0.052467054	2.589979528	0.010769194	0.079032433	2.972764025	0.076547029	1.946785332	0.138032148	0.240303639	2.79230611	1.665354702	0.19006463	2.558830014	0.677079047	0.11041277	Tumor	BRCA
TCGA-AO-A125-01A	0.08313336	0.254189901	0.041147937	0.089841692	0.00444363	0.956163347	0	0	0.271250494	0.003909877	3.93805279	0.113477906	0.027994179	2.45246811	0.003284422	0.243559494	1.140350713	0.005304419	1.136158223	0.419196004	0.232924288	2.404261703	0.341289745	0.123995985	1.14547004	0.058160677	0.112758482	Tumor	BRCA
TCGA-E2-A1B1-01A	0.145206778	1.699664396	0.194321535	0.234128695	0	1.202157247	0	0.014448871	0.728928078	0.053361563	4.066146821	0.016974928	0.436144073	3.100226281	0.048814395	0.040070112	2.540656154	0.078089456	1.102779157	0.003666086	0.659578887	2.006448253	1.440345887	0.526463097	3.457345466	0.162642465	0.098346342	Tumor	BRCA
TCGA-BH-A0C0-01A	0.384661944	0.40100875	0.105962805	0.088397144	0	0.633995014	0	0	2.421100899	0.003205004	2.809756872	0.008040273	0.030939697	2.000667171	0.01607836	0.080831515	3.498877062	0.035489283	1.402415552	0.075962548	0.821183486	3.457499124	2.024504163	0.193783152	1.711688263	0.300035911	0.105864727	Tumor	BRCA
TCGA-A7-A26I-01B	1.110518879	1.701954119	0.198498439	0.335784468	0.359622915	1.192409563	0.041008076	0.008859561	2.790074388	0.166348277	3.202292188	0.081264775	0.143899339	3.370303215	0.041312438	1.505111779	2.531089616	2.112352823	1.532718497	0.21653332	2.09518769	2.275538759	1.326192792	1.41352024	3.549228833	0.327309243	0.588101181	Tumor	BRCA
TCGA-AO-A0JJ-01A	0.01972709	1.226827849	0.154217633	0.137791535	0	0.957444154	0	0.026935322	2.420215496	0.025222911	3.41482109	0.080814692	0.209922547	2.498256344	0.019105678	0.015135185	2.407315684	0.050896737	1.527331981	0.112345636	0.296585739	2.722811457	1.021835051	0.15918424	2.942559742	0.080370819	0.021614817	Tumor	BRCA
TCGA-AR-A2LH-01A	0.017680994	0.988433396	0.076054255	0.145309474	0.006461813	1.211645953	0	0	1.706398307	0.037490892	4.87513138	0.046949991	0.332808727	2.623487923	0.037780258	0.029968964	2.90300798	0.03815673	1.631742042	0.108654185	3.361777806	3.218578103	1.440110497	0.207078275	2.552763385	0.129705717	0.024177416	Tumor	BRCA
TCGA-A2-A3XW-01A	0.016870696	0.545346363	0.014822529	0.214800801	0.01475097	0.505846262	0	0.946961496	2.840334259	0.00974946	3.895716198	0	0.119674728	1.334409061	0.010913036	0.034253879	2.951487673	0.677864274	2.624862859	0.005859811	2.563479885	3.918950692	0.785348744	0.541306509	1.720174864	0.281385957	0.023071768	Tumor	BRCA
TCGA-AR-A0TS-01A	0.08574688	2.029121	0.1483164	0.033112	0.004014678	0.4637092	0	0.01254224	2.400077	0.01174114	2.119652	0.06940207	1.258792	2.435759	0.6434583	0.07329912	2.850526	0.6710979	3.220931	0.01898015	1.440294	2.730067	1.847991	0.7298043	2.603002	0.1593599	0.08806641	Tumor	BRCA
TCGA-BH-A0AV-01A	0.55774863	1.484390057	0.368832449	0.144253296	0	0.708176034	0	0.002758155	1.404145877	0.01337326	2.089901174	0	0.398445098	1.97736866	0.289249627	0.024510075	2.258721292	0.103509837	2.050328879	0.027648385	0.215966776	2.21691798	0.58236399	0.754497699	3.144112238	0.065626248	0.013207542	Tumor	BRCA
TCGA-A8-A07B-01A	0.124069835	1.004266404	0.157022901	0.11785425	0	1.010705176	0.016122503	0.006910999	1.528269338	0	3.971576645	0	0	2.277484679	0.251226898	0.156593073	1.577163718	0.603778676	0.495124142	0.401025341	3.360170765	2.167495003	0.36867659	0.075934079	2.106737078	0.144178696	0	Tumor	BRCA
TCGA-LL-A73Z-01A	0.01455218	1.059850475	0.116447993	0.311345514	0	1.722526107	0.009728387	0.008317703	2.720784248	0.044583152	3.309117308	0.053908791	0.192815997	2.245725776	0.069127309	0.036869722	2.629555746	0.127692226	1.590827494	0.089918358	2.910389891	2.934659116	1.18329136	0.49899429	2.892985525	0.373283392	0	Tumor	BRCA
TCGA-BH-A0BA-11A	0.050271836	1.892500979	0.142447768	0.053310542	0	1.89526878	0	0.026023687	1.643716363	0.113388491	2.809979061	0.032566001	0.553222934	2.585848584	0.020493662	0.057615062	2.27684608	0.130665019	2.113252874	0.034975147	1.006339667	2.857520311	0.854451316	0.685037496	3.846750327	0.031583346	0.048262554	Normal	BRCA
TCGA-BH-A0B3-11B	0.041377375	1.776882718	0.086686075	0.137875132	0.008311309	1.237976028	0	0.012999957	1.457271166	0.094599349	2.905971852	0.006129036	0.391682406	2.966025883	0.123854409	0.08971682	1.908896116	0.164438364	1.705573739	0.095778822	1.207772722	2.539493938	1.34691182	1.178382125	3.646539527	0.199863317	0.100980761	Normal	BRCA
TCGA-B6-A402-01A	0.1573246	0.5590524	0.06787295	0.05880464	0	0.3178088	0.01576176	0.003381895	2.223719	0.003797461	2.169697	0.05008116	0.5199163	2.142622	2.884819	0.02007053	1.384528	0.3203504	3.186238	0.07991005	2.749043	2.645671	0.8258122	0.2023339	2.106328	0.04857883	0.05846405	Tumor	BRCA
TCGA-AR-A0TT-01A	0.66185295	0.872662385	0.211532655	0.090140048	0.005143581	0.441282114	0	0	2.728939363	0.009037615	3.082090798	0.022603654	0.022729696	2.812828364	0.003802018	0.175593035	3.528250467	0.208721909	1.383442839	0.032286024	0.745705512	2.70007234	1.999693662	0.804278867	2.686918919	0.479893117	0.069429813	Tumor	BRCA
TCGA-EW-A6SB-01A	0.250838923	0.101066706	0.018964837	0.019650199	0	0.345715469	0	0.022151147	3.030824519	0.00208754	2.59415394	0.010461019	0.03133144	1.73791773	0.026080182	0	2.897527671	0.157015392	1.458826894	0.033464417	2.288506235	3.012526379	1.686995332	0.043308424	0.763400823	0.202279424	0.008912279	Tumor	BRCA
TCGA-AC-A2FB-01A	0.065594316	0.884479768	0.171107372	0.145108915	0.003659936	0.919901562	0	0.002867754	1.708109344	0.036081523	2.908521357	0.021442581	0.451905788	2.416885219	0.032129742	0.058759926	2.746489905	0.040982144	1.0709595	0.023035404	1.035425162	2.517948573	2.126093112	0.647609974	2.830427324	0.158513631	0.058576946	Tumor	BRCA
TCGA-AC-A62V-01A	0.008211215	0.3970462	0.02981384	0.07897091	0	0.3216988	0	0.01052874	2.734783	0.003950408	3.13235	0.006611809	0.002853274	1.182101	0.01979732	0.02087417	1.61358	0.3509603	0.8509558	0	0.0131505	3.932682	0.21898	0.08093855	1.011656	0.7148231	0.03896877	Tumor	BRCA
TCGA-D8-A1XQ-01A	0.77262154	0.699210604	0.109327517	0.067079717	0	0.351908976	0	0.005522985	2.591513228	0.006201082	3.032876527	0.025794794	0.286001453	3.022984785	0.015573204	0.032658367	3.372514623	0.668169819	3.08735613	0.054893508	1.430309491	2.263471328	1.541245639	0.327334754	2.319361281	0.481754768	0.035029872	Tumor	BRCA
TCGA-BH-A0DD-01A	0.04697883	0.4989409	0.0737788	0.08779532	0	0.6898416	0.007945509	0	0.6834639	0.003818204	3.273053	0	0.01373634	2.692706	0.003207397	0.09818824	1.588105	0.02826314	0.5856211	0.199036	0.09271541	3.215347	0.7349438	0.8496447	2.330861	0.08831397	0.1051482	Tumor	BRCA
TCGA-Z7-A8R6-01A	1.657846	0.2688557	0.06326111	0.05381937	0	0.4427758	0	0.003433062	0.9699622	0.006419135	3.368555	0.0256371	0.01662559	1.827289	0.01932127	0.05040158	2.047932	0.0156331	0.9977155	0	0.1566153	2.771214	0.3776762	0.7447709	2.090554	0.2939217	0.04339078	Tumor	BRCA
TCGA-OL-A5DA-01A	2.957559854	0.529024623	0.07420547	0.090375526	0.005157419	0.505077924	0.028139533	0	1.609805401	0.006047584	4.090400324	0.030140358	0.061041287	2.137348371	0.007614454	0.064951869	1.963675673	0.030521541	0.905638786	0	0.358755356	3.222776479	0.679375795	0.559342445	1.96981599	0.1225962	0.069612486	Tumor	BRCA
TCGA-WT-AB41-01A	0.140470292	0.38906218	0.109372539	0.034902222	0	0.305161722	0.015464028	0.013225442	1.956807072	0.002484693	2.621934477	0.012444368	0.153167882	1.120644024	0.024847599	0	3.18469519	0.078818025	0.672208288	0	0.060979511	4.244210709	1.915397757	0.751959953	0.801488453	0.631078685	0.072635366	Tumor	BRCA
TCGA-E2-A1LA-01A	0.084734976	0.59142247	0.078481916	0.100877665	0	0.40746084	0.009167519	0.007837944	2.160335831	0.0087994	3.294885653	0.567257727	0.02839528	1.828511271	0.00739378	0.101872119	2.823564156	0.029643775	0.856140164	0.015806482	0.43192244	3.713966738	1.286457261	0.551853648	1.891635948	0.136668845	0.024963528	Tumor	BRCA
TCGA-AR-A24N-01A	0.08858944	1.082741	0.06959764	0.1110778	0	0.4765703	0	0.002603144	1.644405	0.005840317	3.287964	0.02430366	0.02513132	2.663934	0.004906578	0.0459193	1.46297	0.04688944	0.8921303	0.05682451	1.025156	2.188853	0.4558075	0.09366228	2.374882	0.2007958	0.03301096	Tumor	BRCA
TCGA-E9-A3QA-01A	0.384021	0.9277462	0.04324244	0.07869288	0	0.3097375	0	0.002848797	3.295768	0.005327614	2.258146	0.01069019	0.4185286	2.101391	1.074179	0.05018229	3.350925	1.01428	1.657977	0.01148747	0.9180567	2.688176	2.320111	0.4130137	2.240286	0.1069005	0.05819707	Tumor	BRCA
TCGA-BH-A0DO-11A	0.024192721	1.913348801	0.023605396	0.066283907	0	1.718819455	0	0.013847806	0.758371804	0.223902021	3.26998057	0.006529782	0.426634123	2.837621715	0.03884417	0.080754976	1.766991264	0.181617402	3.017973074	0.068684994	1.904216922	2.475451005	0.381679751	0.645661418	3.700864369	0.008435204	0.049301936	Normal	BRCA
TCGA-E2-A15J-01A	3.308041	0.449358	0.04249377	0.1384023	0.01202006	0.4640203	0	0	1.893442	0.002357732	3.274934	0.06945523	0	2.270945	0	0.09112567	1.373059	0.02854129	0.6760999	0.1044739	0.3591441	2.547165	1.035815	0.03504244	1.612799	0.1594782	0.06900825	Tumor	BRCA
TCGA-LL-A73Y-01A	0.1170569	1.632196	0.1778194	0.2180182	0	0.6955059	0	0	2.0462	0.01413108	3.082193	0.04681104	0.7983351	2.527963	0.1173406	0.08695643	2.605652	0.1289818	5.768072	0.06255087	0.7665975	2.686482	1.631042	1.386969	2.946325	0.04540527	0.05465684	Tumor	BRCA
TCGA-A2-A4RY-01A	0.022667479	1.758194602	0.096960358	0.171312474	0	1.774480597	0	0	2.399830186	0.129381838	4.272548833	0.054130222	0.425764835	2.559881097	0.102288055	0.158660437	2.275753306	0.181719618	2.085412808	0.048580059	1.719327078	3.292861351	1.571954082	1.042448716	3.80069368	0.035217229	0.112884053	Tumor	BRCA
TCGA-D8-A1XU-01A	0.259775386	1.637360414	0.142516577	0.154266745	0	0.596694745	0.029686709	0	1.169472253	0.00956362	3.654329462	0.004013078	0.035920343	2.253726579	0.002013266	0.028406686	1.730004955	0.052748207	1.875301478	0.059240914	0.312140258	2.155911433	0.745486603	0.965805485	2.53042665	0.212173796	0.092764937	Tumor	BRCA
TCGA-E2-A1LS-11A	0.04136484	1.541902	0.1419114	0.1093871	0.006532337	0.9527778	0	0.1669003	0.7260085	0.05462925	1.311851	0.01440118	0.1424363	2.700986	0.0024166	0.07820249	2.147559	0.3195167	0.2683489	0.01547374	0.1763114	2.516582	0.1626309	1.412721	3.51501	0.02473217	0.03650596	Normal	BRCA
TCGA-AN-A0FJ-01A	0.190940687	1.933797393	0.038040316	0.178273988	0	1.069544067	0	0.01122431	1.745484198	0.014688586	3.481989233	0.010560988	0.004561058	2.584179535	0	0	1.481644236	0.431080233	3.425176313	0	1.529536874	2.851555461	0.809568026	0.830217447	2.594650291	0.027146678	0.017939221	Tumor	BRCA
TCGA-BH-A0DK-01A	0.219144888	0.88051938	0.14043878	0.438012577	0	1.3622832	0	0.011204703	1.938977736	0.022284489	3.649823861	0.014039663	0.206433365	1.738684275	0.007055563	0.01114735	2.55581744	0.050542884	1.315789459	0	0.219184985	3.126357739	1.176782344	0.376680017	2.607628644	0.138982058	0.017907957	Tumor	BRCA
TCGA-B6-A0IJ-01A	0.777225276	0.755077124	0.062481169	0.051993534	0	0.268278603	0.106629976	0	3.101821027	0.00836088	2.311058983	0.009334546	0.195944529	1.851903912	1.81373477	0.011099348	2.838799122	0.035598283	2.26629149	0.015020575	0.352905428	2.391885125	2.046387707	0.82756567	2.157532729	0.223815375	0.011911802	Tumor	BRCA
TCGA-LL-A7SZ-01A	0.047643236	0.387276599	0	0.041377247	0	0.418967027	0	0.005907877	2.151912555	0.002214431	3.301617588	0.065324743	0.02851708	1.382444325	0.076126844	0.034911585	3.509315486	0.274461275	0.871821954	0.058649925	2.249467888	4.029640382	1.260123228	0.071489722	1.277508914	0.535131241	0.037444597	Tumor	BRCA
TCGA-C8-A26Y-01A	0.03435711	1.005774	0.02294282	0.1968531	0.006887733	0.542725	0.01260214	0.0107763	2.285639	0.007068718	3.112721	0.04013675	0.04319926	2.046971	1.219992	0.09751388	1.881156	0.4206996	0.6149544	0.1553786	3.161615	2.950754	0.4449485	2.02781	2.099565	0.3332307	0.1124644	Tumor	BRCA
TCGA-GI-A2C9-11A	0.010050748	2.049117486	0.085939557	0.181792138	0	1.714255245	0	0.011459137	1.455246097	0.081628663	2.800660214	0.016142916	0.677820418	2.555813842	0.068862461	0.067089509	2.158511178	0.381145707	2.605008473	0.005804675	1.048208519	2.964707014	0.998064293	1.537403031	4.086178795	0.034556921	0.049813562	Normal	BRCA
TCGA-BH-A0BQ-11A	0.104621731	2.031318419	0.060830308	0.187587617	0	1.75712579	0	0.031932883	1.205553512	0.299129625	3.073381973	0	0.590582631	2.888171263	0.041278662	0.047397315	1.891075355	0.235086452	1.796694934	0	1.255037549	2.558711881	0.731513407	1.171949826	4.244557996	0	0.038282139	Normal	BRCA
TCGA-A8-A06R-01A	0.51119983	1.313720414	0.087088086	0.190384352	0	0.675254054	0.02284905	0	2.831279381	0.021935714	2.2162389	0.233134576	0.015870952	2.150900968	0	0.08552644	2.158403961	0.117581564	1.079738873	0.039262051	0.577004454	2.72888514	0.739553196	0.15724439	3.251952496	0.129617316	0.066746006	Tumor	BRCA
TCGA-AO-A128-01A	0.139800623	0.305766017	0.07682664	0.075240271	0.006529048	0.380002664	0.011947101	0.002560746	3.329047685	0.005745301	5.245723122	0.004813957	0.022680811	2.203056153	0.002415382	0.041470733	3.574387828	0.087171347	1.685211243	0.085526063	0.896642353	3.356930143	2.849137514	0.086760914	2.040647606	0.662907977	0.068164328	Tumor	BRCA
TCGA-E2-A1BC-01A	0.042653997	1.34089222	0.189676236	0.207544824	0	1.050559818	0	0.022052127	1.774041448	0.005535078	3.798202721	0	0.081724811	3.089609457	0.020808251	0.02193967	1.483208082	0.055378503	1.319978148	0.014901905	0.401553035	2.375426342	1.322524393	0.372619941	2.982796631	0.120889039	0.03516628	Tumor	BRCA
TCGA-A7-A0CE-11A	0.009957168	1.405324531	0.057328063	0.092909233	0	1.570536682	0	0.008522735	1.831024991	0.089934859	3.262066917	0.015992926	0.622621607	2.163745314	0.042370688	0.062410651	2.17997762	0.069941645	1.805179976	0.01147827	1.130980865	2.839722422	0.878374878	0.725526978	3.5156896	0.113238328	0.058151219	Normal	BRCA
TCGA-B6-A0I6-01A	0.129644355	1.741746333	0.832914583	0.338920649	0	0.546189875	0	0	2.233131304	0.027660447	2.499867983	0.015511374	0.452112022	2.036606399	0.079841034	0.030597959	1.724506054	0.353972438	4.411833665	0.097225757	0.845830964	2.621338728	0.564666531	0.579846892	2.480358108	0.143784119	0.077552295	Tumor	BRCA
TCGA-BH-A1ET-01A	0.01658325	1.154414	0.1645746	0.3137688	0.005195123	1.445366	0	0	1.841538	0.017445	3.207692	0.00382997	0.1901924	3.08129	0.01529958	0.03604915	1.595988	0.02311823	1.084559	0.0245237	0.073283	1.947344	0.8736408	0.2634764	2.696545	0.1005212	0.09478297	Tumor	BRCA
TCGA-A2-A04V-01A	0.340029119	0.760168977	0.084627652	0.14490532	0.004060035	0.477457083	0	0.003181348	2.029434729	0.005948931	2.918991168	0.092819539	0.035707927	2.388529694	0.005995354	0.069585623	2.266701932	0.031215988	0.697430731	0.025534957	0.021733939	2.80867805	0.347667415	0.663456298	2.667755299	0.075447285	0.045203024	Tumor	BRCA
TCGA-A7-A2KD-01A	0.100998524	1.031877038	0.15338306	0.194760801	0.00976038	0.562902053	0.011920077	0	2.395134478	0.008589897	2.921846578	0.189109766	0.024669449	2.490976403	0.019167422	0.03394236	2.087725909	0.034662498	1.094436821	0.055791332	0.110727438	2.171037403	1.170803782	0.44475162	3.242781594	0.394713729	0.195115703	Tumor	BRCA
TCGA-A7-A0CE-01A	0.03492314	0.921924229	0.537800659	0.113364896	0	0.782068456	0	0.003021013	2.083793231	0.00902843	2.175762613	0.011334572	0.730724713	2.451805845	0.002849547	0.104437919	1.488186441	0.294979093	2.119738906	0.006102707	1.457647926	3.725558227	0.72172567	1.640886857	2.467300155	0.119906435	0.038245857	Tumor	BRCA
TCGA-D8-A1JE-01A	0.2836773	1.273888	1.438571	0.1933396	0	0.7790645	0	0	1.41195	0.00556689	2.537679	0	0.01203085	2.500975	0.004676795	0.01474746	1.728567	0.01693428	1.336695	0	0.00464919	2.554501	0.8639951	0.8418397	2.837303	0.1866796	0.06609134	Tumor	BRCA
TCGA-B6-A0WX-01A	0.082768405	1.392954627	0.205607371	0.068800927	0	0.493686293	0.007732181	0.003308935	1.980330222	0.012348124	2.587954594	0.066978243	0.321336451	1.843850525	0.203643229	0.034196453	1.819565482	0.864569269	1.818481186	0.026550824	2.210078467	3.534991987	2.482792029	0.389697343	2.652161878	0.086005946	0.036678235	Tumor	BRCA
TCGA-A7-A4SB-01A	0.023972048	1.091976175	0.094131492	0.251652925	0	0.450632727	0	0	0.657782801	0.028742054	4.095769007	0.038390963	0.10896261	2.403425673	0.014554973	0.266890262	1.445371879	0.007859273	0.655891719	0.020759696	0.870887933	3.048252916	0.188640034	0.230726703	2.407234165	0.012518683	0.080531193	Tumor	BRCA
TCGA-EW-A1J1-01A	0.1038955	0.3989015	0.07875916	0.09814078	0.003176336	0.3150474	0.005817785	0	2.186768	0.01022072	3.973372	0.1083021	0.02005688	2.674821	0.002347457	0.02213214	2.050965	0.0113461	0.6957181	0.06404074	0.09344073	3.807002	1.049184	0.2863841	2.255714	0.187216	0.05864678	Tumor	BRCA
TCGA-A2-A0YM-01A	0.311100556	1.240844704	0.507830049	0.114542986	0.00357274	0.540984402	0	0.002799413	2.858190014	0.010451744	2.359647403	0.036438894	0.278113318	2.127730061	0.174068618	0.053361636	2.403921591	0.330651181	3.089886847	0.028058366	1.282502814	2.727915594	1.616007462	0.688921203	2.602729424	0.066586542	0.022271944	Tumor	BRCA
TCGA-A8-A0A4-01A	0.131393847	1.375238058	0.078351022	0.510120581	0.054061581	0.931924893	0.027283233	0.098551462	0.974018898	0.043396548	3.134261515	0.071978641	0.179239414	2.511021977	0.050892119	0.237002806	1.572093853	0.177042944	0.90573948	0.039129901	0.703877804	2.98583554	0.25619379	0.907085486	3.179312642	0.127739725	0.114719222	Tumor	BRCA
TCGA-A2-A0EM-01A	0.063057277	0.791694829	0.122274212	0.142248985	0.004134922	0.677440826	0	0	0.85586336	0.004848902	3.336692607	0.122778442	0.031220845	2.461027461	0	0.047610964	1.713886457	0.009855196	1.361412212	0.131564696	1.306990816	2.576538392	0.524277546	0.125778664	2.156963382	0.046571534	0.046024805	Tumor	BRCA
TCGA-AR-A24X-01A	0.406170446	1.161805848	0.176680927	0.16015791	0.006086374	0.558340698	0	0.004769864	0.736713244	0.010691526	3.246233908	0.044257877	0.023058564	2.961126171	0	0.062782215	1.445147191	0.043048731	1.181058035	0	0.563823244	2.121302465	0.731014247	0.228297614	2.777114014	0.068084198	0.030295117	Tumor	BRCA
TCGA-C8-A132-01A	0.066648752	1.065999389	0.212532423	0.177283541	0.004375549	1.067284854	0.031782482	0.013666012	2.224708768	0.015338589	2.823809299	0.050762427	0.083802995	2.739015702	0.028849006	0.025388517	2.614274059	0.149011788	1.419531504	0.020676634	0.680192997	2.481926117	1.371317054	0.83779287	3.181805466	0.112383393	0.027237089	Tumor	BRCA
TCGA-AN-A049-01A	0.057045402	0.668329035	0.082728089	0.172535322	0	0.741371529	0	0.019020537	1.929461468	0.007149682	3.47043046	0.014337187	0.057819295	1.785778729	0.003607224	0.066993308	2.378695538	0.026030824	1.590048836	0	0.123787958	3.14517847	1.092458942	0.718312855	2.70411824	0.231786007	0.071796797	Tumor	BRCA
TCGA-A2-A0SY-01A	0.024068331	0.819663541	0.088548513	0.140188611	0.003781675	0.588563965	0	0	1.241572542	0.008855916	3.943086237	0.016645278	0.124358719	2.071182126	0.016689253	0.026317258	2.316713306	0.015739107	1.456792449	0.029684591	0.195629457	2.444533069	0.66291745	0.337763182	2.681693519	0.124332803	0.046752309	Tumor	BRCA
TCGA-B6-A0RU-01A	0.120957228	1.220652892	0.089480085	0.153035226	0	1.227054707	0	0.006730673	0.659601327	0.045981058	3.177780956	0.006332328	0.621445578	2.027804922	0.050027374	0.03481316	2.04897861	0.053004097	2.919377541	0.006805363	1.001865677	2.211067148	0.831691001	1.020707247	3.082088762	0.024403039	0.073736182	Tumor	BRCA
TCGA-AR-A0TX-01A	0.073534154	0.609940232	0.056695068	0.120157807	0	1.006817391	0.007174827	0	2.35569012	0.013740351	3.783975881	0.017242892	0.079976901	1.998587788	0.005785862	0.067205118	2.817412544	0.050633925	1.567690354	0.024648508	0.780497684	2.642054565	1.688686929	0.247332981	2.834804592	0.162414023	0.043644049	Tumor	BRCA
TCGA-BH-A0HQ-01A	0.041546361	0.797508536	0.210086051	0.186304742	0.010193694	0.607318215	0	0	1.057008292	0.004492677	4.217813536	0	0.041627537	2.368148688	0.026213788	0.12039589	2.014881466	0.033206373	1.249015789	0.008079849	0.473898464	2.975556171	0.646485643	0.30384127	2.601233402	0.066645834	0.050456326	Tumor	BRCA
TCGA-E2-A15C-01A	0.195303368	1.052724086	0.14543297	0.126446127	0	0.752936542	0.008697479	0.007435899	1.973404598	0.004180128	3.62305266	0.020886794	0.082238727	2.54774614	0.003511494	0.117462682	1.648414707	0.10411012	0.863746644	0.007518395	0.259463201	2.507977408	0.820945026	0.192179454	2.61053319	0.096423043	0.046997683	Tumor	BRCA
TCGA-AQ-A54N-01A	0.014022401	0.503871249	0	0.010645152	0	0.094225465	0	0	2.490922103	0.011237861	2.083940451	0.033624594	0.130736104	1.62324827	0.515528495	0.035537405	1.092502797	2.89440597	2.979027551	0.150343177	2.157960209	3.993265901	1.776006961	0.858747468	1.81581634	0.395036718	0.111451566	Tumor	BRCA
TCGA-A8-A07I-01A	0.292102863	0.955776089	0.073618707	0.102977873	0.005115662	0.382303828	0	0.023887573	2.022358646	0.003002435	3.885104745	0	0.012961668	2.646297457	0.003781371	0.041336762	1.605834594	0.039237011	1.117540475	0.00809536	0.22706655	2.781863557	0.853976986	0.456988257	3.000323289	0.266653887	0.025497296	Tumor	BRCA
TCGA-B6-A1KI-01A	0.026249614	0.877890438	0.170417053	0.652950537	0	1.098913983	0	0.017519544	0.485130474	0.013136756	3.57934308	0.004729631	0.06780013	2.40879705	0.002373037	0.115496375	1.321581604	0.037881804	1.686401072	0.281318204	1.040660666	2.568770329	0.140195563	0.160742772	2.433956099	0.018255508	0.012051104	Tumor	BRCA
TCGA-B6-A0RH-01A	0.272254767	0.423782666	0.079953744	0.206900464	0	0.906570267	0.090820443	0.002667794	1.129124716	0.008968512	3.220474425	0.054229259	0.017217969	1.719027742	0.095024343	0.023712921	1.718076881	0.321571632	1.857676008	0.016109508	1.725495174	2.790410143	1.225747005	0.104326297	1.704176866	0.298149755	0.033822025	Tumor	BRCA
TCGA-BH-A5IZ-01A	0.066672635	0.590796109	0.058699821	0.144311597	0	0.32678095	0	0.003886621	2.860340482	0.004364113	2.815150292	0.007303524	0.106424234	1.660817427	0.0254691	0.028750579	1.989864306	0.170462138	2.234835168	0.007848911	1.244405499	3.542736367	1.081217735	0.355379464	1.740154159	0.091673718	0.012415765	Tumor	BRCA
TCGA-AN-A0XU-01A	0.02589566	1.583377	0.2269679	0.1089944	0	0.5270937	0.05139011	0	2.018416	0.01900163	2.817357	0.02973183	0.09518525	2.074562	0.07340103	0.09229488	2.025919	1.501047	3.008081	0.01924487	2.667487	2.522647	1.39497	0.9720512	2.326357	0.09758672	0.06990051	Tumor	BRCA
TCGA-LD-A74U-01A	0.01265192	1.268881	0.1471865	0.1230737	0.004618739	0.8944481	0	0.01083073	2.142464	0.008116548	4.2672	0.02701656	0.1584553	2.317194	0.04707481	0.1193076	3.09773	0.1268322	1.432156	0.02181901	1.741637	3.3297	0.8821715	0.5439672	3.14395	0.1020601	0.0513238	Tumor	BRCA
TCGA-B6-A401-01A	0.086698455	0.870569182	0.04631987	0.149205011	0.003898317	0.57606197	0	0.003054593	2.355805472	0.003429988	4.165883967	0.06193348	0.070168005	2.06333595	0.02572617	0.281052119	2.686900219	0.158739306	1.174205843	0.107221367	2.355484661	3.828129773	1.742227881	0.532149514	2.119305331	0.086587539	0.139944776	Tumor	BRCA
TCGA-PL-A8LV-01A	0.10822947	1.180376498	0.183860102	0.082800994	0	0.35949109	0	0.003693475	1.77496216	0.002766173	3.400481198	0.164230033	0.264973439	2.453516413	0.051395037	0.048833373	1.827635034	0.066109595	3.127905906	0.155806541	1.331011031	2.418736807	1.103746307	0.703931638	2.225566077	0.145325482	0.040886229	Tumor	BRCA
TCGA-BH-A0C3-11A	0.012856306	1.679336197	0.103292717	0.148735249	0.009371908	2.018452119	0	0.003677941	0.85952039	0.208837416	2.79153274	0.006911824	0.295924626	2.959009482	0.084322274	0.05921902	1.520665807	0.174283629	2.124660439	0.100665533	1.823807242	2.79892257	1.035839605	1.038681708	3.496816516	0.044099418	0.069111794	Normal	BRCA
TCGA-BH-A0BR-01A	0.131262794	1.167413951	0.166018982	0.250468774	0	0.436273089	0	0.014621197	1.442770349	0.019126961	3.050740326	0	0.075444226	2.053845187	0.017222575	0	2.670421704	0.32011984	1.327611957	0	0.319984413	2.527239367	0.607773593	0.171343572	2.78594725	0.111713265	0.029131293	Tumor	BRCA
TCGA-A8-A07G-01A	0.1869652	1.310617	0.1729484	0.2380245	0.003512071	0.5737181	0	0.002751863	2.194242	0.005146486	3.062275	0.01032739	0.03311846	2.363492	0.02063568	0.07605895	1.849708	0.04342684	1.345347	0.09693397	1.955076	2.289506	0.5692589	0.1388077	3.45562	0.1219735	0.03917689	Tumor	BRCA
TCGA-A2-A0EN-01A	0.047107016	1.144314685	0.146459083	0.319987704	0	1.122587139	0.006377503	0.010883081	1.928004998	0.007138855	3.778170166	0	0.163143858	2.126326593	0.010266966	0.098451466	2.83190064	0.082913615	0.83555909	0.096136263	0.135156869	2.515761277	1.5269142	0.718574828	2.622617148	0.052179793	0.043100654	Tumor	BRCA
TCGA-OK-A5Q2-01A	2.12432224	0.990482581	0.463863801	0.193254526	0	0.672153558	0	0.003758297	1.952644756	0.036170065	4.243953628	0.372336987	0.105866756	2.321831206	0.007081383	0.237634894	2.580974098	0.527423539	2.220986552	0.015140497	0.952997774	3.123733681	1.307051257	0.7743744	2.787822182	0.188478123	0.047439849	Tumor	BRCA
TCGA-A8-A084-01A	5.921852	0.6029465	0.465965	0.1840826	0.01361915	0.3859621	0.008337845	0.003568554	1.962149	0.005340229	4.554578	0.08484281	0.002894182	2.377303	0.05293644	0.07784053	1.629977	0.01355216	1.776544	0.09776716	2.929692	2.606706	0.730912	0.335723	1.952639	0.3253479	0.0227155	Tumor	BRCA
TCGA-BH-A0DS-01A	1.836157549	0.894059566	0.041518541	0.158327194	0	0.703199829	0	0.016325006	1.901418811	0.007662025	2.726725017	0.015361849	0.05869393	2.088572354	0.015402452	0.059985559	2.688796456	0.085035336	0.884579535	0.008276383	0.060295933	2.552721903	0.584046034	0.165652978	2.150738169	0.304794502	0.057995361	Tumor	BRCA
TCGA-A8-A09I-01A	8.086095	0.4857072	0.1035386	0.07735316	0.006850938	0.5394708	0	0	1.155985	0.004021886	3.128035	0.02010049	0.01302633	2.698668	0.006749174	0.03175819	2.313848	0.008176736	1.109947	0.0144321	1.653784	2.415449	1.616905	0.9266493	2.51088	0.3776751	0.0340651	Tumor	BRCA
TCGA-GM-A3XL-01A	0.045474176	0.59201746	0.066065505	0.026698064	0	0.237230501	0	0.009092077	1.581922704	0.01020683	2.118330841	0.033917367	0.041310402	1.395226529	0.072693306	0.040265472	2.43643676	0.57674749	2.339653951	0	2.191280653	2.884582839	1.1466151	1.593769469	1.978168853	0.154130019	0.033696417	Tumor	BRCA
TCGA-W8-A86G-01A	0.005240178	1.442529085	0.193790778	0.165306333	0.005722047	0.952005562	0.010472846	0.022283008	1.022419125	0.031595547	4.755540853	0.049827247	0.132140764	2.003755989	0.094279977	0.170477716	1.113460464	0.164794473	1.579056536	0.035879347	1.756948434	3.17287569	1.106228849	0.786812076	3.106671077	0.032400841	0.137163834	Tumor	BRCA
TCGA-AO-A12F-01A	0.01031346	0.7522967	0.1440221	0.395637	0.007516447	1.168435	0	0	2.39446	0.03816359	1.624309	0.01106374	0.2049159	2.190601	0.01935718	0.1061176	2.116459	0.5764647	0.6376662	0.01188877	1.84128	2.869229	1.230767	0.1925261	3.142027	0.02843126	0.05109741	Tumor	BRCA
TCGA-BH-A0HK-01A	0.041959589	0.710090216	0.087294471	0.231488663	0.020519433	0.664805062	0	0.01209057	0.577965025	0.006047426	3.244795254	0.137866547	0.187451472	1.929567821	0.003812151	0.012028701	1.351296782	0.075124351	1.413193627	0	0.543654888	2.425271471	0.396053287	0.332155829	2.17932981	0.029229398	0.057201487	Tumor	BRCA
TCGA-A8-A06Q-01A	0.00768046	0.271469566	0.014947204	0.053496339	0	0.329012478	0	0.006573263	2.861244194	0.001643261	3.704378038	0.064636719	0.015937607	2.760209003	0.024644135	0.155204196	0.857499285	0.473693858	0.702967106	0	0.420866973	2.478910958	1.045981468	0.204735887	1.799353465	0.258464486	0.078728149	Tumor	BRCA
TCGA-BH-A42U-01A	0.006709799	1.325221904	0.145001662	0.103304183	0	1.184238824	0	0.019998678	2.060071807	0.06114812	3.843568775	0.02681143	0.25973387	1.751478136	0.034849905	0.075277227	2.599481454	0.103626941	2.235434741	0.040159682	2.437933268	3.241485263	1.038214643	0.487204382	2.722237763	0.220187051	0.036405918	Tumor	BRCA
TCGA-BH-A0BW-11A	0.089301223	1.803020266	0.153319406	0.120556046	0.029871923	1.15346412	0	0.038877661	1.834261452	0.046449319	2.897764579	0.029354459	0.77104186	2.911856812	0.097015689	0.118489963	3.066913747	0.324118085	1.49286859	0.039304266	1.324333289	2.545434297	2.404475429	1.190248534	3.591439865	1.235803874	0.079817034	Normal	BRCA
TCGA-AQ-A04L-01B	0.094404935	0.794104206	0.04327112	0.130491117	0	0.278203125	0	0.006406202	0.563088588	0.003600716	2.396330348	0.012028967	0.002600614	2.626770145	0.024021603	0.04248362	1.306728406	0.021854191	1.374559289	0.044742018	2.70096052	3.218120673	0.87092427	0.104511853	2.270616238	0.24365911	0.040565932	Tumor	BRCA
TCGA-AR-A1AO-01A	0.237347307	1.06342124	0.225183379	0.145894515	0	1.284779922	0.006523729	0.070869759	2.683738809	0.019735695	2.559771361	0	0.256654647	2.476901734	0.049217574	0.004163182	4.625516226	0.070640196	1.705672594	0.09827192	1.887272675	3.421325161	1.300778383	1.249414161	3.246928009	1.138122491	0.02660694	Tumor	BRCA
TCGA-Z7-A8R5-01A	0.012016061	1.189543276	0.150749562	0.235815981	0	0.784452085	0	0.035684932	2.371874861	0.005784872	3.033478261	0	0.139508869	1.659985583	0.23736948	0.007681856	2.769429981	0.145798962	2.680993952	0	1.880213525	3.191633403	0.808613441	0.528987754	2.755442097	1.736294563	0.056748437	Tumor	BRCA
TCGA-B6-A0I1-01A	0.012857372	1.245423735	0.023431309	0.014615004	0	0.158320032	0	0.002759564	3.509320908	0.046797802	2.234559977	0.020638623	0.255868585	1.282494698	1.361360333	0.036629199	0.813542351	0.801375601	0.721787355	0.044008762	1.918883969	2.952807695	1.512678282	1.998280167	0.995795295	0.140698105	0.106588496	Tumor	BRCA
TCGA-E9-A1N6-11A	0.033682725	1.835143548	0.0627313	0.085983359	0.021112763	1.620764211	0	0.041060194	1.688921298	0.153669886	3.028396166	0.00781473	0.554018856	2.450250737	0.053974908	0.078618734	2.398441162	0.286922572	2.322394622	0.016747757	1.479397666	2.733753717	0.926219418	0.767083848	4.03715622	0.876174189	0.121509011	Normal	BRCA
TCGA-EW-A1PA-01A	2.396570772	1.354788172	0.127491718	0.193622657	0.016486421	0.620414003	0	0	0.654278857	0.014513385	3.127606969	0.040162785	0.277029076	2.838048448	0.008144024	0.081637494	2.006320607	0.042272097	0.911291935	0.068395396	0.153870256	3.827008142	0.761613569	0.856471971	2.578181607	0.44881172	0.145044982	Tumor	BRCA
TCGA-BH-A0W4-01A	0.034756706	0.862810509	0.178898349	0.127564296	0.003836903	1.429440258	0.007026345	0	1.5472288	0.027894384	3.910547203	0	0.146085349	2.527231787	0.00849078	0.031100685	1.883784883	0.060640472	1.485142437	0.006073334	0.368246376	2.575433394	0.217398253	0.823822716	2.997943337	0.050345961	0.052082731	Tumor	BRCA
TCGA-A2-A3XZ-01A	0.1535325	0.4088979	0.0213908	0.06549347	0.004015455	0.5732841	0.02918956	0.006285965	3.305026	0.01174341	4.184767	0	0.159422	2.007852	0.01477847	0.06435002	2.815991	0.1241406	0.9394821	0.02525663	1.479121	2.921038	1.853866	0.3535138	2.183701	0.309104	0.05446455	Tumor	BRCA
TCGA-A7-A26H-01A	0.1762484	1.003357	0.142985	0.1479296	0.002801926	0.5288856	0	0.002195316	1.941394	0.01065224	3.591423	0.08428943	0.07124845	2.753839	0.01853	0.07038293	2.228044	0.1448552	1.090436	0.03076948	0.238672	2.607862	1.217688	0.3496204	2.772417	0.2085757	0.02442867	Tumor	BRCA
TCGA-E2-A1B0-01A	0.08814381	0.9636139	0.09314123	0.1867965	0.008423603	0.8427954	0	0.01153496	2.016391	0.01540103	2.843601	0.01547991	0.07705314	2.800246	0.06558617	0.03174432	2.223399	0.03611247	2.280673	0.01332119	2.635229	2.403045	1.125739	0.3089132	3.008588	0.09723809	0.01056285	Tumor	BRCA
TCGA-BH-A1EU-01A	0.1802297	1.5114	0.1445333	0.1921234	0.007380824	1.191375	0.00451486	0.009628619	1.551432	0.03430724	2.598119	0.0144677	0.3353792	3.393945	0.05014528	0.06759209	2.767907	0.06619884	0.7597096	0.03092468	0.2408155	2.73283	1.654961	1.275841	3.116585	0.1085846	0.06949073	Tumor	BRCA
TCGA-AC-A23H-01A	0.030333201	0.654480308	0.022255479	0.149985918	0	0.58656218	0.018296301	0.051519465	1.581381163	0.005878405	3.05812396	0.223518135	0.008480743	2.249849741	0.03904329	0.038614266	1.694707307	0.194198189	0.715124765	0.015823057	2.286299842	2.92864165	0.328698533	0.088714362	2.690180292	0.162677003	0.02085463	Tumor	BRCA
TCGA-EW-A1P4-01A	0.46356742	0.491043416	0.205352259	0.061564344	0	0.60474847	0	0	1.50428837	0.008427833	2.66676318	0	0.195386331	2.131262118	0.009098316	0.019126888	2.307129587	0.135976475	2.988071406	0.012987342	0.227127063	2.735956653	1.150664072	0.438086926	2.545445655	0.038699339	0.055749799	Tumor	BRCA
TCGA-E2-A10E-01A	0.895156127	0.833576157	0.733697934	0.093017142	0	0.501073474	0.006660988	0.00284992	0.674213569	0.004265344	3.750904329	0.010694388	0.041046261	2.81363225	0.005371312	0.046084346	1.682003397	0.021580425	1.9553362	0.017203824	0.298536132	2.409929513	0.692993988	0.284627937	2.322649999	0.218474584	0.092913206	Tumor	BRCA
TCGA-EW-A1P0-01A	0.068167939	1.460403418	0.04312471	0.051982086	0	0.237704804	0	0	0.933943515	0.001595931	2.280318302	0.100727693	0.010338943	3.188209977	0.008024148	0.012675192	1.920519147	0.012946141	0.441106338	0.017149839	0	3.086288824	0.93298842	1.655202203	2.015250668	0.138379616	0.203601402	Tumor	BRCA
TCGA-EW-A6S9-01A	0.094435178	1.114582996	0.077834917	0.135515844	0.004257182	0.619197049	0	0	2.352573607	0.006237601	6.13896488	0.012512167	0.018832362	2.493064323	0.018777233	0.068139327	1.792583052	0.064708326	1.013697207	0	0.077223888	2.257531116	0.813110347	1.153501992	3.065090093	0.2729839	0.08315947	Tumor	BRCA
TCGA-A2-A25B-01A	1.483362	1.108396	0.1306282	0.1499766	0	0.2947133	0.007177458	0.00613589	1.06663	0.004596359	3.17765	0.6165844	0.00497719	2.760309	0.008673292	0.02275963	1.976275	0.2510038	0.9546716	0.02465749	0.0894161	2.482749	1.4296	0.3889066	2.674804	0.2277768	0.02925288	Tumor	BRCA
TCGA-LL-A6FR-01A	0.219782673	0.521228872	0.015704874	0.024341315	0	0.13628156	0	0.004608657	2.5034368	0.001726962	3.765171554	0.092499406	0.228019528	0.88670133	1.919308045	0	1.86819091	0.098581259	3.624291196	0.018549719	1.857570304	3.101676952	0.383914033	1.023964626	1.077584463	0.189114254	0	Tumor	BRCA
TCGA-AR-A5QM-01A	0.066510479	1.02621944	0.089644001	0.140406455	0	0.74446121	0	0.004153489	1.474505126	0.023169258	4.424839467	0.023287597	0.12587827	1.984444266	0.042521888	0.030706636	3.028464596	0.065084146	1.122829329	0.02501629	0.203366502	3.335418365	1.377617055	0.507753251	2.44993138	0.107190496	0.071495994	Tumor	BRCA
TCGA-BH-A18Q-11A	0.041962652	2.457683705	0.143220451	0.177017142	0.007729599	2.045147658	0	0.015098558	0.978739518	0.265006563	2.886675435	0.028276262	0.507312638	3.187195534	0.04509744	0.138129812	1.596330656	0.172090912	2.180782869	0.042343159	1.868478089	2.522461977	0.369186692	1.192748746	4.066049602	0.064957263	0.143383117	Normal	BRCA
TCGA-EW-A1P5-01A	4.4439	0.5405303	0.2930852	0.1041775	0	0.401778	0.008365587	0	2.673834	0.004020376	3.239108	0	0.008694014	2.737563	0.006746643	0.0265036	2.66434	0.0823078	1.489728	0.0144267	0.1589722	2.992316	1.206415	0.5473958	2.782137	0.4717172	0.09983698	Tumor	BRCA
TCGA-E2-A14O-01A	0.05873451	0.4189084	0.02176471	0.02255047	0	0.1707205	0	0.009584043	0.5207591	0.002397808	2.807554	0.01797869	0	1.321111	0	0.02841788	1.769293	0.004877721	1.074387	0	1.069365	3.192563	0.2304634	0.3190997	1.059622	0.2100076	0.04050478	Tumor	BRCA
TCGA-AN-A0AR-01A	0.739505993	0.231266152	0.030738003	1.055686994	0	0.448274335	0.007067612	0.003024139	1.944228608	0.033603544	2.732057167	0.039327569	0.932488047	1.719396665	0.10461564	0.141871778	1.319226653	0.405622299	0.506157837	0.030289634	2.213243872	2.186031215	1.032223938	0.667259006	1.436663102	0.120025609	0.057053058	Tumor	BRCA
TCGA-E9-A22D-01A	0.912441	0.4592893	0.1542656	0.1184679	0	0.4035969	0	0.006948392	1.776512	0.007801024	3.266693	0.02597289	0.01311788	2.14526	0.01524782	0.02063974	3.257888	0.02803837	0.8716133	0.01401694	0.03299833	2.72326	2.124203	0.5655692	2.421452	0.4395186	0.02214519	Tumor	BRCA
TCGA-A2-A0CS-01A	0.995273576	0.667250473	0.055597669	0.043399584	0	0.800882222	0	0	0.96439418	0.004644683	3.376074068	0.00777256	0.010041549	1.728277879	0.007793158	0.006168573	1.726728977	0.006300738	0.964113497	0.033125181	0.45766614	2.731813507	1.169832021	0.5060027	1.710805351	0.188604263	0.019772325	Tumor	BRCA
TCGA-E2-A1IF-01A	1.256227877	1.180604004	0.117726781	0.173473322	0	0.652750697	0	0.003581328	1.618038835	0.01336119	3.659867922	0.00673046	0.122571254	1.461043329	0.036731024	0.047372883	2.437512681	0.051013654	1.547037013	0.007233161	0.447360001	3.174993014	0.569907663	0.174632774	2.416892373	0.068129818	0.034060741	Tumor	BRCA
TCGA-BH-A0DZ-11A	0.009302561	0.77718005	0.020340366	0.048704658	0	1.033341949	0	0.043257949	2.170159508	0.07710693	3.760142388	0.014943565	0.218827736	1.727393822	0.23888819	0.046888657	1.740211313	0.053753614	2.006443764	0	1.771709913	2.933051142	0.323869145	0.477575701	2.935034291	0.038321165	0.031626984	Normal	BRCA
TCGA-E2-A1IE-01A	1.826698	0.9862758	0.03987554	0.1809196	0.003014514	0.5835232	0.005521648	0.01645279	0.442377	0.00529966	4.05917	0.01328054	0.04156273	2.675413	0.002227831	0.06551332	1.286772	0.01255675	0.3591517	0.004772387	0.4310575	3.370036	0.286877	1.60386	1.702542	0.07286336	0.02626727	Tumor	BRCA
TCGA-BH-A0BW-01A	0.04007163	1.407996538	0.199584717	0.173944139	0	0.412363449	0	0.044497738	2.001986258	0.018104398	3.279638009	0.057691839	2.062392089	3.223471876	0.970159826	0.035863456	2.425372219	0.169771621	3.096619132	0.034727692	0.593665372	1.931637062	1.944517003	1.247878922	4.057548071	0.727976338	0.065324713	Tumor	BRCA
TCGA-E2-A1AZ-01A	0.073015351	1.847925185	0.094267328	0.295646534	0	1.404633854	0	0	1.845931334	0.013264212	1.763424867	0.013332194	0.282221452	2.703027103	0.026612192	0.041882219	2.347162042	1.792229912	1.107469775	0.042556811	1.253966077	2.447257234	1.838131655	0.83438314	3.381273809	0.14797021	0.044913162	Tumor	BRCA
TCGA-D8-A27N-01A	0.1325879	0.9583655	0.0646888	0.1310044	0	0.394555	0	0	2.813422	0.008250759	3.716331	0.005188784	0.00670526	2.201571	0.02838459	0.09570878	2.754421	0.09966243	1.578296	0.1231042	2.15614	3.269937	0.8383515	0.242707	2.637259	0.596772	0.05215969	Tumor	BRCA
TCGA-A2-A0CT-01A	0.081872618	1.047750737	0.086387818	0.210918557	0	1.043374972	0	0.019881477	0.668376113	0.002994527	3.029255503	0.804581854	0.038440514	2.349857044	0.011284792	0.035411056	1.582972038	0.021204479	0.850775791	0	0.034618839	4.042500348	0.50048989	2.321355705	2.711448983	0.241512166	0.019114893	Tumor	BRCA
TCGA-A8-A09R-01A	4.009297	1.524748	0.1084094	0.1960798	0.02002757	0.763628	0.01227173	0.007877332	1.791211	0.004919805	3.2757	0.009873294	0.004263481	3.008506	0	0.02724512	2.627188	0.2667358	1.435384	0.04714176	0.4023936	2.93816	1.320725	0.9241803	2.804845	0.1344119	0.02508823	Tumor	BRCA
TCGA-B6-A0RE-01A	0.06052485	0.596373418	0.070603213	0.084940558	0	0.243938579	0	0	2.454094282	0.001319129	3.242149198	0.006617436	0.214736788	2.044968432	0.307305959	0.026067875	1.634403722	0.118589921	1.348101221	0.014188548	1.189037089	3.44678431	0.876665944	1.815257399	1.841626795	0.099381849	0.011251307	Tumor	BRCA
TCGA-E9-A249-01A	0.04261068	0.508224	0.04158262	0.1175056	0	0.9363818	0	0.002464408	1.402751	0.001845484	3.652637	0.03212274	0.007977639	2.340572	0.009275645	0.1567964	1.857384	0.02423398	0.5335705	0.217225	0.9978783	2.794313	0.5450808	0.147637	1.384568	0.2322056	0.08067877	Tumor	BRCA
TCGA-E2-A1B5-01A	0.097549912	0.80932534	0.066146801	0.251052724	0	0.669777918	0	0.014318948	0.837785146	0.009396489	2.138436159	0.020163497	0.19607673	2.335764507	0.026893133	0.016016599	2.832154006	0.120917586	0.584411288	0.084762344	0.506755256	3.101567589	1.68441191	0.265520281	2.38756919	0.196036852	0.028532044	Tumor	BRCA
TCGA-A2-A25A-01A	0.1053832	1.595765	0.214338	0.3456309	0	1.446856	0	0.0103551	1.198942	0.07873135	2.628934	0.03477101	0.5679827	2.608796	0.04059165	0.03068815	2.314502	0.04522389	1.455584	0.00419707	0.7568607	2.585024	0.767222	0.5254811	3.863293	0.1936484	0.04909987	Tumor	BRCA
TCGA-AO-A03O-01A	0.062442217	0.230110175	0.042465902	0.107552425	0	0.656303417	0	0.012543717	2.391121792	0.004708486	3.303656503	0.007879213	0.030324713	2.123251991	0.121486471	0.049283243	1.896589469	0.325288969	0.404074613	0.008467463	0.098905002	3.012529229	0.907829001	0.082660951	1.515393999	1.135120998	0.026661925	Tumor	BRCA
TCGA-E9-A22A-01A	0.7502253	1.544442	0.1100913	0.2369918	0	1.025153	0	0.004605376	2.383324	0.002587823	2.318913	0.01725297	0.04962872	2.045656	0.03013768	0.15332	2.503905	1.867939	1.535496	0.01392471	0.9383497	2.779217	0.7531633	0.2276519	3.162938	0.1641739	0.03648229	Tumor	BRCA
TCGA-BH-A1EV-11A	0.2720149	2.25869	0.111628	0.09751163	0.002791579	1.349482	0	0.04736884	1.157874	0.09051157	2.116339	0	0.6424453	3.21405	0.109301	0.03549058	1.795265	0.1801251	1.747915	0.01321854	1.482001	2.24727	0.9336703	1.303642	3.972048	0.0419697	0.06513121	Normal	BRCA
TCGA-BH-A0GZ-01A	0.078534735	1.082842279	0.172926965	0.237699926	0.004888836	0.951787603	0	0	1.89282692	0.007162367	3.626863029	0.035641816	0.039879506	2.019720937	0.014400537	0.050622691	1.584695647	0.060128278	1.406185755	0.030701206	0.364613453	2.236494955	0.257954791	0.116089483	2.286567488	0.072768053	0.095119875	Tumor	BRCA
TCGA-BH-A1FD-01A	0.4486799	0.7839617	0.03997272	0.2402166	0	0.5599168	0.006148986	0.002630592	2.494175	0.003937233	2.724936	0.01967972	0.004263533	2.869763	0.01236387	0.04258634	2.186052	0.03175641	0.6457647	0.03159875	0.3632702	2.543022	1.651758	0.2841926	2.36373	0.09298829	0.01677407	Tumor	BRCA
TCGA-A1-A0SH-01A	0.09561873	1.468796	0.2906375	0.1643729	0.003478621	0.6603234	0	0.005446153	1.225996	0.01017704	3.43258	0	0.03496699	2.502496	0.01025634	0.01216251	1.511925	0.0267816	1.188226	0	0.2091798	2.382736	0.2289748	0.2783815	3.427332	0.1086023	0.01305243	Tumor	BRCA
TCGA-E2-A10A-01A	0.523448864	0.965178259	0.123408611	0.268305106	0	0.396491685	0	0	1.215956723	0.005862746	3.727193448	0	0.015189185	3.469010667	0.011792897	0.064125915	2.204595984	0.206899395	1.616552513	0.00633315	0.094902523	3.359544461	1.207736106	1.995363363	3.244412619	0.199302586	0.078285127	Tumor	BRCA
TCGA-B6-A0IO-01A	0.070890628	0.969647994	0.075325524	0.05888682	0	0.343618268	0	0.002822812	2.113350744	0.002113943	4.474346221	0	0.018213141	2.418638174	0.005320266	0.105665427	1.325955705	0.067318683	0.50926717	0.005702725	0.172897148	2.693559042	1.186922943	1.46069215	1.485585438	0.099560177	0.044569489	Tumor	BRCA
TCGA-BH-A1FR-01A	0.02702523	1.022781545	0.144233481	0.103742993	0.005946426	0.880189369	0.174690969	0	1.994704886	0.012179753	3.368820917	0	0.041042437	2.882597116	0.004395781	0.013864235	2.217016336	0.014160477	0.775801499	0.177413829	0.636102256	3.118908735	1.084777679	1.166931595	2.485776783	0.098709714	0.022259905	Tumor	BRCA
TCGA-D8-A143-01A	0.086871126	1.115080217	0.055087242	0.141545644	0	0.531966085	0.033750045	0.003643139	1.999709585	0.016293904	2.342683263	0	0.183084633	1.843466116	0.027264741	0	1.926818508	0.572939854	0.706409773	0.00735784	0.898793402	2.792140341	0.660297857	0.97429552	2.305136171	0.060799194	0.062888775	Tumor	BRCA
TCGA-AO-A03R-01A	0.005882977	0.444337013	0.050849569	0.095132411	0	0.726073966	0	0	0.791278216	0.016892036	3.159417248	0.018852727	0.20900948	1.883456644	0.004748893	0.022403132	1.837998519	0.049123472	1.203638314	0	0.300554847	2.959348114	0.689921296	0.795532973	1.734233917	0.060057597	0.116365718	Tumor	BRCA
TCGA-BH-A0DQ-11A	0.057443651	1.6723849	0.035661839	0.086242593	0.013411612	1.487909663	0	0.002636291	1.220201887	0.179057512	3.268972972	0.024610795	0.303713691	2.975207614	0.04893631	0.135218263	1.507470832	0.064886122	1.218742069	0.185044602	1.425628618	2.283968344	0.739323368	0.688291209	3.630155672	0.012777754	0.053932071	Normal	BRCA
TCGA-BH-A0BV-11A	0.022611801	1.413073064	0.056064699	0.109311613	0.066023878	1.413259981	0.006503882	0.033042309	0.97040523	0.042128305	3.74172181	0.010442493	0.32607396	2.792120955	0.066735863	0.076887437	1.529284706	0.372162779	2.686230023	0.092709881	1.354990458	2.612269817	0.88327191	0.77443985	3.847093811	0.013484341	0.132086186	Normal	BRCA
TCGA-BH-A0E0-01A	0.005733324	0.159842338	0.008381789	0.148865327	0	1.09271484	0	0	1.406644794	0.005508877	0.822945917	0	0.169025485	1.929180856	0.222902755	0.029042368	1.505538803	1.227951997	1.191241244	0	1.972192387	2.717639463	0.356526458	0.59813805	1.254333394	0.890121867	0.038838657	Tumor	BRCA
TCGA-A8-A0AD-01A	0.078926734	1.196485321	1.049411288	0.137931447	0	3.264481869	0	0.004076827	2.809808441	0.00457765	3.649585732	0	0.006605468	2.634521776	0.007680807	0.024166152	1.765574629	0.036864417	1.433110602	0.016418239	0.002549666	2.182846257	1.28697017	1.091287125	2.659359071	0.26253015	0.013021499	Tumor	BRCA
TCGA-GM-A2DI-01A	0.069676562	1.120804383	0.112975064	0.0789922	0	0.907806669	0	0	2.381821123	0.017045547	3.503159853	0	0.285481548	2.621108726	0	0.022606336	3.125425054	0.079241071	1.085928437	0.015355857	0.149454483	2.525034827	1.816002224	0.459633421	3.173218632	0.124436038	0.036229836	Tumor	BRCA
TCGA-E9-A6HE-01A	0.4041539	0.546962688	0.049894422	0.13389501	0	0.423941286	0.007697676	0.013131695	1.584961675	0	3.505807322	0.024607341	0.031737049	1.220632589	0.003107195	0.009809467	2.630350201	0.034767531	1.494525543	0.032966398	0.685897298	3.137566056	0.617906182	0.625599595	1.29849466	0.456780653	0.036516183	Tumor	BRCA
TCGA-BH-A0B3-01A	0.08387408	1.302503	0.04523591	0.2557287	0	0.4994238	0	0.006700985	1.739583	0.01002242	3.573018	0.01258136	0.1375492	1.790465	0.2280512	0.00998843	2.458937	0.4531498	1.900195	0.006775346	1.35767	2.615257	1.349141	1.047037	2.018558	0.212272	0.02665178	Tumor	BRCA
TCGA-AR-A0TU-01A	0.063886767	0.129877194	0.04701813	0.08547353	0	1.067010738	0	0	2.195039826	0.00116176	1.55737923	0	0.034819743	2.104695193	0.014567658	0.059006845	2.217351084	0.169481299	0.455502546	0.091230129	0.286006695	3.753272983	0.970880997	0.13340652	2.456091503	0.102013749	0.048898155	Tumor	BRCA
TCGA-LQ-A4E4-01A	0.016567211	0.743755974	0.063596891	0.144167391	0.0240622	0.414186204	0	0.014185205	2.947725623	0.001777698	5.259210859	0.008912181	0.08600079	2.522991397	0.107906074	0.299840998	1.397431466	0.074116951	1.609187713	0.009577296	0.046756883	3.249200538	1.439278856	0.403268381	1.834958118	0.089607228	0.109888911	Tumor	BRCA
TCGA-PL-A8LY-01A	0.022857452	1.216765404	0.08985453	0.076547873	0	0.988410011	0	0	1.956809102	0.070205172	3.39274085	0	0.214907528	1.977311941	0.018471999	0.057660185	1.422177783	0.254159177	1.978008978	0	1.489716668	2.503945448	1.604790714	0.677789445	3.565664152	0.047156502	0.069351891	Tumor	BRCA
TCGA-BH-A1FU-01A	0.171237322	1.314677624	0.133319743	0.416253443	0	1.310603652	0.035951059	0	1.838736359	0.021671746	2.678090217	0	0.221689479	2.839863086	0.025448	0.011559446	2.509907667	0.172959088	1.194157842	0.038792368	2.691261767	2.14006169	0.902829877	0.226360563	3.648918139	0.100447509	0.024705104	Tumor	BRCA
TCGA-A8-A09D-01A	1.131242	1.046269	0.1288134	0.2654381	0	0.8108551	0.007993551	0.006833835	2.392818	0.02415742	4.365416	0.09958261	0.03565831	2.604271	0.03194798	0.1457206	3.232136	0.3402601	1.414956	0.02063051	0.70416	3.619991	1.431146	0.8577931	3.288479	0.477787	0.04323996	Tumor	BRCA
TCGA-B6-A3ZX-01A	0.018546041	1.073139746	0.125485	0.028033018	0.032253724	0.562503139	0	0.003190233	3.250607054	0.010720255	2.841819871	0.029734757	0.249109352	2.389949062	0.047409426	0.051496208	3.20804271	0.54157104	3.278072942	0.031936764	0.946443204	3.186602914	2.262109426	1.697044158	2.579227028	0.209303041	0.030375973	Tumor	BRCA
TCGA-A7-A5ZV-01A	0	0.508568879	0	0.028136505	0.013576978	0.399522481	0.024793632	0	2.706898183	0.043343538	2.088152273	0.161494286	0.104430261	1.428751305	0.170880812	0.062414157	1.824521131	0.592694784	4.892334976	0.042583001	3.055304545	3.450165891	1.632838364	0.041489695	2.414946189	0.075927512	0.236314647	Tumor	BRCA
TCGA-BH-A0AY-01A	0.258916551	0.9159835	0.130210026	0.203243897	0	0.826861643	0	0.007224498	1.525068939	0.002708709	3.263688121	0.013562119	0.071600516	1.539522881	0.013597987	0.03206531	2.62238542	0.085723423	0.779683921	0	0.624151277	2.526745877	0.710170512	0.313772925	2.497035319	0.293801759	0.028718526	Tumor	BRCA
TCGA-A7-A4SD-01A	0.289931501	0.913026754	0.069954077	0.163686383	0.005931954	0.507369306	0	0	1.907667245	0.01732623	3.894897732	0.085045522	0.091427796	2.486857696	0.429782616	0.087615923	2.738176728	0.914993911	2.719672657	0.00938557	1.517063717	2.220627435	1.483515476	1.251163151	2.271652932	0.160581714	0.107762297	Tumor	BRCA
TCGA-AO-A03L-01A	0.3355897	0.9138123	0.08187967	0.100128	0	0.4876565	0	0.01226166	1.525461	0.005750624	4.492661	0.01153728	0.02474789	2.61354	0.02589836	0.03180478	1.657621	0.02096381	0.6711927	0.01239747	0.2208153	2.891605	0.7675692	0.4310651	3.074403	0.3853505	0.004923245	Tumor	BRCA
TCGA-A2-A0EX-01A	0.0212814	1.127347	0.08527014	0.1245205	0	0.7197913	0	0.01459907	0.6900997	0.01502685	3.580526	0.006884979	0.04682201	2.052713	0.003455744	0.01090701	1.770705	0.0111403	0.9355432	0	0.9696614	2.520614	0.4296467	0.1965401	2.719844	0.1115497	0.02908743	Tumor	BRCA
TCGA-GM-A2DM-01A	0.01998744	0.413723759	0.046368219	0.036169728	0	0.281310825	0	0.003439602	2.065010071	0.00386225	3.044421987	0.006464391	0.033124111	2.509570249	0.009711408	0.02546894	1.898751586	0.023430829	0.73760224	0.013861241	0.014989839	2.819324904	1.379885295	0.443596506	2.443626512	0.294428759	0.021899892	Tumor	BRCA
TCGA-BH-A0DO-01B	0.023497297	0.951117953	0.105796117	0.120560578	0.004305641	0.830681095	0	0.003373862	0.71396339	0.044817641	4.738051925	0.037634356	0.145757831	2.687281636	0.022130711	0.029931426	1.368178926	0.048103742	1.635903016	0.053636582	0.937107216	2.986624627	0.241880581	0.168448437	2.745061292	0.056386797	0.053121628	Tumor	BRCA
TCGA-HN-A2OB-01A	0.625738061	1.452516587	0.138181646	0.24914949	0	1.206182726	0.009417919	0.00805213	1.795013517	0.076524785	4.170418274	0.01511199	0.201332314	2.526373187	0.015151936	0.041569367	1.867404007	0.069092471	1.252032985	0.048173435	0.724621528	3.062766761	0.25571948	0.442601451	3.391838546	0.057740908	0.050835334	Tumor	BRCA
TCGA-A2-A0CM-01A	0.212195112	1.210327131	0.107400806	0.111161791	0	0.409773424	0	0.021567488	2.929285533	0.011343417	2.665599034	0.016260541	0.09213697	2.764885965	0.188045223	0.063438127	2.906729657	0.200673186	2.737419935	0.008761822	1.013405159	2.872435965	1.620346195	0.234251546	2.376931753	0.215580439	0.020736361	Tumor	BRCA
TCGA-A2-A4S0-01A	0.063153054	1.18466264	0.075289101	0.183605822	0	0.87493795	0.057586717	0	2.0595665	0.009367047	3.723380439	0.018769196	0.008119109	2.546969336	0.009440057	0.087218804	1.372908231	0.007633083	0.614828749	0.049893227	0.024890753	3.325227232	0.294072688	0.087691546	2.182270037	0.117210467	0.062951429	Tumor	BRCA
TCGA-BH-A0H9-01A	3.251147296	0.530782941	0.122293585	0.083511247	0	0.555800003	0	0.003726041	2.943508084	0.00279057	4.110182884	0.159328235	0.050531439	2.274150408	0.014007348	0.005556813	1.612420829	0.016961136	0.823101571	0	0.083804322	2.373161535	0.26497038	0.358755406	2.518451445	0.138325135	0.023711068	Tumor	BRCA
TCGA-B6-A0IP-01A	0.06322289	0.707860534	0.057386816	0.112201525	0.010048279	0.478289527	0	0.002630491	2.343101037	0.007863451	3.55312969	0.009873039	0.106947741	2.749924905	0.004958082	0.106020383	1.476746197	0.035675908	1.318809334	0.06760745	1.623802738	2.635298034	0.791733609	0.172930105	2.048705034	0.110883694	0.049746361	Tumor	BRCA
TCGA-C8-A12X-01A	0.548063012	0.467397855	0.056931576	0.13765713	0	0.996215078	0	0.006774204	1.055097087	0.005074798	3.979928072	0	0.005495194	1.982844473	0.151831661	0.030082758	2.214751907	0.590524091	0.930018195	0	0.025243839	3.145413608	0.255389768	0.124395293	1.54314862	0.673741116	0.084497599	Tumor	BRCA
TCGA-AN-A0AL-01A	0.056568415	0.68474927	0.248638684	0.456838826	0	1.18466858	0	0.003521155	2.51981732	0.011829069	4.025302545	0.058492331	0.086000385	2.259079897	0.105757515	0	2.868519018	0.476247326	3.290612951	0	0.045550324	2.316960371	1.659528608	0.206662118	2.842410566	0.229396654	0.005636673	Tumor	BRCA
TCGA-LD-A9QF-01A	0.109647596	1.118048654	0.259898254	0.286343594	0.005174815	0.816933019	0.018883722	0.008099038	2.570723397	0.004553373	2.926984261	0.007619922	0.323148169	2.207976668	0.145606306	0.029986494	4.121837832	0.069486535	1.823614059	0.016331521	0.288880623	3.149916573	1.658963127	0.828758575	2.540990146	0.571466145	0.044834432	Tumor	BRCA
TCGA-BH-A0DG-11A	0.014265259	1.872387119	0.071614693	0.114877801	0.053784123	1.653444978	0	0.012212824	1.05149283	0.117867034	3.151765356	0.011491316	0.30376865	3.121772387	0.113949615	0.139456915	1.469902505	0.148646709	2.139225153	0.018482726	1.282985451	2.38427092	0.577705866	0.76625351	3.755765662	0.058454311	0.062482275	Normal	BRCA
TCGA-E2-A152-01A	0.252899403	1.126511053	0.086573435	0.232899166	0	0.306719396	0	0	1.975155349	0.006494618	4.142363406	0.01302656	0.005628616	2.165086041	0.01630788	0.070885261	2.275385957	0.059710005	1.572476121	0	0.823711245	2.56866308	0.565853167	0.148633918	2.731349125	0.422250225	0.054662541	Tumor	BRCA
TCGA-BH-A1FE-06A	0.09606351	2.190941	0.3380409	1.20603	0.003736072	2.125436	0	0.02036833	0.6867797	0.06436193	1.486462	0.01644543	0.1359523	2.519491	0.002761267	0.05154429	3.955958	0.4245277	1.681333	0	0.02361791	2.960825	0.1788267	0.1941142	4.160575	0.062755	0.05073607	Tumor	BRCA
TCGA-BH-A18N-01A	0.030681189	1.208902035	0.114450184	0.362017031	0	1.564988704	0.007740158	0.009914334	2.163625988	0.003719386	2.862619851	0.024742346	0.034538379	2.869869321	0.006241988	0.154706819	1.845052382	0.007562552	2.203328903	0.013350222	0.042885918	2.716787041	1.855325746	2.587606949	2.754813995	0.130972686	0.261643086	Tumor	BRCA
TCGA-C8-A1HN-01A	1.779372	1.561002	0.07591295	0.2046755	0.003228362	0.7076391	0	0	1.622767	0.004730963	3.547936	0.02362121	0.008187974	2.622424	0.002385918	0.0187678	1.872702	0.003854053	0.9813825	0.01527816	0.1515843	2.352403	0.6887203	0.1868216	2.095503	0.1573412	0.05958885	Tumor	BRCA
TCGA-AN-A0FK-01A	0.02282808	0.3410067	0.02778872	0.1853095	0.004182221	0.9559546	0	0	1.530332	0.003679828	3.66349	0.006159327	0.01060184	1.776492	0	0.01461367	1.914129	0.00499246	0.7297805	0.2492039	1.343718	2.974563	1.288636	0.4445417	1.608951	0.122327	0	Tumor	BRCA
TCGA-B6-A0IE-01A	0.019793403	0.730295179	0.047804184	0.020009994	0	0.724484723	0.192704885	0	2.115300483	0.023215449	3.829111223	0.026486892	0.040889748	1.980122947	0.021284268	0.054101288	1.026915543	0.294770365	0.724463166	0.011447713	0.712818215	2.120245829	1.172547837	0.157401949	1.579907095	0.080635383	0.018095422	Tumor	BRCA
TCGA-B6-A400-01A	0.057188974	1.106217183	0.108163851	0.146014689	0	0.549185394	0.006134487	0.005243997	2.050134956	0.028238216	2.356848117	0.072287362	0.066595052	2.119107249	0.043920215	0.061393505	3.274468511	1.31557216	2.742030044	0.031524896	2.042475461	3.131529328	1.510589034	1.306476346	2.920979144	0.24607415	0.057741282	Tumor	BRCA
TCGA-GM-A2DB-01A	0.033041812	0.712192625	0.085452154	0.09797099	0	0.316692492	0.013322228	0.039486158	2.756005504	0.008537927	3.645757678	0.04240724	0.032099145	2.051608659	0.083819276	0.025377771	2.14207849	0.013017114	1.477323526	0.263518256	3.417928275	2.747125669	1.087157589	0.331999553	1.917798753	0.366484286	0.027225568	Tumor	BRCA
TCGA-AC-A2FK-01A	0.029068168	1.788450499	0.096925006	0.086418825	0.021222118	1.539281419	0	0.004180677	1.318307127	0.115899052	3.184375477	0.015668248	0.588378119	2.90726869	0.202315324	0.090799361	1.917814009	0.043996246	2.264182104	0.074255402	2.431695958	2.561903881	0.915431667	0.667126354	3.900711114	0.516536521	0.059134882	Tumor	BRCA
TCGA-BH-A0HU-01A	0.032060451	0.506666179	0.061904357	0.110385185	0	0.418401112	0	0.012274388	1.88382027	0.002305399	3.899747135	0	0.007476807	2.016788644	0.070894365	0.114871249	1.405040881	0.030215289	0.821034443	0.072909444	0.321560692	2.6847047	0.810661464	0.360287109	2.137472608	0.176158393	0.053307631	Tumor	BRCA
TCGA-D8-A140-01A	0.022288402	0.635886441	0.101519024	0.396583719	0.009779197	1.085752847	0	0.003838108	2.485221395	0.014315714	3.609198488	0.014389058	0.018577157	2.975498363	0.01083383	0.056241415	2.169826616	0.057425331	0.736035042	0	0.016718804	3.344178453	1.002740288	2.634780461	2.436543258	0.224587248	0.112477442	Tumor	BRCA
TCGA-A7-A0CD-01A	0.02476444	0.463813293	0.105683609	0.259331413	0	0.491884627	0	0.007991277	1.958202151	0.002996698	3.506581687	0.005016697	0.017223659	2.45669476	0	0.039320625	1.393410582	0.012163763	0.515574018	0.005391636	0.039525536	2.572983803	1.300714247	1.994224097	1.752589876	0.142170826	0.038007032	Tumor	BRCA
TCGA-D8-A1JF-01A	0.166418248	1.032464593	0.066162659	0.113797741	0	0.581423532	0	0.022095301	1.546760742	0.050057408	2.902680939	0.004646893	0.021898378	3.236018597	0.013932762	0.021982626	1.696685119	0.078882246	1.048044495	0.280956365	3.654472091	2.461355116	0.90796889	0.245222781	2.261283227	0.201799856	0.011840812	Tumor	BRCA
TCGA-BH-A208-11A	0.013244255	1.762531407	0.047870349	0.078534184	0.067422743	1.889805342	0	0.014158809	0.959852615	0.085814709	2.908367076	0.015972738	0.33604979	3.103543153	0.034477095	0.01688726	1.279279683	0.098498168	2.025187573	0.034121565	1.228162532	2.344013721	0.605151762	1.074198196	3.949931147	0.040937697	0.096960066	Normal	BRCA
TCGA-A2-A4S1-01A	0.037873327	1.781119473	0.018597397	1.076774761	0	0.192777418	0.012749167	0.005461349	3.150622637	0.054270809	3.160432391	0.030557018	0.043697898	2.950495346	0.489774451	0	2.781987216	0.016585705	2.650674962	0	0.006824261	3.17625555	0.60164711	0.31912886	2.667398292	0	0.008739016	Tumor	BRCA
TCGA-5T-A9QA-01A	0.025868975	0.125311901	0.827322417	0.176745487	0	0.392386482	0	0	0.52054134	0.028965515	3.816154377	0.031170364	0.035766248	1.92937098	0.005255957	0.112159641	3.494277771	0.36628949	0.419679045	0	0.207648014	2.511691049	0.352242859	0.339896532	0.489509697	0.11729329	0.05268647	Tumor	BRCA
TCGA-AR-A2LK-01A	0.2322151	0.8980872	0.1820526	0.1570401	0.007223001	0.5568652	0.01321429	0.002833335	1.378372	0.006356135	2.344342	0.01591924	0.006882425	2.572271	0.01860444	0.05806801	2.308424	0.0654999	0.8873795	0.0171042	0.2365549	2.625487	0.8032415	0.5807257	3.045225	0.2113479	0.130242	Tumor	BRCA
TCGA-AR-A1AH-01A	0.159759828	0.641864105	0.059197651	0.166507	0	1.190758496	0	0.006409367	2.549878699	0.008391876	2.112511683	0	0.018115523	1.967316646	0.01806248	0.061000533	1.25221388	0.331029815	0.328891163	0.038453411	2.090538169	2.782634227	2.660516429	2.261069206	2.43555269	0.162355051	0.025499569	Tumor	BRCA
TCGA-AR-A254-01A	0.097901165	1.027315855	0.122308286	0.157505835	0	0.941850922	0.005622955	0.004806596	1.391293668	0.020579388	2.09026266	0.087850906	0.038519686	2.924783263	0.022528559	0.042477337	2.782350328	0.095823685	1.216318331	0.033680929	0.18609114	2.630133232	1.396887883	0.743468004	3.13939812	0.222037135	0.034297123	Tumor	BRCA
TCGA-E2-A1IO-01A	0.049762167	1.378218881	0.274246198	0.208605119	0.008481996	0.936647786	0	0	1.485332915	0.046635252	3.885003933	0.012483004	0.081409902	2.52253534	0.015628146	0.024649209	2.015851954	0.057256701	0.951780736	0	0.318297046	2.545727297	0.815759662	0.496398568	3.331231336	0.109204563	0.02119419	Tumor	BRCA
TCGA-S3-A6ZF-01A	1.227281	1.890688	0.09518144	0.190757	0.02025588	0.530404	0	0	2.372695	0.009539168	4.286485	0	0.05091649	2.638498	0.01797311	0.07435612	1.984985	0.1698439	1.287345	0	0.4538607	2.532929	1.413932	0.5072485	2.842918	0.7520468	0.08450955	Tumor	BRCA
TCGA-B6-A0IB-01A	0.00710384	0.2406832	0.02581904	0.07880596	0	0.4536754	0	0	1.535554	0.00113989	4.147372	0.02837442	0.02206022	1.473225	0.005734873	0.031475	1.011076	0.01845524	1.218643	0.0183632	0.1737965	2.929077	0.6730488	0.09935186	0.8120814	0.07224365	0.08526902	Tumor	BRCA
TCGA-A8-A07J-01A	0.0498585	1.229615842	0.181141541	0.160039564	0	0.829898178	0	0.017256485	2.168262947	0.004865814	3.552092964	0	0.072069422	2.347410923	0.032381479	0.057142536	3.656836636	0.045581861	1.89999667	0.008750013	0.068863708	3.175036679	1.043974825	0.783381732	2.959491495	0.69113052	0.01383866	Tumor	BRCA
TCGA-AN-A0FV-01A	0.384154656	0.793943316	0.042662321	0.213393858	0	0.514149364	0.058061858	0.031301818	2.901873009	0.014145373	3.384368075	0.152400932	0.002563514	1.989439728	0.005956895	0.028058507	1.236868632	0.042771925	1.28410588	0.068727514	2.303406079	2.62337776	0.16800007	0.028213735	2.354071318	0.253424433	0.039994668	Tumor	BRCA
TCGA-AN-A0XP-01A	0.135477739	0.597621719	0.151629064	0.848124628	0	1.345386124	0	0.009317501	1.83167339	0.008141939	3.872966542	0	0.002524257	2.629957487	0	0.036727008	2.164838005	0.009468169	1.444492193	0.037319635	0.015497713	2.78760571	0.65562184	0.075158327	2.233916875	0.599074564	0.087161566	Tumor	BRCA
TCGA-A8-A08Z-01A	0.678229311	1.72732411	0.150271597	0.282342666	0.015675352	0.626990178	0.035672826	0.003083215	2.479854085	0.003462123	2.97326525	0	0.046783531	2.88258783	0.760556041	0.076250611	2.96429221	0.099962788	1.203146828	0.073020727	0.116696159	2.917357778	0.807818653	0.74139188	3.807076155	0.291283171	0.034202989	Tumor	BRCA
TCGA-E9-A226-01A	1.196468212	1.436722076	0.053325794	0.454945272	0	0.780060343	0	0	1.248188908	0	3.296978093	0	0.053091149	2.595851842	0	0.014149138	1.553123491	0.002418648	1.745442186	0.012788629	0.34136973	2.117424575	0.476054539	0.178003711	3.641090091	0.030570022	0.03020918	Tumor	BRCA
TCGA-AR-A1AW-01A	0.509384538	0.914870716	0.149373398	0.070038931	0.004690862	0.294746087	0	0.010999491	2.294350892	0.005500654	2.693996161	0.074225919	0.08966761	2.794484122	0.017253449	0.136169095	3.626898234	0.164210049	1.153311219	0.058347238	0.309405548	3.542521367	2.910578253	0.321693863	2.72768388	0.223442242	0.140348737	Tumor	BRCA
TCGA-GI-A2C9-01A	0.314954078	1.128077604	0.154595117	0.111821876	0.00380101	0.728188073	0	0.002978324	2.458987307	0.032008558	3.511944727	0.022263828	0.133808753	2.899878228	3.066854858	0.043818961	1.766897726	0.398527154	4.408684389	0.059065484	1.080504732	2.975419559	2.637540805	2.26525829	2.758903651	0.111582501	0.037711867	Tumor	BRCA
TCGA-EW-A6SA-01A	0.020708553	0.434324821	1.256537823	0.219636352	0.011345134	0.549373581	0	0.005935844	0.297687255	0.004446428	3.120511976	0.027708556	0.009613699	2.150965207	0.002802346	0.086139107	1.233794956	0.033606241	0.135018631	0.093154462	0.018471155	2.758746489	0.192644335	0.536151382	2.600327507	0.056732002	0.023627156	Tumor	BRCA
TCGA-E9-A1NG-01A	0.945911	1.854407	0.1330539	0.4064447	0.009719958	0.9585684	0	0.005084176	1.730955	0.00760633	3.084276	0.004783115	0.02659636	2.532269	0.009575719	0.0151214	2.838806	0.1786743	1.386046	0	0.0079371	2.57426	0.7055186	0.08622045	4.029064	0.07834528	0.01622661	Tumor	BRCA
TCGA-A8-A07L-01A	1.629866	1.525376	0.1708968	0.1291873	0	0.7620977	0.01543275	0	0.6713847	0	2.393892	0.03084974	0.02926648	3.078529	0.01245203	0.1095098	1.510088	0.01507955	1.355136	0.02656729	0.1531873	2.434887	0.4627436	1.864035	2.509548	0.2441541	0.02630986	Tumor	BRCA
TCGA-E2-A15L-01A	0.1561025	1.064975	0.1434047	0.1341947	0	0.2925834	0	0.00293536	1.929754	0.00767926	3.725729	0	0.007129893	2.769262	0.03287938	0.02607223	1.675761	0.03101736	1.311629	0.02357459	0.03985151	2.509292	0.2927176	0.1946068	3.11296	0.2367264	0.06893406	Tumor	BRCA
TCGA-D8-A1JI-01A	1.961686	0.4669423	0.05208039	0.2046233	0.004939145	0.7042219	0.009041965	0.003870453	1.578221	0.002898763	2.196612	0.08494778	0.02183155	3.257967	0	0.03429084	1.676368	0.03501828	0.6359991	0	0.007249452	3.537232	1.004649	2.011686	1.210892	0.0280029	0.1018655	Tumor	BRCA
TCGA-GM-A2DO-01A	0.375051145	0.994709945	0.231151418	0.063535413	0	0.279415617	0	0.03618535	2.052533904	0.003425228	3.335560954	0.322932894	0.065347995	2.97698878	0.423709758	0.179714084	3.221572565	1.062745371	1.412543842	0.018407344	0.099555077	2.627738567	3.673230009	1.363014172	1.871886051	0.226343868	0.192080493	Tumor	BRCA
TCGA-EW-A1P6-01A	0.236734957	0.942756762	0.112607433	0.084194822	0	0.586913125	0	0	1.842154788	0	3.272507195	0.027344508	0.019693855	2.60394681	0.018335423	0.085029624	1.641290634	0.114612407	1.282094946	0	1.248109587	2.263266212	0.519203555	0.085490848	2.176561884	0.103267028	0.038653746	Tumor	BRCA
TCGA-BH-A1F0-11B	0.043922892	1.856970823	0.120668701	0.098043726	0.003474926	1.441786909	0	0.045602094	0.85983222	0.149132713	2.596193197	0	0.530265214	2.715753867	0.035545293	0.024197788	1.843614771	0.228151126	1.669087709	0.010980649	0.717836409	2.616510402	0.460863409	0.899416228	3.754148214	0.026270992	0.068215974	Normal	BRCA
TCGA-AR-A1AI-01A	0.261674958	0.794191052	0.097396132	0.02871922	0	0.504243183	0	0.003269015	2.438522587	0.003670728	1.45475933	0.012262162	0.026295254	2.539475922	0.009230764	0.04803012	3.007443458	0.693532824	1.523965806	0.032717445	2.189643803	2.788976523	2.311643607	0.913320561	1.97375798	0.077473798	0.031118911	Tumor	BRCA
TCGA-AR-A0U3-01A	0.469879568	0.615670296	0.036073361	0.055696746	0	0.514454505	0	0	2.318063209	0.003991801	2.619686879	0.019950964	0.038445063	3.496834083	0	0.0237065	1.766639434	0.07144799	0.763121243	0.010756707	2.07408935	3.586221281	0.693414618	1.480778533	2.025250586	0.112368318	0.025433678	Tumor	BRCA
TCGA-A2-A0ES-01A	0.011985443	1.556501167	0.074365149	0.198618004	0.004374792	1.403893041	0	0	1.411908724	0.120717221	3.404462574	0	0.411265421	2.497878943	0.126968374	0.050329386	2.024375336	0.036165036	1.638499788	0.074395401	0.98763444	2.508106924	0.923289164	0.425154845	3.800162617	0.07323142	0.064514318	Tumor	BRCA
TCGA-BH-A18K-11A	0.020110796	1.786619484	0.072245294	0.131979463	0.011016622	1.901590993	0	0.088206784	1.735388179	0.260394238	2.756472617	0.008126023	0.24786134	3.094768637	0.071722699	0.129726267	1.692133514	0.126351589	2.131446005	0.068424435	1.722803786	2.718843442	0.640760786	0.896575964	4.129733444	0.061857616	0.113384629	Normal	BRCA
TCGA-A8-A06P-01A	0.091712664	1.048986574	0.095723855	0.257636044	0	1.113414945	0	0.002890284	2.218476528	0.012938455	3.787561021	0.048175003	0.020960015	2.147342693	0.008163285	0.120068746	2.285446024	0.11033579	1.13028534	0.023215108	0.079167812	2.476273451	1.479889469	0.926418114	2.746809231	0.07539282	0.059028305	Tumor	BRCA
TCGA-S3-AA12-01A	1.493955379	0.290838941	0.115621231	0.094839541	0	0.189957865	0	0	2.26775714	0	3.634790685	0.135321084	0.008129508	2.395798302	0	0.073135091	1.164515447	0.011449162	2.07724023	0.059743185	0.003138953	3.214034864	0.477578088	0.674564565	1.805054904	0.13972253	0.130796475	Tumor	BRCA
TCGA-E9-A1N5-11A	0.036857573	1.541231745	0.155225604	0.066387631	0.063803615	1.859407238	0	0.012719128	1.565127037	0.037760845	3.521642606	0.035609718	0.220506292	3.110590439	0.126805293	0.028317128	1.993111947	0.169744559	3.075143977	0.025606333	1.205577771	2.623884014	0.448224424	0.792873585	3.899801834	0.774566318	0.069908941	Normal	BRCA
TCGA-E9-A3Q9-01A	0.03983997	0.5722407	0.06308374	0.2023221	0	0.5577647	0	0.02491712	2.29992	0.01753427	3.372245	0.017624	0.03024935	2.184099	0.002960162	0.07312808	1.883428	0.06553464	0.5522485	0.01893502	0.025306	2.655656	0.5103888	0.05208662	1.813704	0.1031874	0.1795939	Tumor	BRCA
TCGA-BH-A0HX-01A	2.09969867	1.247588724	0.12717338	0.225649917	0	0.614272862	0	0.010560494	2.056872917	0.009228609	3.151103751	0.090180413	0.033973732	2.315307359	0	0.061920621	2.219165299	0.162798347	1.045097922	0.007127125	0.154812573	3.123537082	0.978583032	0.535319963	3.057337646	0.091548817	0.09844214	Tumor	BRCA
TCGA-AC-A3W7-01A	0.045180665	1.053701978	0.079327919	0.1464295	0.003575875	0.825399984	0	0	2.162628168	0.008374774	5.184353041	0.11164882	0.175368952	2.541503821	0.007914011	0.154634215	1.747787412	0.050410599	1.601878642	0.028082777	1.067677238	2.994679393	0.789366973	0.358667031	2.709879774	0.098845572	0.035502702	Tumor	BRCA
TCGA-AO-A124-01A	0.129273664	0.880819018	0.060290849	0.084097869	0	0.741383362	0	0.005133158	1.389940337	0.004804505	2.919486199	0.05691014	1.133311876	1.682707507	0.49240261	0.030373281	1.072098464	0.209400082	3.705701713	0.025766035	1.886784332	2.123679904	0.291428179	1.31166936	2.017664515	0.114167567	0.044611265	Tumor	BRCA
TCGA-AC-A5XU-01A	0.0514778	1.203941	0.05023951	0.2035088	0	0.6427575	0.01738313	0.00373143	0.9312359	0.00139798	2.391568	0.06191585	0.03885537	2.288805	0.01402753	0.005564845	2.056191	0.1917102	0.7243916	0	0.06618597	3.457321	0.7664283	0.6519453	2.286822	0.07954461	0.01192141	Tumor	BRCA
TCGA-LL-A6FQ-01A	0.004202953	0.2189499	0.3866776	0.05018253	0	0.1862025	0	0.003596441	1.352693	0.002693478	3.836251	0	0.02317097	1.2216	0.01688256	0	2.842122	0.03256383	1.187108	0	0.08945314	3.159294	0.2887915	0.1463262	0.6400215	0.1962084	0.02289183	Tumor	BRCA
TCGA-AQ-A1H2-01A	0.07295731	1.883468	0.02918435	0.08475854	0	0.2929855	0	0.002460252	1.843219	0.002762675	2.964967	0.03659278	0	2.398552	0	0.02549522	2.157771	0.06423393	1.430621	0.004970907	0.04096977	3.121911	1.765036	2.370791	2.555295	0.4181541	0.07681106	Tumor	BRCA
TCGA-BH-A0DQ-01A	0.762248901	1.036898277	0.237573542	0.293106574	0	0.876005001	0	0.017863808	1.56217814	0.005373053	3.09432068	0.536109288	0.117508733	2.182928221	0.006765568	0.0526741	2.316651174	0.264615228	1.863397476	0.014467061	0.302919008	3.044287424	0.422200307	0.268708193	3.197275481	0.20351762	0.07298992	Tumor	BRCA
TCGA-E2-A106-01A	1.17267819	0.449703652	0.038344222	0.147528712	0.004137252	0.431114575	0.015111838	0.009703843	1.58049914	0.009687005	3.334160366	0.01216066	0.018304424	2.644087727	0	0.07087891	0.944476163	0.019654534	0.477742337	0	0.080866795	2.985856129	0.095188478	0.074737764	2.638683178	0.170993416	0.041005643	Tumor	BRCA
TCGA-A2-A25F-01A	0.7724267	1.239495	0.3827346	0.171858	0.002917893	1.172004	0	0.01366315	2.642744	0.02967063	1.737352	0	0.2591174	2.907214	0.01074994	0.03040671	4.166927	0.1568244	1.460314	0.03203021	0.1634341	2.790089	3.132945	1.390937	3.409554	0.2165991	0.04687942	Tumor	BRCA
TCGA-AN-A0AT-01A	0.3197207	0.9663931	0.2914449	0.0749161	0	0.5502153	0.005959507	0.002549435	1.63865	0.006671074	2.386881	0.03321934	0.5604151	2.390344	0.2389905	0.03387007	2.004248	0.681605	1.768075	0.01539796	0.5825599	2.591104	1.59203	0.8968045	2.763628	0.130445	0.03632847	Tumor	BRCA
TCGA-D8-A27T-01A	0.050067734	1.201890642	0.164235582	0.16528678	0	0.873731567	0	0.002902782	1.155107984	0.005428485	3.270522351	0	0.050923582	2.709544052	0.00273802	0.038506947	2.351415925	0.041476094	1.256930278	0.011704493	0.010856718	2.981028249	1.34712165	1.04641557	2.948612132	0.166657355	0.077038818	Tumor	BRCA
TCGA-A2-A04X-01A	0.116501179	0.31527645	0.059623941	0.096583104	0.003781152	0.825479485	0.006924362	0.005919448	2.355652275	0.007750824	3.432484389	0.005569022	0.040312686	2.273673595	0.002794597	0.030652966	2.602498232	0.051075258	0.713701876	0.011945582	0.089836249	3.330011971	1.115300068	0.424840487	1.965011602	0.731126238	0.042138914	Tumor	BRCA
TCGA-A2-A3XT-01A	0.120901865	1.026608316	0.156775953	0.15778197	0.00352728	0.548018292	0	0.002763783	3.789833402	0.009290476	2.100187204	0.041047996	0.648471011	2.820176476	4.588219584	0.111195666	3.472718042	1.223918257	2.726833146	0.065617768	0.290354503	3.644743129	2.751633483	0.662386452	1.839533769	0.24107542	0.01761902	Tumor	BRCA
TCGA-AR-A0TY-01A	0.022506942	0.676103352	0.073940599	0.22269334	0	0.775172412	0.006473554	0	3.450132344	0.007246344	4.495640985	0.020713383	0.072335343	2.801320592	0.005220102	0.084362797	4.302618872	0.064057857	2.545798793	0.016721436	0.106848147	3.743878777	0.222132856	0.040001908	1.616336445	0.153362725	0.039426531	Tumor	BRCA
TCGA-A2-A0YG-01A	5.91059521	0.61819542	0.036476754	0.145548546	0.007856258	0.669224049	0.035660653	0.006157731	2.987867243	0.016080435	3.749649959	0.017310354	0.037047011	2.578054119	0.005808589	0.093589739	1.603256991	0.014041209	0.548200443	0.012425399	1.538525526	2.465024182	0.863760731	0.170135985	2.110050838	0.222109489	0.02450477	Tumor	BRCA
TCGA-B6-A0WZ-01A	0.065045554	0.623505934	0.06166005	0.289432917	0	0.60870992	0	0.010010057	2.017813198	0.003755374	4.811933968	0	0.032216483	1.911477899	0	0.034559124	0.845184787	0.010171885	1.044819273	0.006755224	1.24632754	2.172219172	0.487572803	0.216545059	1.430811869	0.079214419	0.047484832	Tumor	BRCA
TCGA-A7-A5ZX-01A	0.009006754	1.650781413	0.108213931	0.143354751	0.004925282	1.416687157	0	0.007708873	1.096012353	0.063677939	4.074668093	0.021649864	0.140240184	2.456302786	0.021706962	0.050994124	1.740840438	0.037793292	1.418623788	0.038557544	1.093302099	2.907128945	0.578321348	0.875893595	3.563968681	0.117287274	0.060620813	Tumor	BRCA
TCGA-AC-A23G-01A	0.265110161	1.381645404	0.147950954	0.376806293	0	1.069924538	0	0	1.588567584	0.018072778	3.231914273	0.011380056	0.11812837	2.056492963	0.011410176	0.009033934	2.934187808	0.050035001	1.756541201	0.024354358	0.78538885	3.237399527	0.550800172	0.317705553	3.142372025	0.153942455	0.019326696	Tumor	BRCA
TCGA-GM-A2DA-01A	0.660401647	1.715740397	0.134405342	0.393633838	0	0.971310184	0	0	2.341402085	0.027483698	4.044058968	0.015411843	0.127730993	2.322580686	0	0.071917883	2.215280354	0.102946997	0.481503287	0.03293059	0.178907153	2.551347449	1.238708742	0.401894098	2.486711309	0.384522606	0.077065132	Tumor	BRCA
TCGA-B6-A0X1-01A	0.412180965	0.42104717	0.062109491	0.091031044	0.006751093	0.491182211	0.01235262	0.031459172	2.469379616	0.052606078	1.621857962	0	0.325651932	3.283022616	0.633208255	0.031299261	1.972137415	0.227522604	2.049706003	0.042253094	1.138258586	2.177547601	2.072664659	1.605401538	1.858055895	0.20402215	0.050071318	Tumor	BRCA
TCGA-AO-A12E-01A	0.008894307	0.8847131	0.08860815	0.04877655	0.009711068	0.8518529	0.005942136	0.007612587	2.604473	0.02455299	3.377573	0.05171515	0.285437	2.65157	0.01194882	0.1061062	2.383305	0.1154788	1.818996	0.005135918	0.2397439	3.227593	0.6708049	0.2051796	2.743128	0.3005318	0.05203569	Tumor	BRCA
TCGA-AR-A250-01A	0.337267334	1.237037308	0.151224149	0.226915572	0	0.514207564	0	0.002388115	1.881771095	0.002681679	4.317486826	0.017875422	0.005802224	2.424825069	0.002252543	0.07302149	2.563305385	0.021695858	1.66366752	0.03344286	0.643674975	2.910318366	0.926392681	0.216878382	3.490264972	0.148977627	0.037789464	Tumor	BRCA
TCGA-A8-A06O-01A	1.220534412	0.634992828	0.052660275	0.121100786	0.00363448	0.379153019	0	0.011357635	1.706956408	0.005325755	3.355483136	0.005353126	0.018373514	2.475893706	0.031908445	0.046050609	2.154131649	0.02370332	0.563660238	0.011483467	0.474098661	3.126434972	0.823929015	0.200373272	2.018353578	0.310649955	0.097121918	Tumor	BRCA
TCGA-AO-A12G-01A	0.159270927	0.593649919	0.062890061	0.387195965	0	1.183481877	0.00731102	0	0.734363282	0.012839029	3.689932316	0.023378158	0.093407038	2.083863951	0.014694428	0.023180834	1.678881988	0.026020744	0.645160979	0.006319481	1.364029548	2.293419576	1.136709717	0.115124881	2.337890599	0.165334211	0.029793016	Tumor	BRCA
TCGA-A7-A3IY-01A	0.160378705	0.895056091	0.069983174	0.293799488	0.004111083	1.403858607	0	0.0255717	3.148569998	0.004820953	3.113540826	0.071030578	0.028480995	2.768121337	0.003038535	0.042675778	2.663548573	0.195116829	2.446365931	0.025853605	0.403561824	2.8597612	1.490829543	0.945481766	2.785465713	0.211204845	0.075484999	Tumor	BRCA
TCGA-E2-A1IG-11A	0.03565513	1.508640298	0.115952822	0.105535512	0.005621255	1.351666031	0	0.0305576	1.401669174	0.07560859	2.627044374	0	0.445753701	2.524991827	0.076973724	0.058070466	2.410989115	0.134738153	2.112087593	0.035253783	1.291038682	2.882247386	0.733151565	0.914219345	3.794271555	0.042292792	0.062247888	Normal	BRCA
TCGA-BH-A1EY-01A	0.063968092	1.217026019	0.071805923	0.199232292	0	0.83123439	0.010038733	0	1.875807832	0.012833415	3.816579594	0.245174211	0.013893449	2.79116526	0.043980918	0.068981598	2.702872312	0.016310753	1.206337996	0.017304841	1.503405276	2.818563192	1.496751282	0.380965651	2.786103353	0.231608321	0.047478754	Tumor	BRCA
TCGA-A8-A079-01A	0.026788707	0.406935002	0.029373246	0.060232969	0.003686575	0.26910504	0	0.002888632	1.206593457	0.001082029	2.945412785	0	0.037033371	2.260859231	0.013572196	0.104032377	1.973282384	0.024040686	0.878603496	0.017436342	0.573950412	2.490215644	0.575764187	0.557236264	2.672383533	0.190746903	0.0092347	Tumor	BRCA
TCGA-AO-A03P-01A	0.404947717	0.759442372	0.050302056	0.235331996	0	0.709020652	0	0	2.155449444	0.007111902	4.036590087	0	0.004405376	4.489520525	0.007677973	0.101879479	1.513519167	0.018543134	0.732843507	0	0.01690705	2.545897918	0.56348089	0.089056713	2.437112584	0.144681224	0	Tumor	BRCA
TCGA-E2-A572-01A	0.004692753	0.126322738	0.006861677	0.103147382	0	0.099354953	0	0	1.044638056	0.006008846	3.391610235	0	0.04494068	1.238484475	0	0.005988437	1.419829368	0	1.155123925	0.05582942	0.08539715	3.807747108	0.893085413	1.341426336	0.818317504	0.413762734	0.019197565	Tumor	BRCA
TCGA-A2-A0YH-01A	1.094371012	0.945508991	0.060313591	0.132953429	0.012483087	0.728367472	0.015242066	0	2.496739072	0.007334178	3.116999577	0.423872193	0.039276104	2.47473714	0.006162113	0.009737501	2.912169501	0.110435868	1.837444126	0.045611966	0.185969195	2.825447028	1.471941527	0.565712223	2.260982612	0.865716142	0.04135584	Tumor	BRCA
TCGA-E2-A15G-01A	0.0097794	0.611282668	0.049399843	0.09362265	0.01598622	0.548113772	0	0	2.263172057	0.001570436	3.636661755	0	0.205816768	2.656144399	0	0.154304004	1.281521263	0.028508673	1.274561288	0.277162101	0.151774313	2.627725507	0.545917102	0.148033112	1.577288253	0.069742792	0.065721685	Tumor	BRCA
TCGA-C8-A12M-01A	0.131822978	0.968771796	0.108894851	0.361084185	0	0.942012854	0	0	2.219734046	0.005295038	2.584090593	0.22955853	0.011444589	3.02988699	0.008883012	0.014029464	2.007286648	0.017889396	0.108236992	0.245362722	0.040755	3.100268258	0.4969703	0.189068993	1.752920468	0.045233822	0.015055281	Tumor	BRCA
TCGA-AR-A0TV-01A	0.186034082	1.030762594	0.033783889	0.052184179	0	0.283999073	0	0.006646307	2.061758952	0	2.595128889	0.055324161	0.068563951	2.34882439	0.006269524	0.034380956	2.459877232	0.012637702	0.777533245	0	0.422857704	2.916745748	1.160247509	0.152809752	1.355467784	0.124112444	0.258246098	Tumor	BRCA
TCGA-A7-A13G-01B	0.571827768	1.414222985	0.265946204	0.383533882	1.247535893	1.49536452	0.31177785	0.010973643	1.942448208	0.112981302	3.912690511	0.070770293	0.184219487	3.898995203	0.020631081	1.327531194	1.805374691	0.155073899	1.478507557	0.177911123	0.387181901	1.849598352	1.643747178	0.769481122	2.604713776	0.128088632	0.915937888	Tumor	BRCA
TCGA-A8-A07E-01A	0.1626705	1.169332	0.182464	0.2592863	0	1.951387	0	0	1.930575	0.0153975	3.512139	0.004854219	0.1604776	2.648388	0.009717828	0.03430037	2.33602	0.08230888	1.613707	0.01559485	0.7327369	2.575781	0.6510321	0.4846118	3.094868	0.04942691	0.0367896	Tumor	BRCA
TCGA-E9-A1N9-01A	0.038455902	0.897323438	0.076357603	0.22526397	0	1.038385214	0	0.004161736	2.06442217	0.00933086	3.323265337	0.015597544	0.11055189	2.229379733	0.019522113	0.042892472	1.555154704	0.092280358	1.377546603	0.033324956	0.480739932	2.347068539	0.567274063	0.742459455	2.970561942	0.171797872	0.052448043	Tumor	BRCA
TCGA-BH-A0H3-01A	0.054122401	1.29885104	0.210793245	0.338568312	0.003759592	1.176491428	0	0.011747526	1.547150324	0.019734634	3.087127773	0.005537287	0.233493914	2.914824239	0.024817326	0.034781953	1.89223379	0.031127255	1.237455365	0.005951053	0.301625683	2.471085321	0.914793045	0.432607661	3.32204597	0.097062501	0.087075048	Tumor	BRCA
TCGA-AR-A1AY-01A	2.355189	0.8731233	0.09084017	0.09403995	0	0.4717964	0	0	1.831161	0.01276884	2.486029	0.0128343	0.09928963	2.33887	0.09685019	0.01525728	1.528259	0.5349358	2.006681	0.03423274	1.901412	2.99647	0.7162068	0.3748188	2.422078	0.05717719	0.01637236	Tumor	BRCA
TCGA-A2-A0D4-01A	4.371789	0.2971949	0.03566247	0.1386442	0	1.029856	0	0.004683499	2.215861	0	3.149036	0.00879884	0.03754434	2.453613	0.004417818	0.01393351	1.554284	0.005353174	3.894277	0.06945053	0.2875042	2.72512	0.05970192	1.021609	2.751289	0.06142137	0.03342746	Tumor	BRCA
TCGA-E9-A5UO-01A	0	1.015027691	0.059199078	0.510420894	0.00500275	1.939323124	0	0.007830005	2.633674467	0.002936119	3.363256674	0	0.02211103	3.461253307	0.007386289	0.017468448	1.992751078	0.023739608	0.256102223	0	0	4.237074301	0.050127277	0.052067469	2.988324838	0.145195327	0.04945301	Tumor	BRCA
TCGA-GM-A2DL-01A	0.050507113	1.067638219	0.185799926	0.148041741	0	0.413596891	0	0.007973344	1.040279527	0.002989961	2.954099664	0	0.078842831	2.311561141	0.073506829	0.064174529	2.728385291	0.065521682	1.446454362	0.024051453	0.280692391	2.586674363	0.75197833	0.428864702	3.106236507	0.094087413	0.06266165	Tumor	BRCA
TCGA-EW-A1PD-01A	0.046745211	1.085054782	0.171248336	0.285671418	0	0.942563947	0.007298886	0.009349511	0.750034651	0.010495713	4.548400492	0.011716983	0.076524497	3.062607246	0.014670102	0.036851991	2.241321597	0.391972259	0.934384258	0.018844797	0.407596856	3.74433733	0.414920618	0.303525833	2.856149155	0.17184013	0.024829015	Tumor	BRCA
TCGA-A1-A0SI-01A	0.2996881	1.267618	0.1578939	0.2073473	0	0.4249877	0	0.00256493	1.943613	0.005754677	3.738789	0.01919132	0.02066709	2.177381	0.01205627	0.04525509	2.306875	0.1056105	2.119398	0.005182215	1.302172	2.828281	0.9007667	0.1739903	2.986658	0.1082188	0.02850484	Tumor	BRCA
TCGA-A2-A0CV-01A	0.047965193	1.071822478	0.069657548	0.21039698	0.006642834	0.948270286	0	0.007802236	1.992073874	0.018429939	3.474235141	0	0.070158622	2.248088489	0.017115496	0.011627773	2.001060325	0.027561087	1.043330101	0	0.66473187	2.573416158	0.88403738	0.281721569	2.571186208	0.086164058	0.06932685	Tumor	BRCA
TCGA-E2-A15E-06A	0.02823981	0.351298363	0.052679268	0.006165145	0	0.292083945	0	0.010418385	2.134908286	0	3.978968118	0.082821106	0.019647971	2.870590181	0.009828488	0.124499696	1.421871768	0.075050156	1.154710173	0.014028108	0.172293049	2.12413322	0.735037056	0.091199994	1.191524118	0.241395243	0.107558515	Tumor	BRCA
TCGA-AO-A12B-01A	0	0.2067792	0.05165837	0.123974	0	3.584557	0.01787982	0.003838568	0.8501286	0.004310166	2.995227	0.007213331	0.006219748	2.155097	0	0.03401128	1.586593	0.04044124	0.9719765	0.5006552	2.327248	3.043326	1.367869	1.36917	1.410311	0.09932599	0.1901034	Tumor	BRCA
TCGA-B6-A408-01A	0.124612693	0.858118278	0.11825136	0.095461056	0.008337328	0.571328358	0	0	2.675900048	0.002449837	3.393097561	0	0.047022881	2.151305618	0.003085563	0.099144024	2.731587592	0.128856571	1.313506871	0.132775182	0.662821782	3.483367507	1.502656934	1.340788088	2.115378312	0.254861036	0.223149276	Tumor	BRCA
TCGA-OL-A5D7-01A	0.03097556	0.356808636	0.037683691	0.039036435	0.011353675	0.142931989	0	0.008901334	3.699604998	0.003338624	2.02756254	0.049535278	0.042797787	1.609623107	0.020901774	0.032932388	2.632683474	0.123830616	2.052392547	0.0356681	0.796568893	3.945586537	1.973992839	0.223018781	1.010989039	0.257818749	0.028327691	Tumor	BRCA
TCGA-A2-A0EW-01A	0.057182706	1.392805945	0.206424898	0.258473246	0.004240804	0.972590075	0	0.013246478	1.721151193	0.062157174	3.205940259	0	0.296445247	2.69106224	0.018705354	0.058378697	2.044489481	0.037541766	1.537180542	0.039812089	0.639539369	2.611118878	1.303462954	0.368130398	3.233242147	0.071039642	0.062577814	Tumor	BRCA
TCGA-A2-A0T4-01A	0.025561901	1.336489539	0.255280271	0.169545217	0.005622218	0.94286449	0	0.0131777	1.243015409	0.003299978	3.536740273	0.032831237	0.136456671	2.190347448	0.01243224	0.051741152	2.443468064	0.072155715	1.068879186	0.00889606	0.353009363	3.177183262	0.79513682	1.073830963	2.794566022	0.190718833	0.034919112	Tumor	BRCA
TCGA-C8-A131-01A	0.134927536	0.612319232	0.127703247	0.789934674	0.004974332	1.328575427	0	0.00778557	1.927240019	0.015984237	2.879315962	0	0.031307199	1.571476712	0.199132045	0.068258005	2.076321226	0.13074166	1.588102188	0.054222317	2.622087238	3.269936744	0.36412391	0.204456229	2.117024899	0.06496433	0	Tumor	BRCA
TCGA-BH-A1EN-01A	0.01594304	0.5348922	0.07317976	0.1952548	0	0.6678519	0	0.00547565	1.972832	0.007170063	2.849698	0	0.02426041	2.329917	0.01799757	0	1.716279	0.02075643	0.4576015	0	0.01873831	2.962079	0.3699888	0.1824542	1.746769	0.1518265	0.008761873	Tumor	BRCA
TCGA-D8-A3Z5-01A	0	1.013798665	0.056341189	0.147063563	0	0.793670551	0	0.003355263	1.409601779	0.017498376	4.706460097	0.025060464	0.107561636	2.097728374	0.009473786	0.369461517	1.874601181	0.050317222	1.566712664	0.225903395	1.323916506	3.369609023	0.33594486	0.453646041	2.657565147	0	0.05283375	Tumor	BRCA
TCGA-E9-A247-01A	0.003172741	0.7460933	0.08570981	0.1245229	0.003464723	0.7846246	0	0.00542441	1.238138	0.001016859	2.230426	0.04529202	0.0434062	1.713769	0.005116775	0.04785763	1.340044	0.2813493	1.392148	0.0592138	0.2302848	2.877556	0.6366646	0.8958049	1.741655	0.3962278	0.1487694	Tumor	BRCA
TCGA-C8-A12Q-01A	0.073854861	0.777545321	0.098223501	0.253991767	0	0.711674964	0	0.01878564	2.12967177	0.015088681	3.200924143	0.015165964	0.066347985	2.878327892	0.050075698	0.020015495	2.522967601	0.028538723	1.077329135	0.1552179	2.39411779	2.914030889	0.847021082	0.203793656	2.67733806	0.374038839	0.04263651	Tumor	BRCA
TCGA-E2-A1BD-01A	0.224069014	0.835145795	0.087914172	0.201704042	0.008797834	0.66237936	0	0.006896224	1.956723901	0.005166262	4.066921688	0.004328642	0.029588265	1.67544969	0.017282715	0.143879547	1.84980736	0.046655358	1.127316697	0.01851962	0.222464882	2.905231974	0.569724223	0.164062764	1.954439886	0.054977648	0.036449127	Tumor	BRCA
TCGA-E9-A1RI-01A	0.591430511	1.825965603	0.210620157	0.273746268	0	0.897876376	0	0	1.010768568	0.008605886	3.026872989	0.005412365	0.041464431	3.00298268	0.026931746	0.038199802	1.466906649	0.072819871	1.038283776	0.023127855	0.184110472	2.493161494	0.806096922	1.171461708	3.55028888	0.552304156	0.080804731	Tumor	BRCA
TCGA-BH-A18M-11A	0.060668991	1.980851627	0.074749685	0.189398413	0.035986142	1.773987205	0	0.048120737	1.367657948	0.127041564	2.780314501	0.022833313	0.723220911	2.817425745	0.02667402	0.088505388	2.042672761	0.23995335	1.287130535	0.040652285	0.780136136	3.007286857	0.844564042	0.859457266	4.016689665	0.067799454	0.11906383	Normal	BRCA
TCGA-E2-A105-01A	0.05569265	1.035274226	0.051017031	0.098795332	0.003870639	0.425243895	0	0.003032899	0.704284458	0.004539057	2.927093727	0.288912477	0.01469549	2.626841833	0.022728792	0.053369356	1.88943716	0.365928501	0.302983001	0.006126692	0.066751666	3.587779923	0.625113568	1.278484913	2.924247419	0.186735759	0.014517942	Tumor	BRCA
TCGA-D8-A1JK-01A	0.725202385	0.52059984	0.208197343	0.227677201	0	1.032968949	0.00954507	0.008160894	1.516213454	0.00916184	2.42060342	0	0.064877944	2.20109498	0.191293119	0.006093587	2.923050726	0.070006031	1.41708733	0.103753791	1.923101462	3.015535649	1.390449279	0.115031207	2.522377434	0.221012348	0.013051399	Tumor	BRCA
TCGA-E9-A1N9-11A	0.015593644	1.750822008	0.105053738	0.119718828	0	1.43912179	0.031054267	0.023283734	1.121470307	0.102937022	3.747937303	0.006294931	0.403014915	2.806742409	0.02818735	0.092074435	1.602819967	0.230948739	1.691871039	0.190309266	2.532487233	2.786420267	0.209188443	0.991910243	3.757995406	0.117414447	0.031876071	Normal	BRCA
TCGA-BH-A0BJ-01A	2.15891337	0.818839402	0.1433709	0.267924576	0	0.70994411	0.007911018	0.013494938	1.077287883	0.020160448	4.00038348	0.01900536	0.12118953	2.749023379	0.01905553	0.030034494	2.19846002	0.053256538	1.174988691	0	0.257399637	2.834163493	0.814027762	0.254631294	2.63190767	0.178132421	0.089477055	Tumor	BRCA
TCGA-S3-AA14-01A	0.016754252	1.080259357	0.155683906	0.220743384	0.012217875	1.096945935	0.022320355	0.00957949	1.194525578	0.033782242	4.451661904	0.009013068	0.090612573	2.51629473	0.02694276	0.2735487	1.383602915	0.0679656	0.894293072	0.1031258	1.289840572	2.735814937	0.467098853	0.547081245	2.788076021	0.803469514	0.037988399	Tumor	BRCA
TCGA-C8-A26V-01A	0.3330592	0.413081	0.06949479	0.1337937	0	0.7144693	0	0.004156486	0.8875178	0.00544346	3.202915	0.02330429	0.00673442	2.658611	0.01173016	0.01237009	1.742501	0.01106126	1.903232	0.02916467	1.752645	2.79082	0.3784166	0.5179113	1.688755	0.1072651	0.0715464	Tumor	BRCA
TCGA-BH-A1FB-01A	0.040420232	1.584708365	0.127961189	0.18383336	0.027290241	1.547526174	0	0.005385174	1.454118534	0.024034973	2.987489914	0.020159401	0.322115538	2.882208189	0.081611292	0.055285919	2.477586313	0.112677173	1.689171486	0.010869449	1.406809945	2.388163072	1.280610689	0.302868863	3.571451466	0.131583932	0.055113551	Tumor	BRCA
TCGA-D8-A1JP-01A	4.879233965	1.49432678	0.130510475	0.25852124	0.005652784	0.553677758	0	0	2.31104798	0.011579533	2.911163352	0.112368006	0.028496302	2.246491749	0.004178601	0.058390301	2.412101359	0.132379142	0.97344464	0.035449491	1.17820144	3.183236158	0.979910318	0.230274828	2.954241888	0.210463965	0.042027068	Tumor	BRCA
TCGA-E2-A14X-01A	0.060008924	0.526306425	0.044148568	0.164489341	0	0.636335518	0.00510278	0.006537806	1.091562179	0.006526449	2.049334665	0.056413034	1.468061757	2.611509469	2.797082889	0.022637858	1.855102248	0.285985116	0.770206501	0.13081356	3.137473046	2.553946598	1.05339454	0.122480672	2.155938983	0.041881767	0.020843075	Tumor	BRCA
TCGA-BH-A0E2-01A	0.655114534	0.936603474	0.181283484	0.343527272	0	0.598116534	0	0.003524902	1.822657049	0.006590674	3.720202385	0.026317544	0.025527272	2.327280849	0.019835237	0.036403141	1.948910696	0.031922418	1.113840679	0	0.049866538	2.679586956	0.546851339	0.350859287	2.765675264	0.067079674	0.03352963	Tumor	BRCA
TCGA-PL-A8LZ-01A	0.067587739	0.742919267	0.591032207	0.458462794	0	1.843322436	0	0.008432179	2.546433967	0.021992155	3.068747215	0.031475193	0.565648158	2.153477163	0.05093673	0.031210262	3.392490583	0.890122755	1.674056721	0.008525695	0.013155248	3.519883894	1.846398297	0.028275007	2.71874071	1.131171822	0.026844123	Tumor	BRCA
TCGA-LL-A740-01A	0.06108941	1.098663	0.1773478	0.3210738	0	0.8615321	0.01656317	0.106314	1.203316	0.03032211	4.112706	0.02653771	0.05103054	2.414495	0.01003544	0.02631396	2.359141	0.05063943	1.691836	0.1174399	3.752193	2.914576	0.7517395	0.3845018	2.509889	0.4499238	0.01135807	Tumor	BRCA
TCGA-BH-A0AZ-11A	0.020286537	1.90665862	0.039318898	0.174856691	0.029447054	2.281715718	0	0.014491977	1.349839421	0.138197451	3.000619183	0.010919457	0.316815433	3.192737196	0.059213107	0.088516201	1.775308579	0.102817034	1.693398303	0.080200218	1.495675959	2.669154088	1.086628204	1.253349533	4.496069912	0.467820391	0.133614065	Normal	BRCA
TCGA-D8-A1X7-01A	8.941995	0.7593637	0.048865	0.2209961	0	1.012962	0	0	1.785259	0.004936056	3.534036	0.004961428	0.01279484	2.51853	0.009932083	0.02733442	1.532674	0.2658678	0.4583701	0.1946064	1.526318	2.628101	0.3667797	0.02359107	2.412649	0.258141	0.04171017	Tumor	BRCA
TCGA-AO-A0JD-01A	0.023510735	0.403038576	0.011515512	0.137064971	0	0.786897502	0	0.006743728	1.807432739	0.002528188	3.21560835	0	0.051150464	2.387784819	0.003184224	0.025000062	1.737742423	0.010267146	1.005804676	0.013605051	0.178607076	2.720867068	0.730772444	0.659973685	1.812417508	0.22764166	0.042676863	Tumor	BRCA
TCGA-D8-A1X5-01A	0.06182861	0.8934024	0.08338021	0.1555397	0	0.2908214	0	0.003855205	1.862189	0.00720754	3.929242	0.02876248	0	2.62761	0.02883815	0.0453655	2.44811	0.4118426	1.201621	0.03089326	0.007220925	2.575588	0.8243171	0.2285509	2.578613	0.1765135	0.0486443	Tumor	BRCA
TCGA-E9-A22E-01A	1.356918473	1.938173863	0.173992209	0.413701747	0.013736024	2.045227802	0.006311736	0.008085798	1.896940453	0.00807176	2.256003773	0.010134397	0.010916346	2.078889562	0.010161231	0.0279612	2.377852415	0.016386681	1.010208308	0.005455467	0.010101368	2.295058236	0.503744126	0.313223448	3.6858618	0.207781804	0.029995153	Tumor	BRCA
TCGA-AC-A23E-01A	1.149305583	1.56783976	0.074306686	0.289427941	0	0.889714804	0	0.002474645	1.486283435	0.008320502	2.494924528	0	0.015977197	1.998773267	0.013948676	0.040094362	2.04474885	0.035427971	1.029782399	0.014948201	0.054684243	2.201729352	0.329445397	0.14065443	3.429389108	0.24331039	0.015784248	Tumor	BRCA
TCGA-AR-A0U2-01A	0.07741083	1.078997	0.05194807	0.2962951	0.01960543	5.951456	0	0.00308919	2.573349	0.01382556	3.066836	2.207096	0.04687284	3.660284	0.01451079	0.04989134	1.790759	0.5927286	0.565909	0.02480079	0.0494034	2.464559	0.9122645	0.1766748	3.038946	0.0946009	0.02942261	Tumor	BRCA
TCGA-A2-A1FV-01A	0.006103679	1.122086	0.08261693	0.1579925	0.006664769	0.8872328	0	0.007827989	0.257695	0.01849055	1.96898	0.02440474	0.2016227	3.050266	0.009837474	0.03852565	1.199331	0.03350842	0.4993424	0.05196334	0.2610878	2.347765	0.8708136	2.152977	2.551144	0.05002707	0.1809668	Tumor	BRCA
TCGA-A8-A09B-01A	0.8095718	0.6219337	0.06792713	0.03830062	0.007964225	0.9881436	0	0.009353509	1.550049	0.003508565	3.522144	0	0.05230188	2.255987	0	0.2402385	1.671229	0.5355318	0.6642223	0.01885283	0.3086212	3.189919	0.3997533	0.3150075	2.073794	0.185352	0.09219785	Tumor	BRCA
TCGA-AN-A0XO-01A	0.09555651	0.9501099	0.06647356	0.1425416	0	0.6513328	0	0	1.833854	0.0009302613	3.199088	0.0550571	0.02200287	1.943411	0.09306134	0.01108603	1.210693	0.05938838	1.010618	0.03966529	1.453293	2.415276	0.09378408	0.1386051	2.614775	0.04170944	0.06995637	Tumor	BRCA
TCGA-A7-A425-01A	0.039855887	0.837328093	0.102697002	0.05412844	0.004406763	0.648729297	0	0.027396314	2.772241447	0.011601173	4.413497287	0.019382411	0.176560351	1.719933343	0.006506986	0.123537609	2.317989266	0.123661084	1.665236116	0.027698141	0.993944723	3.624511779	0.809411174	0.281865164	2.11225661	0.136290268	0.096398625	Tumor	BRCA
TCGA-BH-A0DD-11A	0.05649699	1.467933	0.1238095	0.05710734	0	1.207496	0	0.07990072	0.8318257	0.06141306	2.180319	0	0.5107528	2.616759	0.009268625	0.05295945	3.109861	0.4336935	0.3864195	0.01979995	0.004102379	3.207297	0.2175825	1.204691	4.391403	0.00796987	0.08682867	Normal	BRCA
TCGA-A2-A0CZ-01A	0.050332738	1.180313179	0.251556732	0.170735545	0.00929342	0.883665689	0	0.010913693	1.713373554	0.041766563	2.913384385	0.006853889	0.116559613	2.082555842	0.010295851	0.037650166	2.644028012	0.114972298	1.547135599	0	0.774325543	3.058382719	0.803625374	0.602620726	3.278384914	0.159575716	0.040379109	Tumor	BRCA
TCGA-GM-A3NY-01A	2.916116665	1.094342121	0.124589724	0.180184214	0	0.582018647	0	0	0.97125839	0.00437492	4.327779852	0.032658452	0.030518847	2.241927995	0.027338229	0.08890322	1.460095063	0.115667813	0.998154997	0.005905262	0.736037638	2.659869895	1.151259428	0.277739387	2.132586525	0.048973277	0.059686927	Tumor	BRCA
TCGA-AR-A0U0-01A	0.176358783	0.296000033	0.032313888	0.196035441	0.00486976	1.133872066	0	0.117369225	2.124205976	0.005710374	2.398346647	0.007171086	0.066601134	2.96941704	0.201492093	0.044911376	2.888173074	0.031685112	0.723566841	0.015372273	0.753094475	3.600973456	2.187829372	0.071317295	2.032714846	0.388666655	0.006108386	Tumor	BRCA
TCGA-AR-A24P-01A	0.09417227	1.394796	0.1914176	0.2913304	0	0.7524116	0	0.002599323	0.8543372	0.005831755	3.06669	0.009756345	0.1425007	2.986484	0.01464851	0.02310861	1.630928	0.03332161	1.051575	0.04659043	0.553651	2.674069	1.29671	0.3378238	3.277467	0.1096174	0.06916787	Tumor	BRCA
TCGA-AN-A0G0-01A	0.3373415	0.2820709	0.1204066	0.06808716	0	0.2129241	0.006123461	0	0.616741	0.009782284	3.633169	0.004924617	0.01059122	2.729165	0.04144125	0.05753024	1.778784	1.469318	2.757611	0	0.009800434	2.526084	1.405523	0.1161856	2.536657	0.0985815	0.0291075	Tumor	BRCA
TCGA-AN-A0AM-01A	1.281577639	0.531663399	0.189910157	0.066913904	0	0.245393971	0	0.019190303	1.225058248	0.001032748	3.196278524	0.005182866	0.028801075	1.827086408	0.119826679	0.032576678	1.905839718	0.539463196	1.609839498	0.0055702	1.260994333	2.287456856	0.772641612	0.647294146	2.155275246	0.229134998	0.034942324	Tumor	BRCA
TCGA-BH-A0E6-01A	0.1003078	0.7876507	0.04366634	0.2075061	0	0.6572028	0	0.007386749	3.768288	0.002769639	2.350273	0.1266379	0.1482407	1.855396	0.07153856	0.02193531	1.840281	0.591348	0.9420121	0.0658659	3.341505	3.351616	2.798769	0.4599825	1.169427	0.07885233	0.02935861	Tumor	BRCA
TCGA-E9-A248-01A	0.33053171	0.553670833	0.146173953	0.102555625	0.003822163	0.359015133	0.041495804	0.011942491	1.584156218	0.010065488	1.581930981	0.185024846	0.152128622	2.932684447	0.187970594	0.052712148	2.753114536	0.360090384	1.531780206	0.070977711	1.319088165	2.171339153	1.944358127	1.2593792	2.693434374	0.253437982	0.056511609	Tumor	BRCA
TCGA-B6-A1KN-01A	4.237422761	0.873210358	0.102701768	0.334868563	0.006605424	0.620271989	0	0.007758314	1.640644274	0.016408382	3.362533342	0.019383336	0.09361338	3.041567176	0.014600361	0.071710645	1.74394709	0.042837483	0.959400533	0.005234321	0.772140163	2.292209759	0.583257401	0.669649863	2.419467171	0.232473157	0.142291884	Tumor	BRCA
TCGA-LL-A9Q3-01A	0.103146551	0.396435856	0.044024083	0.07521986	0	0.324242263	0	0	3.519264473	0.001629706	5.061879283	0.117969321	0.010557071	1.376701586	0	0.025769704	2.211003277	0.036064811	1.050819169	0	0.198126859	3.74193507	0.643688722	0.396188208	1.410259573	0.673348838	0	Tumor	BRCA
TCGA-A8-A08B-01A	0.154344189	0.333526544	0.013182552	0.027191753	0	0.148441362	0	0.00772183	2.569019968	0	3.074924985	0.5896097	0	2.623827793	0.021743271	0.067710627	1.62674686	0.063494243	1.358611313	0	0.723157042	1.92255602	1.361202472	0.333107325	1.104074373	0.209915589	0.048779419	Tumor	BRCA
TCGA-A1-A0SG-01A	0.07173804	0.7031293	0.02804845	0.1236973	0	0.5093168	0	0	1.799314	0.008652366	4.187247	0.01240799	0.07584545	2.169192	0.006233817	0.07229098	1.798616	0.02254038	1.949813	0.06546492	0.4498514	2.744343	0.5821987	0.1553327	2.382389	0.07072581	0.06230056	Tumor	BRCA
TCGA-BH-A0H0-01A	0.696365	0.3491704	0.06404453	0.04893214	0.003254804	0.2573814	0	0.005095968	2.342402	0.003817014	5.531486	0	0.04282075	3.044773	0	0.03015512	1.260717	0.01162558	0.9245902	0.00515255	0.06550102	2.395181	0.234193	0.283383	1.203194	0.03070878	0.06398439	Tumor	BRCA
TCGA-D8-A1XR-01A	0.03065253	0.6379678	0.1374788	0.1576403	0.003072634	0.7379102	0	0	0.9093604	0.004502867	3.505225	0.004526015	0.005849183	3.266397	0.0113184	0.09058252	1.835978	0.03088622	0.9012577	0.2702552	0.4559077	2.857925	0.760799	0.06625022	2.132616	0.1968851	0.07153536	Tumor	BRCA
TCGA-C8-A12P-01A	0.150120323	0.805712253	0.163949712	0.227079513	0	0.889485012	0	0.010115692	2.342045379	0.011355455	2.627174366	0.006352085	0.019078892	2.169462612	0.037798519	0.02005807	2.194907923	0.038175171	1.013322819	0.060306716	2.785870127	3.019040287	1.716189367	2.175079763	2.669308677	0.368383703	0.042726496	Tumor	BRCA
TCGA-BH-A0BJ-11A	0.013106092	1.511547248	0.087214778	0.151490923	0.004785019	1.606917478	0	0.007489544	0.956257415	0.204111843	3.412290194	0	0.54806181	2.726134104	0.079231572	0.071057716	1.454567863	0.169873215	2.321761681	0.022599687	1.366200092	2.424673329	0.720820695	0.945271283	3.904194638	0	0.041499819	Normal	BRCA
TCGA-LL-A50Y-01A	0.041217554	0.235356798	0.034544755	0.162593878	0	0.778423792	0	0.020296972	3.404945294	0.005727476	4.049981712	0.019101021	0	1.81282611	0.05206664	0	2.652655875	0.083236624	1.968967536	0	0.29115379	3.427262548	0.981250803	0.099977431	0.822405058	0.048873316	0.016280338	Tumor	BRCA
TCGA-AO-A03N-01B	0.03753619	0.719260002	0.012313293	0.169112443	0	0.85563782	0	0.035703576	1.664461257	0	2.516066792	0	0.029017101	1.488868953	0.14272106	0	1.497689855	0.013710459	0.615083434	0	0.668027676	1.844769686	0.270466662	0.008114084	2.075068943	0.085338993	0.078877785	Tumor	BRCA
TCGA-E2-A1IU-01A	0.018999736	0.652419648	0.06163288	0.233779559	0.00521247	0.486231407	0	0.004084722	1.832938339	0.013716029	3.386365166	0.007675323	0.083755908	2.765324975	0.049303326	0.088775292	1.666951874	0.119608162	0.955265971	0.088237949	0.452738387	2.512644236	0.490829096	0.16922219	1.993845695	0.068007694	0.051493244	Tumor	BRCA
TCGA-EW-A1IX-01A	0.0678263	1.353806517	0.313381441	0.160418274	0.00420745	0.630618694	0	0.003296896	2.341110176	0.008623339	4.100554353	0.006196457	0.062842268	2.893063842	0	0.113619529	1.985728845	0.085465867	1.563321984	0.013288133	0.105401619	2.770600834	0.491878031	0.291623529	3.51452626	0.085701783	0.08221379	Tumor	BRCA
TCGA-A2-A0EV-01A	0.1453567	0.9667217	0.1153423	0.1705273	0.00812452	0.5237843	0	0	2.078518	0.01662791	3.184116	0	0.0382989	2.517815	0.02091624	0.03295509	2.421258	0.08729454	0.9744936	0.03191041	0.1278105	2.703521	1.09764	0.2709748	2.587612	0.1474183	0.08438823	Tumor	BRCA
TCGA-BH-A0BT-11A	0.021845956	1.877058788	0.129310359	0.13380365	0.004800081	1.721796082	0	0	1.495550656	0.122914863	3.010282213	0	0.383848471	2.59898355	0.072734989	0.103021833	1.417945354	0.061809763	2.032298491	0.116989467	1.719284791	2.553319647	0.794908042	0.794560184	3.692799939	0.088806353	0.059108458	Normal	BRCA
TCGA-AC-A3W5-01A	0.550685206	1.165590918	0.129918397	0.384845208	0.008796265	0.821682745	0	0.01375719	2.622479695	0.00774109	3.97440535	0.051096768	0.05767448	2.268768835	0.029040468	0.060593365	3.222768626	0.074428593	2.36363754	0.034525435	2.529390979	3.447161267	1.428184209	0.568094669	2.709350948	0.563337339	0.021975891	Tumor	BRCA
TCGA-AR-A2LN-01A	0.035340894	1.72712427	0.305528911	0.233281114	0.019405799	1.161983156	0	0.020262365	1.739384232	0.018971401	3.540554167	0.01906844	0.426587464	2.883486623	0.023859141	0.319623896	2.300568559	0.185797077	1.52564158	0.05068006	0.560912687	2.686312401	0.851230031	0.475089599	3.537769185	0.207629394	0.087204875	Tumor	BRCA
TCGA-E9-A1QZ-01A	0.032613266	0.999943035	0.111422788	0.063605882	0	0.90222616	0	0.027946421	1.289158519	0.042673559	2.166853783	0.015839782	0.226138017	2.386445662	0.010607163	0.033301304	2.543856782	0.241078566	0.69651543	0	0.34505761	2.787472455	1.71507524	0.820557269	2.778333774	0.168230364	0.096174995	Tumor	BRCA
TCGA-BH-A8FY-01A	0	0.34435338	0.033645743	0.102136931	0	0.820539381	0	0.014849991	1.772077004	0.001861385	3.983629336	0.018601336	0.039789768	2.136041321	0.027886026	0.10728502	1.741819944	0.022575708	0.685859148	0.068767378	0.216214299	2.926433138	0.526724172	0.033213842	1.156865536	0.202853813	0.221254423	Tumor	BRCA
TCGA-AC-A6IX-06A	0.028753629	1.062750718	0.082584286	0.076248021	0.00703128	0.351216994	0	0.005510773	1.585821713	0.011323325	3.217602179	0.090584518	0.082647343	2.949796502	0.444629957	0.080127197	2.325201272	0.966296814	2.373381166	0.043984446	1.962349919	2.451771442	1.685725764	0.686593758	2.428087244	0.033184615	0.030630082	Tumor	BRCA
TCGA-AR-A1AL-01A	0.029564311	1.591911171	0.150327831	0.165644441	0.004071929	1.360528153	0	0.01272056	1.328426458	0.06087587	3.546378229	0.023839876	0.580611723	3.075670995	0.076278371	0.118896986	1.921320109	0.094234913	1.551776442	0.019249393	1.089440484	2.383404104	0.76556358	0.519624808	3.373288004	0.023118419	0.113137426	Tumor	BRCA
TCGA-BH-A42T-01A	0.390189246	1.153314239	0.131817042	0.079510369	0	0.297006568	0.006729295	0.008620371	1.922809269	0.005384392	3.85276878	0.010803901	0.009317338	1.358836495	0.008131992	0.16636414	2.270623753	0.545788342	2.552023398	0.011609629	0.484999229	4.073441422	0.548834776	0.787612536	1.420347799	0.352673738	0.004609621	Tumor	BRCA
TCGA-BH-A0B9-01A	0.7834202	0.7888575	0.06905715	0.05480139	0	0.5723829	0	0.009813296	1.356159	0.01174757	1.402708	0.01107264	0.02846012	2.070487	0.195961	0.05195246	2.32061	0.1441508	1.305988	0.02369933	1.682159	1.95249	1.978698	0.5975381	2.019874	0.1238431	0.07079581	Tumor	BRCA
TCGA-BH-A0BS-11A	0.007544996	1.655108753	0.080719679	0.105065297	0.02050797	1.59456465	0	0.028832857	1.083777451	0.080105569	2.999534811	0.006075085	0.341805829	2.452476651	0.04802431	0.052163144	1.68531621	0.05800875	2.867487656	0.045094052	1.575810326	2.616031802	0.635739317	0.75198046	3.18553666	0.113462566	0.080644317	Normal	BRCA
TCGA-AO-A0J8-01A	0.1014326	0.5256988	0.1245741	0.1251683	0	0.7592553	0.005384755	0.00689889	1.195085	0.004308168	3.885591	0.02152277	0.01302462	2.586452	0.01083011	0.03399568	2.493462	0.01572609	1.654514	0.112071	0.8820076	3.0295	0.7015894	0.3342826	1.895613	0.1490025	0.03646307	Tumor	BRCA
TCGA-BH-A2L8-01A	0.072816914	0.801900849	0.089214742	0.064126878	0	0.754648757	0	0.00335897	2.277440565	0.027433006	2.676019958	0.018856743	0.040332069	2.12341357	0.049877004	0.034707971	3.009335799	0.099044286	1.260581229	0.006784601	0.177768114	3.023741585	1.522453934	0.502969789	2.593182631	0.416259418	0.047688436	Tumor	BRCA
TCGA-E9-A1N5-01A	0.417380422	1.242785067	0.174166109	0.150369421	0	0.577034177	0	0	2.170796058	0.015767165	3.814465577	0.008825875	0.026463838	2.596121799	0.013253611	0.101663572	2.447863341	0.194318603	1.654114334	0.00948457	0.110379365	2.945784808	1.002167992	0.775812278	2.931423769	0.222281812	0.044534763	Tumor	BRCA
TCGA-A8-A075-01A	0.254425007	0.847402348	0.067222101	0.035224748	0	0.524043587	0	0	2.589063986	0.002507915	3.40992457	0.097547405	0.013528517	2.486472368	0.088905965	0.183007102	2.787165848	0.179941887	1.323233527	0.013496369	1.18610242	2.342607127	0.891836774	0.408093271	2.552797008	0.16907179	0.047545431	Tumor	BRCA
TCGA-AN-A0FZ-01A	0.6747809	0.6963097	0.140387	0.1733147	0	0.7472371	0.0154361	0.006615867	4.092683	0.004956114	3.349009	0.02881971	0.01426707	2.724376	0.004163536	0.03583468	1.343246	0.02670585	2.241159	0.0133477	0.09748982	2.797559	0.09269236	0.06802604	2.721114	0.09365279	0.01409467	Tumor	BRCA
TCGA-D8-A1XJ-01A	0.09760421	0.5566315	0.1087899	0.1291661	0	0.3691956	0	0.04502649	1.491147	0.0009508713	2.24406	0.04239466	0.004114651	1.765703	0.1392484	0.02630132	1.675568	0.3792736	1.499049	0.01024029	1.083051	1.713628	0.3457399	0.3466033	2.065346	0.2122341	0.02421852	Tumor	BRCA
TCGA-E2-A15F-01A	2.423922013	1.480343023	0.155867501	0.247584141	0	0.58268033	0	0.004004156	1.641361135	0.004496065	3.39820101	0.051862946	0.072904494	3.140423774	0.015048878	0.200770887	1.604703017	1.379312235	2.762751646	0.055672329	0.207415702	3.089992591	0.607526846	1.893419866	3.149804895	0.112514562	0.117157582	Tumor	BRCA
TCGA-A2-A0EP-01A	0.5053147	1.435361	0.2164464	0.1709741	0.007244073	1.386122	0	0.01696632	2.265862	0.007434397	3.812906	0.03175633	0.2932622	2.275541	0.0186585	0.05415191	4.164896	0.1285133	1.408044	0.03971309	0.7873316	3.330663	2.209444	0.6892433	3.087095	0.2932045	0.07112458	Tumor	BRCA
TCGA-BH-A18K-01A	0.103548	1.094872	0.1829081	0.2183918	0	1.059747	0.007392924	0.006320157	0.9133656	0.01298259	3.265307	0	0.06281067	2.190205	0.04701871	0.03270913	2.037263	0.04280688	1.041094	0	0.1177937	2.658805	0.3832227	0.3327564	2.896546	0.1875216	0.09331229	Tumor	BRCA
TCGA-AR-A5QN-01A	0.185731401	0.949859985	0.093580863	0.130986024	0	0.750964362	0	0.026529922	2.760178434	0.027577181	4.271343449	0.054913129	0.299530083	2.552005911	0.022275274	0.151577492	1.86631811	0.064302352	0.701010603	0.006003753	0.982411107	3.224970063	1.459737615	0.846700297	2.774666542	0.131308101	0.028315966	Tumor	BRCA
TCGA-E9-A244-01A	0.124861966	0.496816725	0.475337868	0.145679991	0	0.395016239	0	0	2.189591237	0.002086972	2.904212284	0.01565898	0.110973285	2.473250397	0.152176444	0.03698655	1.402793648	0.270606437	1.132524208	0	1.068608454	3.426652416	1.988691979	0.204553506	2.582209261	0.091980402	0.008909861	Tumor	BRCA
TCGA-A8-A0A2-01A	0.033015848	0.932900781	0.179400648	0.213591407	0.003311982	0.517442748	0	0	1.694058047	0.009690602	3.103317881	0	0.029187391	2.886116657	0.007330785	0.26805974	1.873541661	0.042907639	0.567507538	0.005243006	0.065075697	2.637874895	0.747090678	0.304565331	2.266099253	0.144154354	0.127359528	Tumor	BRCA
TCGA-B6-A40C-01A	1.044222	0.955858	0.09756008	0.2229079	0.003271655	0.8028776	0.005992208	0.01022655	1.699527	0.005751339	4.22346	0.03810882	0.02475095	1.684473	0.02399879	0.1593355	2.26596	0.04807765	1.217844	0.01033989	0.3860534	3.623265	0.7890242	0.2584021	2.406385	0.4193833	0.1107263	Tumor	BRCA
TCGA-AR-A2LQ-01A	0.030937769	1.778663584	0.251336396	0.298782566	0.004870802	1.394963599	0	0.030255961	1.79776959	0.076619045	3.802839592	0.021411756	0.338233594	2.475511599	0.268900794	0.02823901	2.319012434	0.090326863	1.905902677	0	2.634097988	2.89417699	0.832068219	0.577205725	3.821162601	0.054718115	0.065824367	Tumor	BRCA
TCGA-EW-A1J6-01A	0.03715909	2.646697	0.02728077	0.1308829	0	0.7321297	0.02243454	0.01919359	1.556075	0.003612012	2.86513	0.01806225	0.08861182	2.083327	0.003034155	0.07491124	1.245547	0.03395896	0.9215203	0.01296606	0.3691686	2.693237	1.514113	0.6897295	2.012692	0.1557479	0.3508822	Tumor	BRCA
TCGA-EW-A1IZ-01A	0.247235661	0.51191959	0.043194077	0.236940641	0	0.658180982	0	0.008519917	3.416323848	0.007975023	3.89259587	0.015987651	0.144904009	2.2031717	0.008037213	0.080593245	3.270347838	0.782439908	2.096570291	0.017177674	0.908775702	3.550151294	1.781197923	0.128724724	2.056548508	0.194145698	0.047133439	Tumor	BRCA
TCGA-AC-A2FG-01A	0.00864969	1.241596	0.09418579	0.1498265	0.006302905	1.074383	0	0.01231753	1.579385	0.05005985	3.872245	0.004647123	0.2549296	2.480034	0.04818947	0.1271417	1.556687	0.1001522	1.477832	0.06361737	2.206522	2.494879	0.8965357	0.3207465	2.743342	0.04734908	0.08091856	Tumor	BRCA
TCGA-A8-A09Z-01A	0.007691169	0.2284558	0.08224381	0.06851703	0	0.06086905	0	0	2.7191	0	3.926451	0.03676447	0.002672252	2.685991	0.006209262	0.08134834	2.515571	0.1042511	0.8536507	0.01987504	0.006172632	3.142117	0.7213014	0.07944958	1.631654	0.1229665	0.07214849	Tumor	BRCA
TCGA-EW-A1P1-01A	0.056517942	1.56682737	0.138788599	0.200026533	0	1.608670353	0.020831758	0	1.537727774	0.036454731	3.07943664	0	0.588706943	2.414840102	0.102011228	0.019930906	3.004181314	0.114885976	1.224707335	0.018017914	1.526132172	2.714153715	0.880600789	0.491258364	3.776254753	0.164669507	0.070084206	Tumor	BRCA
TCGA-A8-A0A9-01A	0.1983274	0.589129	0.1185219	0.1570825	0	0.4482746	0	0.002672341	0.990804	0.007988324	3.304092	0.005023572	0.01295466	2.465356	0.005036898	0.1223901	2.348607	0.05205464	0.8103905	0	0.03957906	3.196002	0.8244846	1.328119	2.825389	0.1185865	0.06698072	Tumor	BRCA
TCGA-BH-A0DT-01A	0.03380287	0.9672995	0.102613171	0.1536122	0.004661626	1.178101403	0	0	1.770854631	0.013627311	3.851766913	0.006864828	0.167792202	2.754360391	0.030718255	0.079632888	1.925466341	0.038508618	1.495626752	0.079149376	0.59632025	2.782487145	1.174577695	0.252381213	2.690362831	0.102976206	0.074227997	Tumor	BRCA
TCGA-A2-A0T2-01A	0.01237831	0.4118342	0.0359307	0.3839556	0	0.9824913	0	0.01059637	3.108429	0.0118948	2.548677	0.03296892	0.2183243	1.354987	0.1001007	0.02621224	1.949717	0.03997084	1.548307	0.06312086	3.386409	3.248058	0.2070483	0.09271453	1.600376	0.1705629	0.02253985	Tumor	BRCA
TCGA-A7-A4SA-01A	3.163398528	1.183067171	0.269628073	0.129558866	0.0064934	0.651543654	0.011881992	0	2.208510775	0.015187125	4.075376212	0.083837156	0.130340431	2.57251913	0.06579363	0.130823476	2.683126539	0.038341208	1.639769158	0	0.496550179	3.261394178	1.45265655	0.237522639	2.840157753	0.591710028	0.063898708	Tumor	BRCA
TCGA-D8-A27F-01A	0.7765832	1.270821	0.2391638	0.1549029	0	0.6887294	0	0.002491055	1.057721	0.01762507	1.447962	0.004683044	0.1677562	2.955269	3.248967	0.02581187	1.780968	0.8273984	3.329185	0.07849538	1.36092	3.339707	1.358603	1.005405	3.030251	0.09956218	0.03160379	Tumor	BRCA
TCGA-D8-A146-01A	0.087116725	1.414138197	0.264404721	0.244716314	0	0.772240636	0	0	1.832042399	0.016679586	4.075563166	0	0.056000804	2.567623997	0.018002461	0.056213722	2.302605819	0.024193552	1.334768061	0.093972327	0.302176255	2.767032337	1.003069316	0.779638317	3.161023342	0.30734509	0.035457027	Tumor	BRCA
TCGA-D8-A27E-01A	0.05513135	0.436934	0.06763917	0.1810321	0.003226723	0.3888179	0	0.002528227	1.722	0.001893285	3.176899	0	0.0661676	2.84809	0.002384707	0.01502612	1.511895	0.007693936	0.5957683	0.0453348	0.1429416	2.492321	0.5380509	0.3873082	2.391509	0.1350213	0.1092602	Tumor	BRCA
TCGA-C8-A138-01A	0.174608431	0.748009911	0.266331147	0.238914943	0	0.903085269	0	0	2.330158919	0.004565436	4.078320085	0.17304304	0.064562758	2.067463875	0.019075108	0.07113097	2.659449084	0.024615244	1.812632835	0	0.362653782	2.511199756	0.997287613	0.348424638	2.313752208	0.194260666	0.094666181	Tumor	BRCA
TCGA-E2-A14V-01A	0.01729893	0.5473717	0.07444286	0.1067952	0.007582662	0.4300952	0.006952095	0.005943164	1.952516	0.006672731	3.24877	0.08167652	0.03812273	2.214933	0.01397478	0.03077473	1.281086	0.01804283	1.423395	0.01199334	0.665144	2.782453	0.5639068	0.3755561	2.147536	0.08438394	0.05154076	Tumor	BRCA
TCGA-AC-A5EH-01A	0.1622489	1.036121	0.09128101	0.1066402	0	0.4177745	0.008570142	0.01461695	3.096082	0.01504525	4.524958	0.006893433	0.02362976	2.139669	0.01035518	0.04850361	2.293079	0.01392903	1.315702	0.0147787	1.053616	2.659861	1.755393	0.3309831	2.721349	0.2829688	0.04060938	Tumor	BRCA
TCGA-A2-A0YL-01A	0.007218774	1.213075497	0.08232275	0.180308865	0	1.559206952	0.007226687	0	1.435932598	0.061258005	3.328169298	0.079315407	0.2399376	2.90711493	0.034618251	0.031979896	1.824639703	0.025722507	1.265508312	0.018659124	1.074859164	2.748649076	0.681746511	0.635079003	3.180611632	0.26098513	0.019701308	Tumor	BRCA
TCGA-E2-A1LK-01A	0.018376681	0.806259803	0.017929676	0.064002111	0	0.31167161	0	0.005264403	2.139359593	0.001972964	3.23849108	0.211867839	1.519748678	1.972816417	0.077472261	0.015655507	1.438334551	1.555433157	3.601918923	0.031646457	0.731516303	3.920416987	1.364812736	0.765059852	0.789576122	0.087100923	0.082107178	Tumor	BRCA
TCGA-D8-A13Z-01A	0.1441237	0.822677	0.08445473	0.1209791	0	0.4839624	0.005938153	0.005076113	2.205026	0.01043186	3.195911	0.0284189	0.03663901	1.986297	0.03786786	0.01133791	2.659947	0.3432833	0.9535078	0.01024676	1.13582	2.953745	0.9777565	0.294095	2.707369	0.3497079	0.01620097	Tumor	BRCA
TCGA-D8-A27V-01A	0.09384594	1.020439	0.1141525	0.1212879	0	1.373709	0	0.009613865	0.6001247	0.01580129	3.482513	0	0.1011732	2.725303	0.005448465	0.09200716	1.366503	0.0897808	1.487039	0.00389604	0.3218374	2.576804	0.5606401	0.7615483	2.766994	0.01400703	0.03360141	Tumor	BRCA
TCGA-EW-A3U0-01A	0.145475901	1.094361628	0.024673964	0.081478159	0	0.513660506	0	0.010871258	2.536404968	0.028315277	1.877762914	0.040486842	0.236165272	2.243814738	0.378104003	0.074059878	3.674935002	0.251255279	1.735448696	0.029127181	0.452891324	3.406787693	2.396250139	3.052337634	2.510991559	0.174745804	0.128158517	Tumor	BRCA
TCGA-A2-A4S2-01A	0.781180188	0.725142026	0.073519658	0.224743295	0	0.784408079	0	0.004891422	1.616010048	0.027253908	4.599187851	0	0.193073462	2.274554029	0.027465013	0.165604587	2.742896747	0.058546402	1.136693562	0.009874578	0.408087367	3.584233666	1.482637008	0.600287583	2.175630583	0.393814416	0.127622196	Tumor	BRCA
TCGA-D8-A1XV-01A	0.028304751	0.240103807	0.041232053	0.104494655	0	0.468966398	0	0.008128461	0.559968417	0.001524921	2.288005665	0	0.006594344	2.920020284	0.003839033	0.041958849	0.86498754	0.006199397	0.145923182	1.036458562	2.216699544	2.508330084	0.858926419	0.330606189	1.238599125	0.095863331	0.025883146	Tumor	BRCA
TCGA-BH-A1F0-01A	0.105585205	0.816932479	0.126689018	0.272348853	0.00259849	1.242986884	0	0.012172483	2.367451277	0.024201266	3.246054576	0.003827895	0.862907855	2.832498041	0.067569595	0.033061471	3.240135805	0.153074051	1.785533089	0.072316552	1.406355311	2.939866774	2.247729579	0.446122146	3.083125662	0.745511647	0.051297214	Tumor	BRCA
TCGA-AN-A0FT-01A	0.060628856	0.666799588	0.057468681	0.186294114	0	0.462582149	0	0.00931822	2.381097836	0.003495301	3.228338701	0.719068612	0.032478266	1.643381244	0.014621093	0.050265942	2.398600172	0.016530012	0.548509677	0.018781933	1.336644663	2.866298323	0.356880014	0.088419202	1.637541008	0.130340825	0	Tumor	BRCA
TCGA-A7-A0D9-11A	0.1014292	1.387961	0.1952823	0.05625706	0.00915185	0.9100567	0	0.1073757	1.122763	0.08367682	1.729155	0.01346736	0.3434549	2.418483	0.003387612	0.03708214	2.703489	0.2135946	0.3965119	0	0.02892805	3.00802	0.3261838	1.188514	4.126834	0.01738504	0.03977047	Normal	BRCA
TCGA-E2-A15K-01A	0.026658671	0.595836045	0.076669972	0.072933201	0	0.63348484	0	0.003831388	2.033951529	0.002869495	4.549935973	0.104397714	0.027728564	2.445944792	0.003613985	0.078004764	2.569286668	0.057326632	1.856303721	0.015433767	0.011940856	2.818202291	1.398086504	0.364369575	1.839072553	0.142054537	0.048348369	Tumor	BRCA
TCGA-BH-A0DL-01A	2.025548574	0.373039722	0.058172704	0.05113934	0	0.616456932	0	0	2.086888411	0.007973021	2.149206759	0.024897237	0.082044286	2.716817114	0.076019636	0.01978344	2.866716928	0.706507218	0.985314209	0.042556116	1.540864767	2.766679051	1.835416919	0.098703273	2.199319682	0.088147677	0.087127385	Tumor	BRCA
TCGA-A2-A0EY-01A	0.313440162	0.596010286	0.043872964	0.08406689	0	0.597789145	0	0	2.859291538	0.009716867	3.59388635	0.030304061	0.064528059	2.051871604	0.027374003	0.169407587	2.198812452	0.211921814	1.145777894	0.06437739	3.401191793	3.083188003	1.090082806	0.214127446	2.173825498	0.28631065	0.041130684	Tumor	BRCA
TCGA-B6-A0IG-01A	0.03354892	0.4134043	0.02683982	0.06853779	0.003366018	0.6224214	0.07229472	0.01313903	2.126497	0.00493258	4.660131	0.01973032	0.03593628	2.197031	0.009925101	0.117226	1.378456	0.01600668	1.001037	0.05241946	1.463588	2.547815	0.3621103	0.1654325	1.996135	0.1636907	0.02515292	Tumor	BRCA
TCGA-BH-A0HI-01A	0.1499396	0.7195484	0.1650113	0.3872334	0	0.7926206	0	0.00329327	0.9970553	0.01106556	3.674702	0.04878922	0.0212298	2.382054	0.009299111	0.02439329	1.905949	0.01251006	1.314066	0.02642613	0.05261197	2.458262	0.3132533	0.06529286	2.241028	0.1155232	0.02617005	Tumor	BRCA
TCGA-E2-A576-01A	0.017983264	0.36198043	0.039182098	0.10579554	0	0.299988779	0.009029533	0	1.175402689	0.00578374	4.702063302	0.014489962	0.07639551	1.180349344	0.018137594	0.089571007	1.806584245	0.014674222	1.200383989	0.030971987	0.138306886	3.405864218	0.449965099	0.38399293	0.842285178	0.349385431	0.0367293	Tumor	BRCA
TCGA-BH-A201-01A	0.076200547	1.352524861	0.175006093	0.31818395	0.007104032	1.031188012	0	0	1.795670272	0.010404023	2.901592591	0.051545077	0.256273472	2.7775084	0.04404471	0.049104011	1.856096813	0.315696066	1.218170755	0.027931028	1.37182745	2.280325521	0.623039407	0.440271658	3.481601348	0.098324225	0.044005773	Tumor	BRCA
TCGA-D8-A1JB-01A	0.070189364	1.378666133	0.087503209	0.168910748	0.016735108	1.094946002	0	0.004388509	2.191036664	0.087768256	3.476853831	0	0.168014117	2.874612268	0.024660917	0.051539594	2.588460021	0.033115725	1.006386657	0.01766769	0.711881367	2.803519564	1.465473909	0.538634544	3.070664657	0.113032947	0.127934949	Tumor	BRCA
TCGA-A1-A0SN-01A	0.5143905	0.8804497	0.1122129	0.1930854	0.007239678	0.6014621	0.01324474	0	1.290268	0.005310964	3.386632	0.005338259	0.01376381	2.5591	0.008021198	0.102336	2.353044	0.06150171	1.175131	0.005737183	0.1111072	2.777915	0.8701214	0.3226111	2.592216	0.2760155	0.02706796	Tumor	BRCA
TCGA-A8-A08A-01A	0.023183254	0.515716924	0.055899201	0.208627403	0.008482966	0.457473338	0	0	1.856674463	0.007465277	4.4870277	0.006255719	0.01344686	2.129930067	0	0.096177093	2.20161246	0.012643299	1.317971582	0.428302318	3.533564936	2.881112589	1.682980986	0.333376449	1.720453545	0.086499064	0.052418779	Tumor	BRCA
TCGA-A2-A0YI-01A	0.037420159	1.013774275	0.190281168	0.250096273	0.003446101	1.066623535	0	0.005395275	2.191418551	0.023084424	2.863101489	0	0.19063458	2.950273664	0.01521432	0.104982353	2.452006312	0.076226548	1.018129784	0.021698013	0.141494159	2.452147681	1.843314718	0.859053529	2.653170626	0.343466785	0.140172327	Tumor	BRCA
TCGA-AR-A1AN-01A	0.041168443	0.96238014	0.18158866	0.206199847	0.011357507	0.845863489	0.006951119	0.014810181	1.932559349	0.008888886	2.750134518	0.011159522	0.035764373	2.909456295	0.00839992	0.043759486	2.728975263	0.05126962	0.891639874	0.041541851	0.178334016	2.928712614	1.462773685	0.349445993	2.688114381	0.097966917	0.023652813	Tumor	BRCA
TCGA-AR-A2LM-01A	1.810491	1.540033	0.1675846	0.1776215	0.003486121	1.258817	0	0.002731525	2.076989	0.03038303	3.594336	0.02549286	0.1751456	2.766586	0.02809128	0.08708035	1.895967	0.01863381	1.178042	0.01649252	0.6275297	2.616205	0.7946347	0.4143921	3.305598	0.2991823	0.03462113	Tumor	BRCA
TCGA-AR-A5QQ-01A	0.380628789	0.577765804	0.081689523	0.118403723	0	0.540720412	0	0.01628706	3.205226187	0.004591356	1.770763065	0.007683417	0.274325289	1.944630631	0.363391157	0.006097787	3.211667412	0.444950629	1.41466786	0.008257092	0.340418805	3.040989978	1.655964148	0.661193683	2.467074957	0.14214015	0.006544965	Tumor	BRCA
TCGA-AR-A0TR-01A	0.5671198	0.1979257	0.009254412	0.02385657	0.003460512	0.1292207	0	0	1.77915	0.003044723	3.891614	0	0.01967075	2.739443	0	0.09026815	0.9388604	0.06669564	0.1626897	0.02718419	0.03187778	2.43644	0.9956949	0.02122484	1.039767	0.1383569	0.1407315	Tumor	BRCA
TCGA-GM-A3XG-01A	0.01120647	1.324995	0.03255418	0.093578	0	1.145634	0	0	1.578999	0.09414027	3.688436	0.05912989	0.1575592	2.049509	0.1763739	0.06093349	1.511989	0.009747764	1.699963	0.05723941	1.547834	3.027233	0.4499566	0.6374869	3.456319	0.04607018	0.01533662	Tumor	BRCA
TCGA-BH-A1FC-01A	0.192138763	0.993312993	0.544583207	0.046010158	0	0.394473583	0.047226071	0	1.504931419	0.00219233	1.003015045	0	0.111968963	1.764001854	0.030087428	0.013059887	2.625903219	0.115830998	1.304608913	0.017669511	0.787638333	3.421375706	1.410532283	0.50653983	1.663247306	0.135925492	0.023283516	Tumor	BRCA
TCGA-A2-A0D1-01A	0.055817876	0.309700888	0.074894074	0.157104198	0	0.660053727	0.076806184	0.011192344	2.437130038	0.004199997	3.18849264	0.041670105	0.018106757	2.205855132	0.010558785	0.049444558	1.38807979	0.005697812	0.666172839	0.022544629	3.572271377	4.134040502	0.41326582	0.081933139	1.387089504	0.155286715	0.023802048	Tumor	BRCA
TCGA-EW-A1P7-01A	0.07178078	1.599692	0.07408328	0.07670839	0	0.763934	0	0.007388437	1.933472	0.01791241	2.195811	0.03442612	0.4169846	2.447079	0.1237854	0.0595508	3.279379	0.355918	3.325648	0.01490233	0.7251823	2.942954	2.130998	1.695647	2.800974	0.09582606	0.05814474	Tumor	BRCA
TCGA-AR-A1AP-01A	0.295659951	1.02388345	0.075653615	0.139403514	0.005260542	1.143784853	0	0.00823307	1.259034399	0.004628822	3.099415842	0.038320916	0.075005515	2.713763117	0.030818542	0.095348754	2.354969756	0.876021784	1.564447314	0.112384978	0.901108732	3.401217276	1.063956492	1.468890152	2.264789131	0.152308491	0.045566894	Tumor	BRCA
TCGA-E2-A150-01A	0.06194283	0.5590629	0.1522115	0.1802266	0.004600889	0.5932377	0	0.01078897	1.995474	0.006740824	3.122671	0.006775451	0.01456103	2.431532	3.505325	0.04246394	2.22004	0.095794	1.346573	0.07121229	1.916307	2.208139	0.8753595	0.2595738	2.530159	0.04324022	0.03992226	Tumor	BRCA
TCGA-EW-A2FW-01A	0.08946703	0.5871142	0.09652494	0.3206407	0	0.9114921	0.00801256	0.006850093	2.609576	0.001284633	4.176772	0.03824328	0.005556782	2.180739	0.01610051	0.1037669	2.041212	0.02078292	0.5714791	0.02750712	0.01069027	3.192632	0.1944626	0.125733	2.979697	0.1201007	0.03262761	Tumor	BRCA
TCGA-AR-A1AV-01A	0.047227754	0.846524139	0.167819534	0.147516849	0.003491293	0.650561086	0	0.005465979	0.85111929	0.011231468	3.63338307	0.00514235	0.00443359	2.828591015	0.007727091	0.087205848	1.709020552	0.079177924	1.283288624	0.016516873	0.033831391	3.050446126	0.234794857	0.269111374	2.277831576	0.2103098	0.064341065	Tumor	BRCA
TCGA-A2-A0T1-01A	0.42267093	0.666524843	0.119858474	0.283292351	0	1.020354911	0.014180598	0	1.390182751	0.012482677	4.765345766	0.017082178	0.041367612	1.866543861	0.005731722	0.04913053	3.760424068	0.061329762	1.686112999	0.042466388	2.034653472	2.638041404	1.66899625	0.457215803	2.517657003	0.120680666	0.05737127	Tumor	BRCA
TCGA-BH-A0BM-11A	0	1.717760299	0.055858494	0.107395629	0.004715418	1.794294046	0	0.007380705	1.296812433	0.09512945	2.908243692	0.006943981	0.432252003	2.168882287	0.017343373	0.075297145	1.380323018	0.068828585	2.184120381	0.014886776	1.369478695	2.448913508	0.378401023	0.761791486	3.795848305	0.026744087	0.035130826	Normal	BRCA
TCGA-BH-A0C0-11A	0.006765539	2.18750232	0.086653267	0.118415248	0.007387316	2.166421064	0	0.01443159	1.223094583	0.17563736	3.205129474	0	0.436995233	3.054586466	0.037804289	0.144070448	1.428759866	0.054239941	2.469197553	0.160812822	2.418147367	2.368391791	1.041316009	0.872244847	4.045834254	0	0.036705242	Normal	BRCA
TCGA-AO-A0JF-01A	0.124013366	1.367063349	0.254493721	0.3570021	0	1.483479384	0	0.024033704	1.818217672	0.016750943	3.262621877	0.006498924	0.151744217	2.711015546	0.016235533	0.0256041	2.729859341	0.106776187	1.152497546	0.081660369	0.184601802	2.689002279	1.013357575	0.209953637	3.301019405	0.136473918	0.043701576	Tumor	BRCA
TCGA-OL-A6VR-01A	0	1.217168	0.05994455	0.02099134	0	0.4572021	0.006962284	0.005951877	0.4685873	0.006682511	4.024138	0.3648799	0.04522525	2.230872	0.02232763	0.07373562	1.238803	0.04475555	2.314955	0.08204915	0.3739294	3.032437	1.485166	0.4998793	2.584164	0.06383775	0.1058933	Tumor	BRCA
TCGA-A8-A090-01A	0.103986952	0.919646003	0.073813778	0.195449554	0.004702777	0.543925986	0	0	2.254067282	0.011008243	3.024869009	0.00692538	0.026678683	3.079092969	0.010403114	0.06986357	2.792068324	0.025091258	1.382794797	0.14201207	2.141835605	3.255374456	0.787083385	1.185987766	2.754712817	0.216264914	0.035037628	Tumor	BRCA
TCGA-BH-A0BG-01A	0.101200736	0.874566229	0.054731516	0.13774173	0	0.317300776	0	0.013525417	1.235725299	0.035176708	2.450846849	0.030357564	1.103440689	2.260127454	1.678733185	0.016132492	2.238324274	0.058854272	4.133600561	0.021818452	0.564873187	2.260311202	1.868594728	1.624878918	3.016599073	0.25389327	0.021606687	Tumor	BRCA
TCGA-AO-A1KP-01A	0.040716156	2.074728101	0.210477162	0.194967731	0.007497342	0.611143069	0	0.002941119	1.811121446	0.003302584	2.238767826	0.086008308	0.011886859	2.864513808	0.083612039	0.101768364	0.396947542	0.095500367	1.580609612	0.108905061	0.318999185	2.361034892	0.359340136	1.366181485	2.949703077	0.083458991	0.122033245	Tumor	BRCA
TCGA-LL-A441-01A	0.038181972	1.02409959	0.060478502	0.067730569	0	0.640423143	0.007025454	0.008999499	2.100337574	0.042183797	2.367380009	0.028033093	0.570842853	2.23151204	0.028106863	0.112271979	3.108257892	0.410425632	1.830309013	0.047879528	1.751200235	3.11565821	2.731577303	1.732947094	3.172205718	0.078335727	0.218757285	Tumor	BRCA
TCGA-C8-A133-01A	0.008877429	0.06406034	0.012971774	0.039954722	0	0.408169627	0	0	0.822951599	0	3.566512716	0.014261909	0.033580089	1.912210771	0	0.005673106	1.193471174	0	0.416922129	0.007682426	0.002378998	3.004408539	1.068882565	0.225740914	2.016573622	0.206774493	0.082995316	Tumor	BRCA
TCGA-BH-A8FZ-01A	0.061180084	1.327976441	0.166391433	0.153959158	0	1.149750631	0	0.015195707	2.397012537	0.050570045	3.672898011	0.021395477	0.285616832	2.379779007	0.080555309	0.055893846	3.071527318	0.151814292	1.376154251	0.082545479	2.712522195	2.501716655	1.832884647	0.571066506	3.118328998	0.711352008	0.059917916	Tumor	BRCA
TCGA-E2-A1II-01A	0.088873406	0.359825527	0.069822198	0.10713526	0	0.460114093	0	0.020762717	2.720692042	0.034805729	2.011120543	0.038817912	0.094348448	2.635766216	0.019591079	0.023218214	3.311453067	0.151185182	1.070031457	0.041682915	0.827578146	3.01817407	3.25139937	1.051495164	1.422399557	0.133492567	0.033118827	Tumor	BRCA
TCGA-EW-A6SC-01A	0.0530383	1.12509417	0.208213048	0.155205586	0	0.88891902	0.008986066	0	2.515779655	0.021467108	3.565113857	0.049852924	0.108263088	2.608547957	0.028773471	0.094544788	1.946253886	0.054724789	2.002523327	0.05351739	0.21437723	3.030036304	0.966402003	1.688622431	3.399438811	0.28007743	0.042557488	Tumor	BRCA
TCGA-AN-A0XT-01A	0.931739022	0.623821356	0.094052745	0.383160479	0	0.918374833	0	0	1.784783345	0.031558018	4.181621265	0.037682125	0.042158875	3.017079508	0	0.018056314	1.607749699	0.01538429	2.090122118	0.048422931	0.037560478	2.484320045	0.410321677	1.781549871	2.220786018	0	0.051098374	Tumor	BRCA
TCGA-BH-A0RX-01A	0.163000913	0.474187939	0.105259916	0.240494296	0	1.144080402	0.009308048	0.011920821	2.88840376	0.029568331	2.108390948	0.022346461	0.215942024	1.575708929	0.325422956	0.07540136	3.07450915	0.15005583	1.424216284	0	0.956391332	2.560358335	1.347818121	0.052906462	2.385666648	0.207519095	0.019049675	Tumor	BRCA
TCGA-A8-A08X-01A	0.218225033	0.981742634	0.016719413	0.180002745	0.012497018	0.450988345	0	0.004907598	1.952853924	0.016468111	4.082524001	0	0.023720077	2.040509444	0.115780481	0.092348759	2.364238907	0.182752919	1.134864384	0.114619109	2.857397789	3.027224246	1.028903815	0.162062666	2.724294399	0.190143683	0.015665137	Tumor	BRCA
TCGA-AO-A03V-01A	0.9994661	0.7179011	0.1012233	0.1458004	0	0.93757	0.02509989	0.003601735	2.268489	0.01877704	3.770943	0.1109608	0.06852399	2.087354	0.01354165	0.02665993	1.661641	0.02992167	1.022192	0.007274325	0.2094491	2.744958	0.9534456	1.058743	2.254561	0.1097325	0.03988334	Tumor	BRCA
TCGA-EW-A1PH-01A	0.06327839	0.471407058	0.07180372	0.042953767	0	0.559111923	0	0.030421607	1.329904941	0.266192317	1.598223963	0.028634981	0.330514684	1.430977549	1.376248698	0.022759507	1.410538066	1.587803177	2.028790945	0	1.787571425	2.466064261	1.094434464	1.379709218	1.699465438	0.12867355	0.034071024	Tumor	BRCA
TCGA-A2-A0ST-01A	0.4590904	0.7539441	0.1513039	0.131585	0.004952385	1.442975	0	0.003880832	1.89608	0.05144229	3.904314	0	0.3605657	2.38264	0.01821095	0.01729334	3.663352	0.09179517	1.063252	0.007837238	1.913802	2.542673	3.061765	0.2484839	2.351837	0.1859509	0.04896266	Tumor	BRCA
TCGA-BH-A0BC-01A	0.09051028	0.6969753	0.1001353	0.3534828	0	0.8269874	0	0.002753004	2.148473	0.002061652	3.25294	0.00517508	0.03313205	2.073585	0.03085655	0.00410636	3.089373	0.03731774	1.673209	0	0.3323724	3.072776	0.8299698	0.2732445	2.238376	0.3335748	0.03919292	Tumor	BRCA
TCGA-E9-A1NH-01A	1.326534022	1.33045703	0.142969507	0.426026453	0	1.178518415	0	0.003988548	2.004718455	0.008943228	3.904701706	0.044395824	0.050907592	2.422816661	0.018713843	0.029497946	2.115857085	0.053779724	1.146166102	0.024029724	0.393109323	2.664853841	0.979116145	0.384439461	2.891093035	0.156343089	0.068719498	Tumor	BRCA
TCGA-B6-A0X5-01A	0.176007718	0.456144243	0.06128953	0.086571009	0	1.939244106	0	0	1.897436907	0.001711861	3.441742057	0.025597027	0	3.017269622	0.01288929	0.040398219	0.963327229	0.428326484	1.879389161	0.018388452	1.017879763	2.847417461	0.168168663	0.075249274	1.151327346	0.206973929	0.078458169	Tumor	BRCA
TCGA-AC-A4ZE-01A	0.019271743	0.571062691	0.061142255	0.13473461	0.004231514	0.642157779	0	0.006623912	1.85777907	0.008672583	4.229911407	0.303065476	0.076018603	2.766238721	0.006248396	0.190022311	1.614558401	0.03252158	1.343486797	0.026605128	0.105983686	3.102907252	0.931225879	1.60314991	1.841163206	0.024018284	0.122295961	Tumor	BRCA
TCGA-A8-A07Z-01A	0.005344846	0.116884626	0.053831873	0.086670741	0	0.576853347	0.010681647	0.004573813	2.564098747	0.001713892	4.641719289	0	0.029414017	1.505160978	0	0.020364482	2.051132692	0.003487326	1.501986809	0.01841014	0.067137451	3.186989719	0.491305967	0.595551095	1.223151984	0.207202776	0.050477929	Tumor	BRCA
TCGA-OL-A66P-01A	0.024832853	0.611900345	0.045102704	0.109680209	0	0.540922609	0	0.010674782	3.596013302	0.013970272	2.934957468	0.020018205	0.034338408	1.311063978	0.030002794	0.023786293	3.595487471	0.15838489	1.147282873	0.053175611	2.423218169	3.32161047	1.940607807	1.278055693	1.292725391	0.698767758	0.033926311	Tumor	BRCA
TCGA-E2-A1LE-01A	0.068896228	1.046816091	0.122230283	0.365121476	0	1.603112951	0.00828737	0.014135636	3.22399261	0.014549903	2.899663844	0.006665856	0.042558536	2.49081681	0.029835017	0.026257327	2.873379508	0.047915477	0.871690112	0.021385394	2.279272272	3.755854073	1.676389753	0.218414773	2.427212885	0.163149519	0.03373685	Tumor	BRCA
TCGA-C8-A8HR-01A	0.197729994	1.843875825	0.166237427	0.33716227	0	1.518429882	0	0	1.868390349	0.025986886	3.844212417	0.015421611	0.228198118	3.413418817	0.015462371	0.083614951	2.936453526	0.052424344	1.545944536	0.00830866	1.438447877	3.262989725	1.280229269	0.573954304	3.237225294	0.187665476	0.114176905	Tumor	BRCA
TCGA-BH-A0H7-11A	0.012048446	1.259764035	0.034980757	0.065755613	0.008782333	0.948931874	0	0.04417023	1.67870065	0.090120473	3.139456625	0.075864557	0.326568786	2.230978957	0.041696656	0.02551697	1.093840352	0.079300015	2.62174481	0.013887487	0.919112691	2.707880169	0.833534847	0.830153423	2.926890182	0.016685018	0.096209713	Normal	BRCA
TCGA-A8-A09T-01A	0.248443684	1.033692362	0.064650181	0.167996467	0	0.405612988	0	0.007710874	1.882422437	0.022970332	3.276822929	0	0.018685411	2.367962038	0	0	1.348413268	0.150926108	0.739412405	0	0.084468057	2.794407363	0.595167268	0.760111663	2.503810994	0.160014378	0.036686707	Tumor	BRCA
TCGA-BH-A0HB-01A	3.295535348	0.546119362	0.053800561	0.102771292	0	0.215045969	0	0	1.991262524	0.004491972	3.321677198	0.022435335	0.025754759	1.815204167	0.0075372	0	2.090687605	0.13402831	1.336423957	0	0.058879945	3.5947386	0.554880379	0.744198157	1.566277782	0.199836009	0.056632346	Tumor	BRCA
TCGA-A8-A08G-01A	0.809317761	1.337733231	0.130326631	0.191854521	0.026034516	0.373221964	0.041537849	0.030542816	3.269099478	0.020081714	3.479903626	0.05227674	0.035029266	2.12615098	0.043024035	0.092911064	2.035119062	0.708971033	1.65683603	0.05611593	0.039648137	3.319082481	1.008392806	0.784445224	2.726915372	0.283108739	0.032595976	Tumor	BRCA
TCGA-A2-A0EQ-01A	0.2389138	0.324853	0.07177419	0.1276499	0.3835691	0.6830697	0	0.003580912	2.852362	0.005358712	4.000127	0.03333881	0.05140173	2.066541	0.00674752	0.03697494	3.213125	0.415073	1.326528	0.02871427	0.4652831	2.855449	1.506203	0.07470141	1.616074	0.5631268	0.05078843	Tumor	BRCA
TCGA-A8-A081-01A	0.088312765	0.309953954	0.021335651	0.10314915	0	0.312154984	0	0.063909802	1.48101925	0.00657101	3.130142217	0.799689482	0.036223471	2.621287097	0.007094135	0.108346369	3.134215814	0.028451255	1.830404353	0.015167687	0.481687007	2.852074432	1.890953698	0.079784324	1.247695623	0.161731831	0.039711335	Tumor	BRCA
TCGA-AO-A1KO-01A	0.01227461	1.552944	0.03122593	0.09495033	0.03983332	1.444728	0.006157104	0	0.6956733	0.1587223	1.9787	0.009886433	0.2878079	3.07724	0.0344002	0.0311367	0.9371833	0.1083555	2.353156	0.02641471	1.124325	2.315299	0.177088	1.029079	3.722983	0.02542205	0.07408892	Tumor	BRCA
TCGA-BH-A0HW-01A	0.043797944	1.737748511	0.013876971	0.214460334	0.017241888	0.853085613	0	0.01889784	1.976655074	0.003048586	3.162790897	0.045294322	0.010975159	2.678236386	0.012758725	0.090379289	1.390806373	0.002069668	0.19619098	0.053932769	0.010155806	3.459150941	2.460307363	3.012942264	2.838839585	0.070924185	0.076305312	Tumor	BRCA
TCGA-OL-A66H-01A	0.004578209	0.511062606	0.109782798	0.107182259	0.004999311	0.61427355	0.009151951	0	2.833391685	0.002934099	4.328639258	0.029224075	0.098357103	2.302403885	0.040137173	0.07971505	2.891307506	0.055718903	1.502483041	0.031388674	0.024315209	3.370909875	1.900078397	0.102253058	2.466523637	0.67967596	0.120512762	Tumor	BRCA
TCGA-A2-A0T0-01A	0.333372971	0.839417156	0.086355483	0.155298354	0.00368531	0.55249613	0	0	2.025579678	0.001081657	3.820452372	0.010835547	0.25105055	1.490133698	0.042974507	0.021407974	2.242283209	0.054051464	1.33664813	0.023194029	2.698588273	3.857230145	0.328832339	0.041683745	2.043980937	0.178313914	0.032055203	Tumor	BRCA
TCGA-A7-A0DB-11A	0.041440807	1.495098415	0.130613963	0.034992978	0	0.861300797	0	0.077791774	0.980481768	0.023740042	2.024035481	0	0.310723049	2.52475845	0.01872454	0.086792309	3.38822668	0.627330714	1.103015376	0.008059083	0.017381027	4.549192543	0.163469498	1.100420577	4.026482683	0.475843038	0.037910035	Normal	BRCA
TCGA-AN-A04C-01A	0.063762125	0.312371139	0.018953896	2.766460122	0	0.604479752	0	0	1.948651069	0.001043542	3.256187251	0	0.04013671	2.094219733	0.023479745	0.057114876	1.785099306	0.293256318	0.689991826	0.082202712	3.646353817	2.367166605	0.46125347	0.070438421	1.321344574	0.254273518	0.043995658	Tumor	BRCA
TCGA-E2-A573-01A	0.3978274	0.7494557	0.08379659	0.1251024	0	0.7737102	0	0.003874995	3.009598	0.01445279	2.113418	0.1975402	0.2320006	1.602559	0.1058154	0.05677215	2.916358	1.611663	2.941602	0.007825466	2.742893	2.799014	1.86565	0.7545732	1.637502	0.5631456	0.0185285	Tumor	BRCA
TCGA-AN-A0XS-01A	0.151255	1.126106	0.1147042	0.1135213	0.004044598	0.7158418	0	0.003169248	1.703359	0.008290058	3.261305	0.01188906	0.06783886	2.019498	0.02079672	0.1945907	2.718346	0.07077962	2.02041	0	0.2819284	2.661942	0.7936288	0.2305194	2.824842	0.1673727	0.06460597	Tumor	BRCA
TCGA-D8-A3Z6-01A	0.014122043	0.929403792	0.157239685	0.355812562	0	0.721229315	0	0.003032044	2.226218229	0.004537778	4.267437415	0.072388414	0.017125445	2.146284815	0.014243401	0.158549509	1.817535981	0.056704766	2.023734465	0	0.306509941	2.947717752	0.896161859	0.668656207	2.367810202	0.206013201	0.112217247	Tumor	BRCA
TCGA-EW-A3E8-01B	0.028964638	1.072455317	0.236400241	0.149714469	0	0.661120327	0	0.011081804	1.658062774	0.007269382	4.450351598	0.020778929	0.131387959	2.351488509	0.013056305	0.08462395	2.87448817	0.066283464	1.358089536	0	0.249967332	3.369964147	1.674328966	1.125936628	2.367583668	0.357597674	0.056786355	Tumor	BRCA
TCGA-C8-A137-01A	1.475448783	0.7924833	0.125348871	0.172841907	0	0.404463429	0	0	0.422347686	0.008405269	2.791416072	0.016847654	0.018144337	2.323002715	0	0	0.750513041	0.102669195	1.037283703	0	2.664214577	2.518333035	0.139347722	0.153714787	2.283441789	0.25071961	0.05659434	Tumor	BRCA
TCGA-GM-A4E0-01A	0.035365503	1.72107169	0.130160125	0.420846933	0	1.356445758	0	0.065858682	2.432824288	0.020492723	3.602051123	0.022868051	0.567555565	2.253205872	0.111162703	0.044999121	3.099956989	0.171482423	1.345319322	0.024565865	0.461414188	3.084179588	1.664544307	1.059921179	3.235181235	0.220608263	0.131235841	Tumor	BRCA
TCGA-E2-A1B4-01A	0.01178745	0.833321	0.05937786	0.1080347	0	0.3941436	0	0	2.275833	0	3.643701	0	0	2.494795	0.007145047	0.170803	1.076191	0.001928069	1.559965	0.0796655	0.2183719	2.943288	0.2041331	0.06952334	1.488294	0.106764	0.1017619	Tumor	BRCA
TCGA-EW-A2FS-01A	0.064656273	0.834566328	0.088609253	0.323096291	0.01198671	0.741227519	0	0.018735338	2.723381185	0.014049879	3.659693845	0.023460231	0.103247999	2.032186176	0.017677404	0.125686924	1.761518449	0.339892048	1.667774135	0.012655842	0.225094768	3.194107505	0.826774343	0.428368002	2.75689733	0.199557324	0.05918774	Tumor	BRCA
TCGA-S3-A6ZG-01A	0.025613683	0.763993945	0.109205057	0.113026783	0	0.319109933	0	0.00315491	2.063822662	0.002362712	3.861317605	0.052511171	0.010207439	2.728718833	0.014818256	0.160416688	1.784656005	0.047358167	0.964000205	0.074677322	0.437675161	2.997779257	1.080060501	0.788141774	2.859896026	0.388242337	0.025078878	Tumor	BRCA
TCGA-BH-A209-11A	0.04428477	1.914363754	0.108617122	0.208299319	0.003503962	2.104440912	0.00641726	0.01095082	1.226795681	0.184213696	2.172757178	0	0.750759006	2.894686443	0.043404315	0.048391282	2.552759663	0.280800701	1.874504033	0.043787749	0.738091112	2.556129388	1.071361481	0.82346005	4.196447252	0.065331759	0.068773282	Normal	BRCA
TCGA-GM-A3XN-01A	0.07036869	1.304956	0.3119328	0.245762	0.003932511	0.9612485	0	0.009224507	1.841485	0.017218	3.584674	0.005791805	0.1336766	2.300024	0.05983976	0.123455	2.650015	0.1216781	1.747333	0.03085761	0.666049	3.342159	1.526032	0.5045867	2.790645	0.2475589	0.198225	Tumor	BRCA
TCGA-EW-A1P8-01A	0.007745683	0.38117199	0.050255274	0.985265523	0	0.653979277	0	0.009932271	3.37535405	0.012383187	3.477246568	0.02478688	0.088797401	2.120093216	0.009369808	0.019695596	2.930603353	0.53535898	2.144101213	0.006702671	2.769050101	2.589794816	1.620367444	0.353109746	1.892593077	0.203146981	0.010605038	Tumor	BRCA
TCGA-E2-A156-01A	0.052248477	0.289200063	0.012917953	0.116223104	0	0.474410234	0	0	0.820335383	0.008494814	3.445488427	0.211998414	0.006138259	2.858921836	0	0.066376374	1.229514326	0.137761454	1.751481114	0.015260628	0.00945311	2.416786481	0.55277189	0.243020072	1.457689211	0.140528033	0.138930008	Tumor	BRCA
TCGA-AC-A8OP-01A	0.021781552	1.215668563	0.115666091	0.223122702	0.03551276	0.957327794	0	0	0.876203386	0.020933391	4.075300346	0.017554901	0.113409793	2.732847827	0.004420489	0.127304511	1.811708305	0.059571781	0.735119624	0.055858474	1.288015853	3.421811303	2.253870703	3.152386236	2.769404212	0.120404124	0.129374577	Tumor	BRCA
TCGA-AN-A0FS-01A	0.596538829	1.134905888	0.19661762	0.10713617	0.005920574	0.835856278	0	0.0023218	1.384884072	0.011264079	3.516306389	0.043067615	0.138237011	2.494330668	0.008740083	0.020656969	1.735840375	0.110754502	1.37325617	0.037110832	1.63747084	2.811693504	0.083106125	0.569491467	3.079060339	0.022429157	0.025824738	Tumor	BRCA
TCGA-E2-A15M-11A	0.009277349	1.996285978	0.073025595	0.21590064	0.00507347	2.013950649	0	0.039272947	0.736148917	0.062703111	2.525129842	0.014903144	0.51562413	2.43425854	0.037070114	0	2.552873013	0.232133951	1.377333325	0.008028661	0.601680011	2.910809203	0.316171776	0.64926367	4.175666221	0.038218341	0.031541927	Normal	BRCA
TCGA-B6-A0IM-01A	0.28095	1.008306	0.1204534	0.1207946	0.009045265	0.6036352	0	0.002367309	0.6419966	0.004427812	2.131257	0	0.01718686	3.506818	0.008911007	0.03492988	1.944975	0.02860678	0.9593183	0.004783273	0	2.978533	0.4836957	1.868077	3.283112	0.110868	0.01134177	Tumor	BRCA
TCGA-E9-A3HO-01A	0.809771582	0.475413713	0.054408696	0.16854088	0.004590906	1.288006435	0.041545165	0.014336366	0.629277851	0.014756485	3.599649486	0.644930575	0.045988628	1.758169588	0	0.167294953	2.086530082	0.043269339	0.32480392	0.0216883	0.439165358	3.444732001	0.658582386	1.812332481	1.714328274	0.188594882	0.084056839	Tumor	BRCA
TCGA-E2-A1L7-11A	0.043912028	1.744999445	0.11290337	0.153786618	0.004861337	1.822874344	0	0.003809458	1.985476927	0.073762796	3.377350847	0	0.619142879	2.329243624	0.032021961	0.066740233	2.501854559	0.057004476	2.317499228	0.053010931	1.377489025	2.902358037	0.849295018	0.695064234	4.000805136	0.124357379	0.077329492	Normal	BRCA
TCGA-D8-A27K-01A	0.223376439	1.000935248	0.175978174	0.118889735	0.003875058	0.787508448	0.00709614	0	1.718388525	0.012462374	3.734814985	0.005707242	0.151911488	3.094178994	0.022754573	0.186929496	1.948592833	0.136924376	1.567346479	0.024379796	0.854876046	2.556518012	0.882905514	0.236144885	2.727762535	0.079104552	0.028923945	Tumor	BRCA
TCGA-E9-A2JT-01A	0.094732905	1.197535283	0.261373949	0.185525325	0.017713136	0.717956281	0	0.020790817	2.320940291	0.028461621	3.004169321	0.051597533	0.234555535	2.971402168	0.02609797	0.051166209	3.773015398	0.335516397	0.716189139	0.041738921	1.486737509	2.465172023	3.016808735	0.204736714	2.626606575	0.11419293	0.076227873	Tumor	BRCA
TCGA-BH-A1EN-11A	0.016806964	1.865269584	0.185450723	0.199231598	0.003073869	1.514945177	0	0.08653833	1.035236749	0.078152959	2.357895217	0	0.715581569	2.643633798	0.027027228	0.035529768	2.725407835	0.33171115	1.171441769	0.038478383	0.737558129	2.763295273	0.441705406	0.899174135	3.986472609	0.040462224	0.034341315	Normal	BRCA
TCGA-GM-A2DK-01A	2.76000968	1.08023108	0.094214745	0.097529426	0	0.496466315	0.026400059	0.00378977	0.935334771	0.008498247	4.084371532	0.007121737	0.189997606	1.541456517	0.007140614	0.05554564	2.581345056	0.039933509	1.535342742	0	0.055833483	3.544185262	0.541711298	0.825909377	2.454856859	0.173687078	0.059545155	Tumor	BRCA
TCGA-AR-A1AK-01A	0.026938608	1.307241654	0.126883803	0.346578121	0.004941046	0.988454923	0	0	2.464745697	0.03158252	2.738190099	0.064199336	0.260982637	2.684439018	0.025373632	0.209649104	2.731083087	0.119060605	1.980755091	0.053865563	0.577434753	3.033950724	1.627301394	0.440320919	3.093975521	0.470521247	0.130554641	Tumor	BRCA
TCGA-E2-A15R-01A	0.01827989	0.9066146	0.2272412	0.1222098	0	0.9776519	0.02607214	0.004489635	0.5939319	0.008392043	2.727212	0.7385394	0.01991502	3.231767	0	0.1190871	1.01333	0.4942553	0.6523295	0.01357586	0.06592776	3.487831	1.348065	2.126256	2.712521	0.1003188	0.03205692	Tumor	BRCA
TCGA-BH-A18Q-01A	0.027312625	1.377176191	0.122421005	0.183020434	0	0.529967986	0	0.011746506	1.248169636	0.02625104	2.595595756	0.029287073	0.731766547	2.236467055	1.650060731	0.068739196	1.813029378	0.395831897	3.054142803	0.054606426	0.820913181	3.207277821	0.864180334	1.803401102	2.471979703	0.204678429	0.085584593	Tumor	BRCA
TCGA-BH-A0DV-11A	0.014214491	2.190807839	0.110613736	0.104442673	0.00389497	2.043246786	0	0.01519569	1.008870303	0.12691962	3.164974201	0	0.425911784	2.902598158	0.059279337	0.013613323	1.417444063	0.310913232	1.598501633	0.089820498	2.197222837	2.319106979	0.340270394	0.802090249	4.217000255	0.239100984	0.048131707	Normal	BRCA
TCGA-E2-A153-01A	0.429585756	1.321412669	0.118332816	0.242104644	0.005741193	1.024607714	0	0	2.045668936	0.006731882	3.666092651	0.008453132	0.018154421	2.161435717	0.025278654	0.046320895	2.48062822	0.030584204	1.162701712	0.044859069	0.216672688	2.827260046	0.398262514	0.074137004	2.987730814	0.105627979	0.028590488	Tumor	BRCA
TCGA-BH-A0BT-01A	0.03566687	0.4484044	0.05754933	0.122437	0.004375434	0.6972397	0.008011291	0.003428568	2.168065	0.007689477	4.121526	0.04451279	0.02483477	1.429764	0.0224872	0.2049897	1.571041	0.04126423	1.200059	0.006925008	0.4228588	1.999732	0.7530106	0.1433109	1.678074	0.1876096	0.04333476	Tumor	BRCA
TCGA-E9-A54Y-01A	1.170745379	0.05555913	0	0.008006071	0	0.082928304	0	0.013523398	3.858930812	0.003386852	3.024988726	0.008495661	0.010974938	1.091409647	0.00851817	0	1.35872089	0.020563856	0.224135201	0.018202167	0.008467958	3.662047217	0.292012062	0.697626065	0.357160716	0.116338862	0	Tumor	BRCA
TCGA-E2-A14Q-01A	3.793564501	0.841440229	0.088794764	0.123019279	0	0.973806182	0	0.009418303	1.83995813	0.023391001	4.270470373	0.193784409	0.175334371	2.317578901	0.029405843	0.032532384	1.377806583	0.113079794	1.040076076	0.006355458	0.537747614	2.690352812	0.643973615	0.402597009	2.622035304	0.081891194	0.025010719	Tumor	BRCA
TCGA-BH-A0HN-01A	0	0.204435782	0.090140769	0.023901119	0.011524476	0.378782661	0	0.004524752	2.871997358	0.00338899	4.202590429	0	0.010981848	1.640982862	0.004268063	0.207508736	1.242716442	0.006891581	0.681865986	0.348404399	1.458130705	2.726167081	0.300171886	0.150035513	0.77142841	0.106206525	0.091420359	Tumor	BRCA
TCGA-E2-A1IK-01A	0.040426871	0.481680192	0.033880578	0.111080632	0	0.3247911	0.011679359	0.005002016	1.776014946	0.01121077	3.757135656	0	0.090543789	2.095816482	0.004718296	0.007458114	2.174762985	0.011411722	0.620304064	0.171750228	1.114908732	3.24607829	0.904957531	0.098097187	2.52974642	0.383030198	0.01596538	Tumor	BRCA
TCGA-E2-A10C-01A	0.137567557	0.614270776	0.197110558	0.057222182	0	0.122130156	0	0	1.175819697	0.003078459	4.162429288	0.03820968	0.009977988	1.756147896	0.003877091	0.12354834	2.286647223	0.024881832	0.698075941	0	1.196091813	2.492788059	0.908715881	0.695762476	1.531828812	0.19624471	0.032598888	Tumor	BRCA
TCGA-A8-A095-01A	1.060447	0.7031492	0.2061386	0.1436899	0	0.6705952	0	0	1.592172	0.008906381	3.228065	0.05042239	0.05159023	2.853465	0.006416987	0.112514	1.931802	0.02575363	2.026477	0.006878098	0.2299906	2.141043	0.8176525	0.42842	2.464018	0.1420201	0.08998312	Tumor	BRCA
TCGA-BH-A0DH-11A	0.030588469	1.488297637	0.060898062	0.134209847	0	1.666704518	0	0.051949841	1.19636072	0.067692552	2.489116375	0.006206508	0.360966869	1.670913508	0.027794359	0.053273398	1.788477972	0.134624745	1.94113367	0.006670166	1.112148935	2.739404417	0.302457197	0.587771256	2.973365145	0.223040505	0.082343694	Normal	BRCA
TCGA-A7-A0DB-01A	0.2190631	1.55496	0.1267487	0.1210217	0.08039087	0.9747514	0	0.02001368	1.528667	0.04607811	4.09325	0.008878868	0.1031105	3.068503	0.06196764	0.1966024	3.190652	0.0478481	0.8441946	0.03736702	0.08660932	2.736722	0.6601738	0.5603459	2.820686	0.1023329	0.2885228	Tumor	BRCA
TCGA-BH-A18J-01A	1.200137372	1.013298635	0.057029634	0.241658264	0	1.039798152	0	0	2.508116907	0.005775542	3.250154963	0.011587174	0	1.688850494	0.005820615	0.027421367	2.01782045	0.032619509	2.116374885	0	0.463733407	2.91334625	0.559142451	0.185846499	2.571735384	0.539473194	0.034261403	Tumor	BRCA
TCGA-BH-A28O-01A	0.035453448	1.917076815	0.211329672	0.154698083	0.013007776	1.542702119	0	0.013583263	1.259073782	0.11296369	3.748349084	0.006404729	0.24610744	2.624585999	0.012814962	0.1405761	1.944261948	0.068555918	2.232681697	0.006883159	1.685881302	3.143019918	0.452854182	0.951765143	3.676160016	0.04090234	0.064141305	Tumor	BRCA
TCGA-AC-A3TN-01A	0.05735525	0.4831361	0.08855152	0.1461451	0	0.3136958	0	0.003333255	2.243787	0.003742852	4.965137	0.006264725	0.01614438	1.927687	0.01253544	0.02957444	1.795983	0.01769509	2.292431	0.006732721	0.1161784	3.382288	0.3846747	0.1119707	1.206472	0.1317634	0.04214612	Tumor	BRCA
TCGA-A7-A13E-01A	0.168473554	0.764471271	0.410032786	0.151348939	0.034886096	0.502642321	0.004621585	0.01198641	2.539544818	0.019967839	2.173159359	0.083091357	0.454929573	2.761643734	0.045046334	0.104680081	1.754821715	0.24598277	1.927501424	0.08810398	0.546107989	2.611835835	0.851448743	0.343692696	2.537665574	0.074131494	0.117391108	Tumor	BRCA
TCGA-BH-A0W5-01A	0.220376497	1.277431347	0.092501045	0.180422539	0.004188062	1.927948593	0.007668633	0.029269967	1.299115294	0.031627977	3.470029765	0.01842522	0.139545115	2.825324821	0.015411271	0.094867912	2.732275734	0.080353837	1.412411144	0	0.899540329	2.735464776	2.556400913	1.226793366	2.776263424	0.137096291	0.149838104	Tumor	BRCA
TCGA-GM-A2DD-01A	0.051138569	0.864251488	0.109959609	0.149831062	0.009444366	0.497841173	0.034330228	0.018437673	2.374019938	0.023426469	2.568067342	0.006965308	0.145841229	1.685748348	0.027734507	0.011034083	2.970425166	0.058209409	1.054024978	0.014932371	1.935518578	3.137309827	1.387105701	0.231076352	2.219857015	0.548876478	0.041027839	Tumor	BRCA
TCGA-AN-A0XV-01A	0.104315742	1.28811021	0.135367955	0.215083179	0	1.198746065	0.007449597	0	1.363942746	0.017809714	3.215965245	0.011958544	0.291843265	3.036018167	0.011990189	0.101143638	1.883033724	0.136811382	0.881434379	0.01923233	1.578006984	2.912107462	0.672668702	0.592525781	2.868690173	0.060791287	0.103554843	Tumor	BRCA
TCGA-E2-A1IL-01A	0.036413573	0.872045604	0.139500042	0.214864355	0	0.640936347	0	0.008985896	1.488485639	0.013434621	4.183646763	0.00845447	0.053800345	3.403572291	0.012696699	0.134746821	1.562200818	0.102740362	1.96316531	0.053674262	1.685421151	2.696028331	1.323025201	0.263527331	2.57112219	0.064310097	0.131045159	Tumor	BRCA
TCGA-EW-A2FR-01A	1.958653	1.834442	0.3586245	0.2676477	0.06011731	0.823377	0.02233431	0.004800714	2.569419	0.008972674	3.159064	0.05328559	0.01936479	2.257397	0.03804573	0.1530472	2.541845	0.2469801	1.696276	0.01931887	1.000795	2.960295	0.5900302	0.3016863	3.772111	0.1232256	0.0191312	Tumor	BRCA
TCGA-3C-AAAU-01A	0.015527473	0.464568884	0.05600823	0.108288668	0	0.458252723	0.007793158	0.00998217	1.071214659	0.00374489	3.969248327	0.043315571	0.00270478	2.682959311	0.006284752	0.06336251	1.366486323	0.744667296	0.743844044	0.15963639	1.212817228	3.845007776	1.019673383	0.839347903	2.656707041	0.449800571	0.015958074	Tumor	BRCA
TCGA-AR-A24W-01A	0.026962326	1.617725863	0.166390963	0.113352555	0.008467529	1.387952762	0	0.006637148	0.453214756	0.057366729	2.375655504	0.018652479	0.283155509	2.651690247	0.049342408	0.048802114	1.263670339	0.074117228	1.612276686	0.072155896	0.818692115	2.406197727	1.206734388	0.955560511	3.431623163	0.008066685	0.102818118	Tumor	BRCA
TCGA-OL-A5RZ-01A	0.141318	0.227574	0.02965929	0.1474812	0.005580603	0.203165	0	0.008733439	1.526034	0.008174928	4.605626	0.1560541	0.03854611	2.340375	0.004125217	0.1009623	1.172663	0.01659551	1.083903	0.08596108	1.545263	3.362367	0.5591264	0.1182563	1.199472	0.2353606	0.06851312	Tumor	BRCA
TCGA-E9-A1RB-01A	1.958792	1.48508	0.1802125	0.0635387	0	0.4960346	0	0	0.604672	0.007695764	1.718866	0.02985147	0.04569511	2.524391	0	0.06024495	1.555737	0.1076038	1.751594	0.009233516	0.8620891	2.452834	0.7312557	0.9887583	2.162894	0.2071835	0.0254572	Tumor	BRCA
TCGA-AN-A0AJ-01A	0.174536199	0.5531288	0.066323722	0.046148256	0	1.010466172	0.012329608	0	2.035824878	0.00395581	1.989890089	0	0.002143413	2.109668344	1.047607043	0.05803332	2.816491193	0.027955067	0.60748625	0.010659946	0.434964223	2.786131953	1.27123304	0.492169268	2.565561917	0.263845714	0.016852862	Tumor	BRCA
TCGA-AR-A1AT-01A	0.11481174	0.500032805	0.116790061	0.156650602	0	0.811393489	0	0	2.12326288	0.009949661	3.889500124	0	0.060006574	2.22124417	0.029053344	0.006618177	2.61796854	0.030173421	1.175434331	0.017867056	1.123441634	3.069737482	1.901379444	0.151815036	2.326060686	0.301339637	0.007103423	Tumor	BRCA
TCGA-BH-A1FD-11B	0.049907709	1.617411335	0.114246028	0.113499204	0	1.296713591	0	0.076153184	0.922157559	0.052171255	2.017089285	0	0.650508547	2.69964863	0.040404515	0.042585842	1.681368468	0.10635339	1.128493493	0.028991456	0.811818237	2.831175078	0.373654771	0.904685399	3.888246393	0.082140076	0.098624959	Normal	BRCA
TCGA-A8-A09Q-01A	0.9474195	0.590199	0.08070997	0.09703163	0	0.9697986	0.006296354	0	2.207017	0.005037827	2.444258	0	0.1215336	2.649349	0.01265954	0.08969507	2.993735	0.04451567	0.866094	0.03767098	2.520006	3.374407	1.570956	0.3909977	2.513561	0.1434416	0.02568579	Tumor	BRCA
TCGA-A8-A083-01A	0.009428351	0.117388098	0.022886754	0.088106814	0	0.813647224	0	0.008069887	2.223046914	0.003026228	3.961120432	0.010114468	0.026010809	2.798388314	0	0.08215065	1.278829043	0.008200438	1.708897436	0.027020422	0.018429275	2.584775231	0.265986749	0.356009469	2.17666191	0.137554402	0.029936572	Tumor	BRCA
TCGA-AN-A0XL-01A	0.03603449	1.43033409	0.183581648	0.313732373	0	1.248243872	0	0.006920315	1.971327054	0.030830106	3.180709696	0	0.291813567	2.538808085	0.003267709	0.080525807	2.004067352	0.049372997	1.129005643	0	0.152125591	3.078488689	0.260441469	0.28590046	3.17337933	0.025086308	0.081027526	Tumor	BRCA
TCGA-E9-A1RC-01A	0.142022609	1.4050121	0.138708273	0.118126021	0.002856817	0.672322115	0	0	1.437699075	0.003350361	3.062714744	0.008404287	0.009053163	2.82741242	0.062031192	0.103190823	1.284333863	0.090972492	0.767233503	0.03136635	0.79065007	1.95779423	0.281195676	1.056559993	2.606969055	0.120153885	0.035446368	Tumor	BRCA
TCGA-D8-A27I-01A	0.027340291	1.420839447	0.165186944	0.247290895	0.003345465	1.395343273	0	0.020838144	1.498573261	0.04258059	2.985786407	0.004927678	0.384311812	2.853768239	0.019662278	0.159236878	2.837900207	0.096671413	1.06286593	0.057213183	0.558648551	3.066527529	1.00874036	0.848227449	3.439950753	0.451107491	0.073738134	Tumor	BRCA
TCGA-A2-A04Y-01A	0.03881403	0.7661858	0.07997998	0.141937	0.006124937	0.6992243	0.02233147	0.0048001	2.157797	0.005389609	2.801111	0.08347317	0.09065665	2.678361	0.01802662	0.1530286	2.151272	0.1676075	1.651323	0.02410537	1.786091	3.324902	1.527933	1.494314	2.587036	0.2267634	0.1182574	Tumor	BRCA
TCGA-PE-A5DC-01A	0.004451142	0.548808047	0.088552756	0.298214887	0	0.802233182	0.035268682	0	0.934372052	0.007120997	2.903214316	0.188097274	0.149674517	2.312916227	0.024963258	0.072153982	2.040791236	0.321746261	2.449188042	0.015343385	0.349710192	3.249104819	0.515381532	0.807166933	2.043253785	0.307869384	0.100297497	Tumor	BRCA
TCGA-OL-A5D8-01A	2.968825	0.514665	0.05262149	0.1134488	0.02478565	0.3494842	0	0.003911349	1.349522	0.002929401	3.807834	0.5854852	0.01264744	2.073069	0.007369417	0.1758653	1.741611	0.1528116	1.004824	0.00789878	0.6618021	3.641408	0.4669132	0.3225594	1.316532	0.4115547	0.0553924	Tumor	BRCA
TCGA-A7-A26E-01A	3.934075858	1.885391873	0.371653719	0.194326055	0.062855271	0.743203173	0	0	1.538198722	0.034564289	3.121465955	0.004492285	0.039263927	3.33551159	0.01684027	0.096795045	1.466405501	0.037812381	0.779861432	0.024003473	0.153189132	1.926270243	0.942740115	0.323316904	3.136668943	0.048676102	0.145940644	Tumor	BRCA
TCGA-AN-A0FL-01A	0.07938608	0.1730297	0.01873363	0.1425415	0	0.4795718	0.03399651	0.007330735	1.40491	0.00823015	5.083983	0.1632428	0.4319249	1.128901	0.1667438	0.005473324	1.687752	0.1362011	2.841385	0.01478625	3.490847	2.171048	0.7376328	0.340964	1.354694	0.07826884	0.05769847	Tumor	BRCA
TCGA-A8-A0A1-01A	0.865120614	0.823013733	0.072473013	0.099213666	0	0.527592483	0	0.009624234	2.122968723	0.016175795	3.497893552	0.053497646	0.02330007	2.833246639	0.009079161	0.063430733	3.170436994	0.136818478	0.937957364	0.130599701	0.064913083	2.859057257	1.689294405	0.803871954	2.959528717	0.227640747	0.038164097	Tumor	BRCA
TCGA-AN-A0FN-01A	0.134186693	1.942750129	0.336366821	0.439481179	0	1.577723994	0	0.021709793	1.751078447	0.009182725	3.005660602	0.005134986	0.121138903	2.473330173	0.025561234	0.028282996	2.985988855	0.061201895	1.397702935	0.016493313	0.246093912	2.535926564	1.18678207	0.291566368	3.68893631	0.169216085	0.02604468	Tumor	BRCA
TCGA-D8-A1J9-01A	0.084034986	1.005365956	0.065522932	0.136171501	0.002776841	1.059995539	0.010155438	0.032295308	2.089120933	0.013790002	3.437485956	0	0.00704449	2.103160238	0.008191097	0.012938477	2.269095887	0.013215029	1.099769737	0.030496639	1.341355808	2.956467253	0.691034477	0.09483328	2.420096703	0.211415036	0.034464874	Tumor	BRCA
TCGA-BH-A1EO-01A	0.227107698	1.409961544	0.181244855	0.242297102	0	1.01097499	0	0	1.288946388	0.009574346	2.529608728	0	0.041025047	2.687469928	0.05694889	0.015236842	2.711979543	0.072469815	1.182539496	0	0.391007128	2.982587243	0.64374951	1.306483144	3.583952248	0.084826814	0.048505699	Tumor	BRCA
TCGA-B6-A0I2-01A	1.26476322	0.477707688	0.169338747	0.019136154	0	0.274492182	0	0.003617836	1.516927945	0.009461091	1.654517585	0	0.020414901	1.85206498	0.020355172	0.021462138	2.540747978	0.067421219	1.646615199	0.007306801	2.49311025	2.759541079	1.92404795	0.204888759	1.603626079	0.134484789	0.089982025	Tumor	BRCA
TCGA-E9-A5UP-01A	0.4398771	0.1347624	0	0.02074189	0	0.0822297	0	0	2.036648	0.004405163	3.975859	0	0.02212712	1.964042	0	0.06868864	1.514571	0.01785423	0.9875033	0.4931283	1.30089	3.378468	0.2204747	0.1023935	2.334149	0.237324	0.1322078	Tumor	BRCA
TCGA-A2-A0T5-01A	0.4728611	0.8458041	0.08016068	0.1563729	0	0.6448912	0	0.003209269	1.553867	0.004802868	3.107897	0.2389823	0.09818035	2.089465	0.009062399	0.04716552	1.324355	0.1084602	1.337965	0	0.5231549	2.452348	0.311662	0.2424095	2.657147	0.1342037	0.02550766	Tumor	BRCA
TCGA-A7-A0DA-01A	0.2559839	1.045887	0.09419955	0.1366788	0	0.4322975	0	0.01489958	2.036383	0.00782785	3.234655	0.01680787	0.6606533	1.961143	0.7157274	0.08673846	1.651755	0.9382687	3.255062	0.04766274	2.291213	2.45914	0.4948363	0.2358393	2.393989	0.1650227	0.004790532	Tumor	BRCA
TCGA-BH-A1FJ-11B	0.135057385	2.715492538	0.13673816	0.13020306	0.005934936	1.297749125	0	0.013908646	0.596030494	0.096129962	1.722392073	0	0.87390257	3.195178737	0.109945137	0.057914252	1.659894805	0.338648715	1.690790378	0.046351893	0.953492326	2.291017655	1.166555888	1.593996534	4.402098524	0.093224351	0.131852944	Normal	BRCA
TCGA-B6-A0IC-01A	0.008704364	0.1086787	0.008491941	0.06050159	0.01580496	0.3704189	0.005815111	0	1.794584	0.001862849	3.788985	0.02323256	0.002017354	3.018842	0.002346377	0.2137149	1.104721	0.04667665	2.370603	0.02000018	0.05346632	2.457822	1.164003	2.165561	1.991362	0.05349079	0.1296089	Tumor	BRCA
TCGA-BH-A1FH-11B	0.016245385	1.984923796	0.136745519	0.056682011	0.00593527	1.15442105	0	0.03224915	1.001168994	0.066463051	2.933778571	0.008738607	0.480660968	2.722386789	0.030436138	0.034349997	2.370687174	0.238386645	2.519108473	0	0.887377048	3.244284094	0.811705479	1.73854146	3.90069671	0.119541268	0.02954911	Normal	BRCA
TCGA-BH-A5J0-01A	0.04954307	0.606434239	0.097223927	0.126333555	0.004995677	0.502844348	0	0.00391477	3.235075796	0.007318769	4.342111403	0.140439961	0.034546986	1.658978518	0.014714191	0.011652642	3.190818808	0.041233771	1.622845251	0.054451042	0.493265413	3.512047429	1.008709657	0.517221316	1.931488551	0.284595831	0.00626626	Tumor	BRCA
TCGA-A2-A0CY-01A	0.2224326	0.8005359	0.02016123	0.4329982	0.01507416	0.07776435	0	0	2.329006	0.005912565	3.440045	0.07964462	0.003204656	0.9682242	0.003727074	0.02342689	0.9614133	0.3107868	1.442836	0.02380668	1.057781	2.774961	0.9768085	0.01329794	1.321043	0.08410326	0.02513388	Tumor	BRCA
TCGA-E9-A245-01A	1.256379877	0.4752601	0.244603557	0.187343545	0.099401739	0.522330405	0.15488231	0.172038787	0.956077954	0.127016309	3.314874538	0.241486678	0.283880226	2.073200007	0.162795336	0.093161536	1.464034365	0.226932435	0.580047919	0.24892457	0.502617496	2.998311437	0.331290981	0.239119089	2.409493515	0.240230502	0.20060926	Tumor	BRCA
TCGA-GM-A3NW-01A	0.212239579	0.629149029	0.040513834	0.127983951	0.004374291	0.368941569	0	0	1.123940268	0.006409067	3.145330626	0.01285535	0.067939362	2.314331245	0.006459073	0.09895107	1.656571222	0.043793192	0.807346	0	0.363972959	3.478041734	0.508336379	0.921568663	1.815042646	0.120052317	0.07498333	Tumor	BRCA
TCGA-A1-A0SB-01A	0.004532209	1.134308344	0.064939716	0.174833883	0	0.491454264	0	0	1.127655247	0.031633443	2.836609288	0.014538983	0.75677219	2.618869348	0.010946852	0.073437223	0.423607833	0.037973882	3.305595154	0.007832023	1.36357055	2.430910919	0.081740365	0.361519685	3.50506991	0.009413704	0.018543971	Tumor	BRCA
TCGA-BH-A0B8-11A	0.03926422	1.36492433	0.170119462	0.154413607	0.017284388	0.963531037	0.039306785	0.073034945	0.83770035	0.085380068	1.944091003	0	0.280183932	2.387144528	0	0.13569832	2.488667747	0.328208418	0.341173948	0.020512166	0.044020499	2.780428328	0.231176966	1.330097348	3.771147712	0.024632843	0.08987818	Normal	BRCA
TCGA-OL-A66N-01A	0.01658484	0.8543807	0.07722315	0.150025	0	0.4466416	0	0.01066332	2.378692	0.0132938	4.465687	0.01336193	0.1664721	1.575475	0.01672724	0.01588398	2.272774	0.08192198	3.516617	0.007196602	0.357634	3.67361	0.7160092	0.406677	1.558039	0.2319303	0.04501225	Tumor	BRCA
TCGA-A2-A0CQ-01A	1.456455645	0.345172676	0.074244384	0.121107658	0	0.340293406	0.006933124	0	2.378232181	0.004439756	3.644417262	0.016663974	0.045038317	2.20328498	0	0.114946213	1.904821964	0.243120897	1.453534415	0.437026445	0.462853883	2.75275253	0.995691019	0.84179679	1.250096876	0.124467375	0.032921737	Tumor	BRCA
TCGA-C8-A1HG-01A	0.821768546	0.700336455	0.057547039	0.116831805	0.008737284	0.621146889	0	0	2.310987293	0.002567611	1.873411154	0.099792824	0.016603255	2.294428089	0	0.010208402	2.452254019	0.550135937	0.647226676	0.054488912	0.115410042	3.573215083	0.907597945	1.171969589	2.408578686	0.300357105	0.010955888	Tumor	BRCA
TCGA-AC-A2BK-01A	0.007617844	1.167504	0.6466524	0.04560446	0	0.1502395	0	0.00326351	0.9497395	0.4448244	2.310925	0.04835514	0.04691379	2.294261	0.00921525	0.05265901	0.7805638	0.3042098	2.53173	0	0	3.39154	1.261673	1.289936	2.102481	0.1507566	0.01043018	Tumor	BRCA
TCGA-A8-A08J-01A	1.267882	0.6659243	0.1124542	0.08815717	0.007255822	0.4869052	0	0	1.966766	0.004259822	3.516926	0.01068057	0.006913702	2.171683	0.008039081	0.09062804	2.021689	0.07818604	0.8312941	0.01147714	0.1679227	2.687076	0.8270638	0.801029	2.465911	0.561169	0.03605836	Tumor	BRCA
TCGA-A8-A09V-01A	0.08553447	1.34213611	0.244791221	0.213761693	0.009921697	0.52025785	0	0.007777823	0.7407736	0.011630864	4.145828771	0.283286904	0.014680024	3.263578356	0.004895515	0.195605693	1.143539908	0.037162645	1.259137629	0.187094436	0.347746295	2.446552623	0.396247196	0.290518873	2.660662079	0.018842953	0.07307873	Tumor	BRCA
TCGA-A2-A0T3-01A	1.453513	0.547769	0.302087	0.1378636	0.003853444	0.713909	0	0	0.434774	0.006773048	3.460433	0.005675428	0.05765211	2.810132	0.0113586	0.03564073	1.161258	0.009185556	1.478425	0.01822166	0.4014656	3.017538	0.382931	1.283119	3.1788	0.1265948	0.028764	Tumor	BRCA
TCGA-AC-A2FM-11B	0.00405574	1.27693732	0.023578499	0.060314438	0	1.080888237	0	0.034334415	2.034859118	0.012948868	3.350756067	0.013015241	0.159848793	1.710284494	0.048339295	0.025695575	1.954006571	0.062197683	1.754286891	0.013985086	1.609716348	3.315863208	0.534608788	0.475425865	2.825062264	0.066065519	0.005555557	Normal	BRCA
TCGA-C8-A1HK-01A	0.163753131	0.434732941	0.046809702	0.17033465	0	0.56155682	0.010809337	0.013841505	0.882128352	0.006925303	2.982272079	0.051405893	0.044417871	2.702229674	0.013058663	0.047633201	1.455251941	0.08240372	0.739054234	0.027854992	2.305965248	2.527368566	0.452943899	0.03097155	1.658355081	0.189882483	0.043886638	Tumor	BRCA
TCGA-AN-A04A-01A	0.483592079	1.263894621	0.086582665	0.208136984	0	0.756366831	0	0.002743212	1.278635758	0.017369161	2.98265613	0.85824194	0.048167822	1.638368992	0.025668502	0.004091761	1.805798837	0.087294319	1.407658056	0	0.194025045	2.35931544	0.17873935	0.185349106	2.930513501	0.115454341	0.017488547	Tumor	BRCA
TCGA-E9-A1RG-01A	0.004483354	0.8738575	0.03248468	0.02698488	0	0.2979742	0	0.003836431	2.45697	0.001437352	3.649274	0.0497247	0.02470604	1.227864	0.01442082	0.02838245	2.211646	0.06021165	1.7954	0	0.01433599	2.328783	0.8630161	0.07168918	1.438916	0.2244963	0.07786323	Tumor	BRCA
TCGA-JL-A3YW-01A	0.3441219	1.088844	0.1211414	0.1708202	0	0.598768	0	0.03092486	2.543099	0.02426183	3.624056	0.005336414	0.02285941	2.107936	0.1354874	0.03353243	3.455739	0.1184547	2.097932	0.05635116	2.741623	3.199062	1.549945	0.9142024	2.941894	0.2702093	0.07538541	Tumor	BRCA
TCGA-E2-A154-01A	0.048317675	0.657171744	0.054865498	0.149311396	0.005950293	1.970892392	0	0	1.564590514	0.010452854	3.680471283	0.068639799	0.026269607	2.818062398	0.008783912	0.145727388	1.139518732	0.035166574	0.905429195	0.018768065	0.243856755	2.092069047	0.283737736	0.177820176	2.311364104	0.161052421	0.036935041	Tumor	BRCA
TCGA-A2-A04U-01A	0.036438718	0.304031091	0.260437103	0.039430581	0	0.275514379	0	0.004503086	2.047819978	0.005056182	1.03420067	0	0.018169903	1.630123429	0.054266944	0	1.121265316	1.031120021	1.412167338	0.027105495	0.736686988	4.081315262	1.820485539	1.582530448	1.643126882	0.03253584	0.028614783	Tumor	BRCA
TCGA-BH-A0EE-01A	0.056673206	0.111535071	0.091043121	0.080498923	0	0.45327186	0	0.016389753	2.512463311	0.005132892	4.363333964	0	0.011094852	2.159517166	0.002588798	0.028415698	1.216401901	0.006267848	0.193441614	0.011068465	2.017737141	2.53712049	0.811183129	0.063511135	1.876576704	0.152045791	0.008775164	Tumor	BRCA
TCGA-BH-A0H5-01A	0.172032333	0.831831476	0.169901003	0.050650849	0	0.859243822	0	0.021647526	2.017082651	0.020268928	3.445491064	0	0.172063101	2.636661138	0.006840954	0.074013931	3.654660522	0.10934326	1.397167959	0.043445921	0.291188094	2.688302359	2.265652212	0.22669288	2.681337914	0.235979256	0.023107504	Tumor	BRCA
TCGA-EW-A1IW-01A	0.393680534	1.311874892	0.130771545	0.114328902	0	0.780609666	0	0.002579247	0.984573811	0.020152925	2.964288034	0.009681175	0.169639975	2.821364675	0.036068629	0.075061658	1.959987869	0.108006172	1.492209684	0.015577213	0.774207357	2.385334529	0.812003913	0.808336014	3.092188163	0.490276656	0.024602567	Tumor	BRCA
TCGA-AO-A0J4-01A	0.121821586	0.988127027	0.081183614	0.131512392	0.002830382	0.454904727	0	0.008850085	2.214412864	0.014054857	2.695563382	0.092972402	0.915975378	2.655254835	0.669502034	0.009901572	2.371012061	0.227960889	4.431915734	0.070078322	0.979760322	2.724359497	2.208270665	0.389465903	2.602212382	0.058181533	0.072793604	Tumor	BRCA
TCGA-A7-A3J1-01A	0.030124805	0.89368653	0.086446824	0.157299814	0.006633999	0.700039681	0	0	2.008732487	0.013584687	3.658799353	0.062329883	0.206253264	2.412746586	0.017092815	0.119293846	2.516854054	0.033355137	1.928433087	0.056799295	0.770919433	3.358267829	1.44365205	0.543125726	2.706245595	0.121416883	0.120027247	Tumor	BRCA
TCGA-E9-A243-01A	0.2611214	1.495965	0.2848818	1.050065	0.002421372	0.6048212	0	0.005683824	2.147886	0.03579489	1.701788	0.03876106	0.1860352	2.680393	0.1735506	0.01969515	2.819747	0.1140159	1.488314	0.05276801	0.6477261	2.080004	2.441996	1.412297	2.563026	0.1819332	0.07697807	Tumor	BRCA
TCGA-C8-A134-01A	0.4176243	1.362022	0.0587316	0.1325834	0	0.7476506	0	0	1.327195	0.01076396	2.206154	0.03827298	0.6185125	2.861458	0.05531386	0.02742538	2.232141	1.323632	3.425544	0.02889129	1.564567	3.212343	1.51123	2.322767	2.751562	0.1430732	0.03587801	Tumor	BRCA
TCGA-BH-A1FC-11A	0.050637716	1.693141186	0.091314684	0.16593428	0	1.621839222	0	0.016439917	1.316527624	0.135763819	2.73022238	0.010331755	0.847321626	2.535518485	0.030856818	0.048521766	2.6347675	0.151392122	1.92420327	0.022120023	1.616128108	2.742791595	0.816484393	0.755242899	3.458895896	0.013341493	0.110439891	Normal	BRCA
TCGA-D8-A1Y1-01A	0.3618579	1.185456	0.08242111	0.1204138	0	0.6913458	0.005516087	0	1.497398	0.003531705	2.875916	0.008858345	0.01334142	2.172822	0.006666479	0.02099054	2.24241	0.02851369	1.314166	0.004767579	0.07618527	3.215723	0.5397574	0.1295511	2.751539	0.1780646	0.01130464	Tumor	BRCA
TCGA-AO-A12A-01A	1.340007892	1.34974368	0.148691482	0.205013482	0	1.350640084	0	0.00326668	1.923053892	0.064639956	4.157939981	0.01225343	0.190968035	2.770947674	0.009224184	0.148283306	2.107706585	0.053820245	1.35603409	0.089739438	0.778679835	2.843231264	0.976065766	0.570213823	3.160512389	0.143714368	0.086423275	Tumor	BRCA
TCGA-E2-A108-01A	0.205787029	1.446712192	0.116536521	0.213936447	0.010030354	1.309647575	0	0.00393689	2.518506289	0.027770738	3.423699413	0.007397873	0.43066953	2.448686488	0.058298711	0.02911921	3.576635777	0.109884353	1.714240155	0.023720621	0.567226229	3.165986421	1.806221767	0.244309719	3.579526994	0.188472268	0.031236491	Tumor	BRCA
TCGA-BH-A1F8-11B	0.042228125	1.942335528	0.160885648	0.141381264	0.006670353	1.628371026	0	0.046381517	1.054869687	0.080078744	2.850335874	0	0.694326658	2.797072979	0.0675493	0.038557578	1.994097615	0.158602958	2.194615784	0	0.974073154	2.709392168	0.526314085	0.746931652	3.859462946	0.074465655	0.073599718	Normal	BRCA
TCGA-BH-A0E1-01A	0.417267504	0.503218975	0.184680056	0.196552624	0	1.291427697	0	0.010758763	0.453035425	0.017412289	2.965260074	0.01348142	0.106854951	2.064687581	0	0.005361769	1.918990492	0.045902213	0.903652602	0.014485829	0.26259066	2.736625095	0.405124033	0.637856251	2.728036938	0.026026654	0.017196818	Tumor	BRCA
TCGA-BH-A204-11A	0.046652799	1.772989295	0.09400476	0.128343799	0	1.167733127	0	0.066071125	0.742514774	0.070143395	1.649337953	0.010139865	0.411226594	2.405840846	0.007631744	0.039801889	2.20087173	0.305363191	0.8971262	0.016313678	0.188312921	2.819832327	0.123409382	1.194722564	4.102296297	0.058008987	0.059410855	Normal	BRCA
TCGA-E2-A14U-01A	0.028364673	1.067244661	0.00523005	0.05852858	0.003905297	0.785081174	0	0.003060064	2.287085272	0.012559333	3.961940331	0.017186912	0.103036449	2.357081494	0.017232309	0.176212354	1.371485433	0.043692044	1.980884396	0.174811135	1.581836108	3.004582461	0.282284419	0.352995984	3.043150212	0.840017996	0.09495269	Tumor	BRCA
TCGA-BH-A0HL-01A	0.017898859	1.583476846	0.051768563	0.150307499	0.007846546	0.412171463	0.02856359	0.003078334	2.699831384	0.00575648	2.898499749	0.073467058	0.014914742	2.59794925	0.017334691	0.076132918	1.442680527	0.147239214	0.51379621	0.036914456	0.03989431	3.272208239	0.187479973	0.556982831	2.939648213	0.087241286	0.014734558	Tumor	BRCA
TCGA-E9-A229-01A	0.125380438	1.343792164	0.350017828	0.197705948	0.00634422	0.702584488	0	0.004972033	2.139526966	0.01299266	3.98233532	0.027840791	0.035895762	2.948745905	0.016348766	0.090037621	2.06248722	0.11312449	2.355511743	0.02990399	0.274196086	2.680061234	1.17138609	0.637490704	3.541158953	0.299698434	0.04322935	Tumor	BRCA
TCGA-A8-A08T-01A	0.526246845	1.041031924	0.106240214	0.154638523	0	0.382501856	0	0	1.176747092	0.002296229	3.250257803	0.305867011	0.009920975	2.612412543	0.04559249	0.152018462	1.688416227	0.052827389	0.692390499	0.101840526	0.74809127	2.777548888	0.72215997	0.205703498	2.414806191	0.121626703	0.085899739	Tumor	BRCA
TCGA-E9-A1RF-01A	0.193617871	0.919490801	0.069369911	0.230906415	0.003531669	0.494030587	0.006467953	0	1.902437003	0.009302013	5.702823508	0.005201786	0.02670231	1.997771557	0.015590524	0.080387577	2.534255443	0.025113492	0.749735931	0.044129172	0.201649451	2.685630724	1.286054681	0.625147633	2.811078529	0.229909595	0.056561291	Tumor	BRCA
TCGA-A2-A04T-01A	0.180957831	0.616364364	0.064048289	0.287777317	0.011236156	0.337819955	0	0	2.159624648	0.004403616	2.161124529	0.016528896	1.706883401	1.942670672	0.295391579	0.021810961	2.24209121	0.434731753	2.743312379	0.075424652	1.885147553	2.152737649	1.745059923	1.147629977	2.756425669	0.076716942	0.078062177	Tumor	BRCA
TCGA-E2-A15P-01A	0.008714025	0.890250567	0.141990742	0.162777378	0	0.957513027	0	0	1.61394629	0.018541615	3.288262864	0	0.346833972	3.079902907	0.009373088	0.093604978	1.530212584	0.052234754	0.944860654	0.005031684	0.298686305	2.147671649	0.749272742	0.65051095	2.701429526	0.088175448	0.144271577	Tumor	BRCA
TCGA-C8-A3M8-01A	0.1964676	0.8405659	0.1129784	0.2952144	0.003021394	0.9524625	0.005534239	0	2.431473	0.007960302	4.392733	0.004450575	0.03604626	2.095407	0.002232917	0.08911609	2.167643	0.04094605	0.6596146	0.0143025	0.05805436	4.050031	0.2534419	0.1660566	2.411263	0.1425324	0.003790504	Tumor	BRCA
TCGA-LL-A5YO-01A	0.147840179	0.605768191	0.051635297	0.121835175	0.013019913	0.743283311	0	0.055275748	3.699114921	0.015259979	2.777211808	0.009605427	0.04094892	2.282436283	0.066103762	0.022752774	3.879183254	0.119820003	2.567706165	0.184505462	4.135985367	3.10997149	2.13202892	0.417576287	2.177530689	0.302348958	0.048415923	Tumor	BRCA
TCGA-OL-A66L-01A	0.013592092	0.550118574	0.065118367	0.074006333	0	0.43174051	0	0.011636119	2.876558507	0.002912765	4.180973818	0.014579684	0.178013793	1.187425832	0.014618229	0.005799895	2.934352984	0.058174737	1.481914811	0	0.339032829	3.424945829	0.559256146	0.306811034	1.221656525	0.126850909	0.036954976	Tumor	BRCA
TCGA-OL-A66K-01A	0.018815745	1.00372147	0.151148836	0.219391974	0	0.709289943	0	0.012101026	1.097128929	0.012080046	3.93265715	0.030165479	0.035683417	2.194457759	0.00762085	0.269397976	1.561541945	0.021450604	0.75258742	0.064086411	1.316148653	3.403373267	1.579310411	1.012577266	2.311107285	0.086041909	0.124271333	Tumor	BRCA
TCGA-E2-A1LG-01A	0.04783497	0.5701784	0.1235502	0.0542851	0	0.180743	0	0.005191832	0.8151653	0.004859429	4.075163	0.05754899	0.6970461	2.548256	0.6964979	0.003875634	0.8288309	0.225259	1.242119	0.01047992	1.706983	4.021486	0.6106995	0.4274888	1.637622	0.1500352	0.08886032	Tumor	BRCA
TCGA-E2-A1LS-01A	0.1186746	0.5624589	0.04686145	0.07689605	0	0.2600108	0	0.002782065	1.167838	0.01348876	3.088776	0.01563245	0.05754419	1.979867	0.1328934	0	0.4376818	0.01688042	2.057143	0.03339909	2.328784	2.243429	0.657053	0.2836174	2.278626	0.08545979	0.07391266	Tumor	BRCA
TCGA-BH-A0H5-11A	0.013556506	2.042236376	0.058585804	0.125224168	0.004949955	1.923876023	0.009061726	0.019291179	1.204743524	0.297228726	3.309738678	0.036082634	0.355494059	3.079393391	0.057456119	0.106128318	1.479789101	0.077794353	1.869219919	0.197866053	1.981267573	2.701342677	1.201748586	0.830850324	4.032714022	0.109120893	0.147729336	Normal	BRCA
TCGA-A7-A426-01A	0.0157542	1.415879	0.1285394	0.2263141	0.006903484	0.9088899	0.006329273	0.01080091	1.484516	0.03903706	4.675544	0.318941	0.3182	2.325596	0.02030739	0.1569726	2.332517	0.1036079	2.01432	0.02714803	1.324403	3.361482	1.272517	0.823457	3.313635	0.06445378	0.1127124	Tumor	BRCA
TCGA-BH-A0B7-01A	0.047899936	0.852619642	0.069563481	0.171235265	0.008160191	0.815300995	0.037026546	0.019103849	2.696109059	0.016700698	3.35656154	0.248641707	0.210039966	2.544790386	0.589759857	0.033098537	2.541599374	0.043314711	0.743329314	0.063402202	2.341264808	2.85293574	1.136181834	0.304554216	2.850157732	0.269407687	0.03048313	Tumor	BRCA
TCGA-AC-A2FO-01A	0.074665434	1.382017911	0.125226852	0.215499911	0.009269277	0.987101043	0	0.003637586	1.819147266	0.033689512	3.997922037	0	0.271123582	2.246687705	0.047309252	0.084442839	2.441313049	0.114684256	1.115320728	0.007346638	0.250190918	3.21586321	1.099392486	0.898218317	3.156516997	0.1025588	0.068370232	Tumor	BRCA
TCGA-D8-A27L-01A	0.051275031	1.2569243	0.175574426	0.126242526	0.009469935	0.76674724	0	0.004953193	1.392281648	0.024859486	3.524829594	0.01854987	0.089685452	2.845815059	0.009329393	0.154337131	2.371877859	0.165928284	2.177101923	0.009999059	0.419550047	2.601109232	1.467361314	0.819231617	3.305559112	0.087775367	0.121880252	Tumor	BRCA
TCGA-AC-A2FF-01A	0.039356372	1.463056343	0.1566012	0.25787943	0.003626628	1.378789011	0	0.025375554	1.120909554	0.043009728	2.92567221	0.005341567	0.247372207	2.813215571	0.026582039	0.062306221	2.275020166	0.165711554	0.997810406	0.022827151	0.492309169	2.697557421	1.156841048	0.558412525	3.403664152	0.18783489	0.071125433	Tumor	BRCA
TCGA-GM-A2D9-01A	0.077673267	0.81556512	0.160575168	0.175866171	0	0.502826196	0	0	1.030413832	0.00232153	4.302931308	0.154858589	0.0298832	2.151396266	0.023227686	0.081038458	1.756680337	0.064750854	1.25732882	0.012496865	0.502645703	2.800337561	0.818812919	0.394754359	2.355520897	0.197204157	0.086819065	Tumor	BRCA
TCGA-A2-A0D3-01A	1.567936861	0.490627733	0.056982449	0.074698331	0	0.175964141	0	0	0.636594768	0.001155984	4.120304436	0.274394024	0.039531172	2.590110671	0	0.189792084	1.163748589	0.032592292	0.384847402	0.018620905	1.06131667	2.255943697	1.063323727	0.120031847	1.607239067	0.066079791	0.048658985	Tumor	BRCA
TCGA-A7-A0CH-11A	0.070911413	1.417408963	0.015865848	0.048768009	0	0.916669576	0	0.027713707	1.439878276	0.027665917	3.2080531	0.005837489	0.377181755	1.940895986	0.008770574	0.045665948	2.903423955	0.080640743	1.29703077	0.031098892	1.441564758	3.235980478	0.819979969	0.692481925	3.406102348	0.102152923	0.0441436	Normal	BRCA
TCGA-A2-A0EO-01A	0.054935326	1.120661691	0.069969654	0.202674104	0	0.981876783	0	0.00299091	1.03055993	0.011164687	3.150914049	0.005621886	0.11206011	1.901346709	0.014050908	0.013341941	2.266216766	0	1.07519164	0.012058724	0.615280491	2.554875468	0.557676338	0.377365076	3.198362191	0.118758279	0.037869322	Tumor	BRCA
TCGA-E9-A1NA-11A	0.027139367	1.314747138	0.152052318	0.141237993	0	0.93059568	0	0.052601557	1.652629088	0.130534545	2.95089021	0.006285625	0.558107218	2.647487607	0.043548603	0.053941409	2.557158733	0.145523843	1.682142171	0.026832987	1.068138535	3.080712613	0.363432375	0.393355779	4.040238938	0.024224173	0.073204766	Normal	BRCA
TCGA-A2-A0T7-01A	0.058883982	1.160013111	0.107021054	0.137181889	0	0.850422431	0.031324938	0.008095912	1.589898168	0.019121	3.463835844	0.010147064	0.091397626	2.480628203	2.282673316	0.024029624	1.941693621	0.13572937	1.710493565	0.016325236	1.190764336	2.742107486	0.861172595	0.579194067	3.506965651	0.663505175	0.034272147	Tumor	BRCA
TCGA-OL-A6VO-01A	0.334229576	0.964663018	0.045149891	0.046766335	0	0.221277641	0	0.003347912	2.240927538	0.005010236	1.150156131	0	0.490588364	2.232237591	0.012590384	0.129098025	1.972779544	0.357886557	1.894582863	0.046683626	1.585524401	3.01488461	1.008125027	0.329123807	1.527872424	0.23285182	0.037105264	Tumor	BRCA
TCGA-BH-A0EI-01A	2.772098	2.252372	0.350625	0.2378331	0.01264019	0.928466	0	0	1.536316	0.002479799	2.80069	0.006223336	0.005365863	2.864496	0.009349664	0.0245252	1.492228	0.2241948	1.904192	0	0.05488987	2.889036	0.4258364	1.698101	3.63466	0.14558	0.01058225	Tumor	BRCA
TCGA-A8-A094-01A	0.282226229	0.575328994	0.048747506	0.070202122	0	0.474569083	0	0.005785847	2.162091431	0.015112421	4.637209334	0	0.068842786	3.080438659	0.02170821	0.08402032	2.785372503	0.118701929	1.134409046	0.144885717	3.243360698	2.986985729	1.762636653	0.166217998	2.641802749	0.147308865	0.054675188	Tumor	BRCA
TCGA-A8-A092-01A	1.124408234	0.459247428	0.013800156	0.088260048	0	0.52229715	0.04360513	0	2.286097751	0.004040783	3.254518955	0.040110041	0.080949469	1.922007044	0.007626226	0.063121578	1.997499181	0.020450697	0.941975269	0.02169521	0.351986852	2.696243335	0.974844175	0.265894646	2.160760975	0.179008728	0.051035536	Tumor	BRCA
TCGA-AC-A3W6-01A	0.1189488	1.327772	0.1874754	0.3290392	0.004661918	1.229454	0	0.003653134	2.152876	0.009553213	4.524504	0.06722531	0.07793426	2.190386	0.01373423	0.1103014	2.87036	0.05201954	1.419097	0.01471846	0.7346793	3.102021	1.28926	0.4907703	2.644386	0.1357387	0.0797876	Tumor	BRCA
TCGA-BH-A0BA-01A	0.771052012	1.200599822	0.096522907	0.177302006	0	1.310358034	0	0.006849944	1.952462557	0.024214019	4.227890821	0.006444556	0.21431006	2.677241283	0.006461642	0.050343438	1.879273608	0.053928208	1.289215251	0.047797637	1.559287897	3.051489037	0.757495539	0.302180255	2.788789564	0.081165862	0.064532242	Tumor	BRCA
[truncated: 9,791 more rows]
