# Supplementary material for: Pan-Cancer Analysis of the TRP Family, Especially TRPV4 and TRPC4, and Its Expression Correlated with Prognosis, Tumor Microenvironment, and Treatment Sensitivity
Source: Biomolecules. 2023 Feb 2;13(2):282. doi: 10.3390/biom13020282 (PMC9953180; doi:10.3390/biom13020282)
Supplement: Supplementary file 1 [file biomolecules-13-00282-s001.zip › Table S3.xlsx]

## Sheet: GES78220 
id	Type
Pt8	Response
Pt9	Response
Pt13	Response
Pt27A	Response
Pt27B	Response
Pt2	Response
Pt4	Response
Pt5	Response
Pt6	Response
Pt15	Response
Pt19	Response
Pt28	Response
Pt35	Response
Pt37	Response
Pt38	Response
Pt1	Non-response
Pt7	Non-response
Pt10	Non-response
Pt12	Non-response
Pt14	Non-response
Pt16	Non-response
Pt20	Non-response
Pt22	Non-response
Pt23	Non-response
Pt25	Non-response
Pt29	Non-response
Pt31	Non-response
Pt32	Non-response

## Sheet: IMvigor210
id	Type
SAMc1b27bc16435	Response
SAMf275eb859a39	Response
SAMb2f1d0e54ece	Response
SAMd027124354ce	Response
SAM681e4bf7cf85	Response
SAM6cb230f208a8	Response
SAM0684af734db1	Response
SAMbf1a3ae828e6	Response
SAMb419a8fcbfcd	Response
SAM8884fe446d20	Response
SAM97a00e0929fb	Response
SAM075e037d95bc	Response
SAM2e9ac0b1b250	Response
SAMe712352fb82a	Response
SAM30b5c6c54cf7	Response
SAMb3c02294aba7	Response
SAM2570ff4aae6e	Response
SAMd35318127278	Response
SAM560f23d6a3ad	Response
SAM14df63a65411	Response
SAMffa5c7cad0e5	Response
SAMaec7380f9ab0	Response
SAMe50d15fde368	Response
SAM8533e5e261d6	Response
SAMaaf505c36f93	Response
SAM73663ee4a96e	Response
SAM3e04eb914f3d	Response
SAMc2a1820d4e6b	Response
SAMe1eb5d988760	Response
SAM6083aac8db99	Response
SAM8a1b0e02ee42	Response
SAMd7d57ee3a863	Response
SAM065890737112	Response
SAMb470eb8f04be	Response
SAMb15ac6e4c4ef	Response
SAMa535fcdf18a0	Response
SAM548551ef782c	Response
SAM203dcf14f927	Response
SAMd3bd67996035	Response
SAMd3601288319e	Response
SAMfb7aec7cb0e2	Response
SAMc1251c7bfee2	Response
SAM27299aed7681	Response
SAMd43f8933066b	Response
SAMc919aebc7fdd	Response
SAM670649e105b5	Response
SAM91c47b054ffb	Response
SAM7d7c54623618	Response
SAM3b15b4c6311d	Response
SAMeaa477a5384b	Response
SAM2eb07dedf07f	Response
SAM25510f300d79	Response
SAM7b40007f4aa4	Response
SAM14938611a2d3	Response
SAM771445e92421	Response
SAM727c0e92a2a7	Response
SAM6f2a102a99df	Response
SAM6ff654a20f98	Response
SAM07a93a28f801	Response
SAM58e7832f4e7d	Response
SAM5767dd75d142	Response
SAMcc7a42d87e9c	Response
SAM31d9176e11fb	Response
SAM572f19794c96	Response
SAM1abf01dd4544	Response
SAM1f66db567eb5	Response
SAM6157c8f38b72	Response
SAM4caabd64e7fd	Response
SAM7f0d9cc7f001	Non-response
SAM4305ab968b90	Non-response
SAMcf018fee2acd	Non-response
SAMcc4675f394a1	Non-response
SAM49f9b2e57aa5	Non-response
SAM2e7aa8fa0ab3	Non-response
SAMdf3e42c8672a	Non-response
SAM36d87392593b	Non-response
SAM36a9225b0222	Non-response
SAMe7bf6c015192	Non-response
SAM6dd7ad1d797d	Non-response
SAMc0d625a50eb8	Non-response
SAM18039827e1b9	Non-response
SAMc692536a795a	Non-response
SAM9a2cf3c06fb3	Non-response
SAM557dde1b9f3e	Non-response
SAM23aa15d4a0b0	Non-response
SAM468a9e1dc821	Non-response
SAM81b71522417a	Non-response
SAMb963dda93cfd	Non-response
SAMa9ca8536d2b1	Non-response
SAM9fb814c22bdb	Non-response
SAMbcbc7957c264	Non-response
SAM7fb6987514a4	Non-response
SAM63405b04ab2d	Non-response
SAM18bc1078bc15	Non-response
SAM7d2dfba6cd84	Non-response
SAMd1bd63734394	Non-response
SAMe9ae8beb82fa	Non-response
SAMb0a83e5fbde9	Non-response
SAMba7176afe070	Non-response
SAMae1690469964	Non-response
SAMbe83eae4026e	Non-response
SAMe5bc41772bc9	Non-response
SAM23095936e611	Non-response
SAM7114d99032ec	Non-response
SAMd215b503f99a	Non-response
SAMdb3f50c9129c	Non-response
SAM52e3fa3ad574	Non-response
SAMd4c0837b0997	Non-response
SAM9cafb905b36a	Non-response
SAM032c642382a7	Non-response
SAM2070b416069c	Non-response
SAM0ce9c983b20f	Non-response
SAMa1e62d323e1d	Non-response
SAM61baf919bb01	Non-response
SAM2f228939632f	Non-response
SAM9539a4f19ebc	Non-response
SAM36851bc8b9ae	Non-response
SAM297c0301e861	Non-response
SAM1fa6bcb7fc48	Non-response
SAM6d2ae0c39b96	Non-response
SAMcabb6d58ff55	Non-response
SAM716f54e468f4	Non-response
SAMeff2ce356ccb	Non-response
SAM110501d0eedb	Non-response
SAMc0ef41aa6c8b	Non-response
SAMd636e3461955	Non-response
SAMd98bac0a070f	Non-response
SAM8e8ef2368dfa	Non-response
SAM08cce2fa88f2	Non-response
SAMb4c7a001537d	Non-response
SAMfd947610629d	Non-response
SAM943df5cf15df	Non-response
SAM31f41dd0d6ca	Non-response
SAM39eb94fa504d	Non-response
SAM62fb1388c871	Non-response
SAMc0da5d48686d	Non-response
SAMe7bcab05402e	Non-response
SAM2dc3f04e45e9	Non-response
SAM4501e41e4751	Non-response
SAM5b57e47fdcb3	Non-response
SAMae4da274eded	Non-response
SAMa913c6139ec8	Non-response
SAM75142fcab9df	Non-response
SAMd697ba701077	Non-response
SAM166a419a4e5a	Non-response
SAM025b45c27e05	Non-response
SAMe07c4560772d	Non-response
SAM52500cabdd36	Non-response
SAMf3a9bce50099	Non-response
SAMdab9ca8fb5de	Non-response
SAM34430ef08e5b	Non-response
SAM4b0175e8db6e	Non-response
SAMf28c01545593	Non-response
SAMe94c30c30616	Non-response
SAM54e58f1b0230	Non-response
SAM5e3bae090b8c	Non-response
SAM3cb94b0d5297	Non-response
SAM61b9d4d84c64	Non-response
SAMcb132b0cdd2c	Non-response
SAMe97af0feefdf	Non-response
SAMee3844cc0b9f	Non-response
SAMdcae54fcd7fa	Non-response
SAMdad5c29dc105	Non-response
SAMa424c75831b4	Non-response
SAM28687037e4ff	Non-response
SAM45c8e6412c66	Non-response
SAM0bdb3428bd13	Non-response
SAM3330c03fdf00	Non-response
SAM0a7c2091dd56	Non-response
SAM7bff231634e9	Non-response
SAM5d1dfd5207f5	Non-response
SAMeb587a68006b	Non-response
SAM99a46b9eec27	Non-response
SAM1ac4e3dee297	Non-response
SAM553c3c35b847	Non-response
SAM822b226466a1	Non-response
SAMabc151b01ea3	Non-response
SAMe3210d3632b4	Non-response
SAMb15ad09d6e24	Non-response
SAM7893196e0e89	Non-response
SAM961d04c42bd9	Non-response
SAMb0d11db9aa79	Non-response
SAM19fec8f3b3bd	Non-response
SAMa90d73f8d891	Non-response
SAM415f36ad349e	Non-response
SAM7c67b05aa109	Non-response
SAMad83c9c53537	Non-response
SAM3e8baff50d7a	Non-response
SAM3ee5dcd894f0	Non-response
SAMeb29625f76a5	Non-response
SAM563d6233dfa2	Non-response
SAMa1871f491b02	Non-response
SAM30cf07d4874f	Non-response
SAMd135d5867fe3	Non-response
SAM9e11ec6bea80	Non-response
SAM675a12a09c15	Non-response
SAM1e9c4d1d39ae	Non-response
SAM5a2347c0498a	Non-response
SAM0571f17f4045	Non-response
SAM4b7ea015fd9e	Non-response
SAM9306c5c92444	Non-response
SAM28e6031ac18b	Non-response
SAMd86389d0d768	Non-response
SAM63b2189c36d7	Non-response
SAM18be5b395318	Non-response
SAM0d855cff64e6	Non-response
SAM6cbc10abddb0	Non-response
SAMdee1011782cd	Non-response
SAMe9475f77504b	Non-response
SAMe41b1e773582	Non-response
SAM978a587b207e	Non-response
SAM5234688806a7	Non-response
SAM2c9586161ce6	Non-response
SAM76a431ba6ce1	Non-response
SAM8f2275c36e8c	Non-response
SAMab8052a03398	Non-response
SAM753d4bb52dbe	Non-response
SAM59f392864f5d	Non-response
SAM26104d5adc89	Non-response
SAMba1a34b5a060	Non-response
SAM18a4dabbc557	Non-response
SAMfed609955db9	Non-response
SAMb8070b7937e7	Non-response
SAMf2aae1443f67	Non-response
SAM2bba8cb35e48	Non-response
SAM5c139c5c1c4f	Non-response
SAM6780ed436b55	Non-response
SAM85f0a3ac1c45	Non-response
SAM9d2494119c05	Non-response
SAM9410b866974a	Non-response
SAM5d989c86255e	Non-response
SAM49d48750e294	Non-response
SAM7aa01fc49a80	Non-response
SAM0257bbbbd388	Non-response
SAMa321770ac31c	Non-response
SAM3894ac3956a5	Non-response
SAM1c0ecfb3eb63	Non-response
SAMbcb07ba81cee	Non-response
SAM9aa6a095a9d6	Non-response
SAM957378bd907f	Non-response
SAMf82bbdc267c8	Non-response
SAM2624229effe8	Non-response
SAMd2492b2a31bb	Non-response
SAM5fe7a81a39dd	Non-response
SAM29da928587ad	Non-response
SAM0a0f2bac4b20	Non-response
SAM8e469834acc1	Non-response
SAM12502d970c10	Non-response
SAM181b638b8248	Non-response
SAMbfdffb97c446	Non-response
SAM1c8b086175ca	Non-response
SAM1dda30f1c5be	Non-response
SAM9daccafc18db	Non-response
SAMbda79f955628	Non-response
SAM187e056d6a2a	Non-response
SAMbc8dc3a7b54e	Non-response
SAM568ce160abd9	Non-response
SAM1a87df750b9d	Non-response
SAMae02629a97f7	Non-response
SAM47fc46c3d6be	Non-response
SAM7829a341b9f3	Non-response
SAM0f956e757453	Non-response
SAMaf42c1541269	Non-response
SAM09c84ec0cf34	Non-response
SAM7538ad9ff524	Non-response
SAMb2e4a082541a	Non-response
SAM59fda9035d1d	Non-response
SAMe56c96c51190	Non-response
SAM2b672f4336c7	Non-response
SAM1ab1b28d9f2b	Non-response
SAM6662f5181f87	Non-response
SAMe0c49ea0df5d	Non-response
SAM18b9351e265a	Non-response
SAM7fb7a13c096b	Non-response
SAM87a8e18eb45b	Non-response
SAM9725303dce0c	Non-response
SAM65afda25b920	Non-response
SAMef0e3d2415fd	Non-response
SAM94859b440b1d	Non-response
SAMc57eadb2d82b	Non-response
SAMaabf4afe4213	Non-response
SAMce39dd79b441	Non-response
SAM75f12d1a55fc	Non-response
SAM6964a6d7b967	Non-response
SAM3b1066e5801b	Non-response
SAMf20b827dca51	Non-response
SAM6792d6e98068	Non-response
SAM5cc2d9036053	Non-response
SAMb8101c538753	Non-response
SAM80c6183220e6	Non-response
SAM1f83ebd6be9b	Non-response
SAMe7e4f7c076a7	Non-response
SAMc6eff056c89a	Non-response
SAM5cfa1699bdb7	Non-response
SAMda4d892fddc8	Non-response
SAM3a1c9632ff7b	Non-response
SAM8b4b8b0f9e73	Non-response
SAMe3d4266775a9	Non-response
