# Supplementary material for: Pan-Cancer Analysis of the TRP Family, Especially TRPV4 and TRPC4, and Its Expression Correlated with Prognosis, Tumor Microenvironment, and Treatment Sensitivity
Source: Biomolecules. 2023 Feb 2;13(2):282. doi: 10.3390/biom13020282 (PMC9953180; doi:10.3390/biom13020282)
Supplement: Supplementary file 1 [file biomolecules-13-00282-s001.zip › Table S4.xls]

gene	CancerType	pValue
TRPA1	KIRC	0.00457602826423098
TRPA1	PAAD	0.0130755720289816
TRPC1	LGG	7.28526779802952e-06
TRPC1	LIHC	0.011017712065352
TRPC1	PAAD	0.0468085595478152
TRPC1	SKCM	0.0245764357706574
TRPC1	STAD	0.0122397280910368
TRPC1	UCEC	0.000169363329511563
TRPC3	LGG	0.00823374359105444
TRPC3	LIHC	0.0264512724246244
TRPC3	PCPG	0.0173130234987148
TRPC3	STAD	0.0259194042628293
TRPC3	THYM	0.0215673973224695
TRPC3	UVM	2.9119797281707e-05
TRPC4	BLCA	0.0399570756996588
TRPC4	BRCA	0.0393819993820208
TRPC4	KIRP	0.00337922851172323
TRPC4	MESO	0.00190840530905823
TRPC4	PCPG	0.0238178155538746
TRPC4	TGCT	0.0432424638525054
TRPC4	UCS	0.0116907148234189
TRPC6	KIRC	0.0132826827619
TRPC6	KIRP	0.0336553618018581
TRPC6	STAD	0.0133490248358202
TRPC6	UCEC	0.0204211420333076
TRPC7	BRCA	0.000985343603810862
TRPC7	PAAD	0.0109297104961638
TRPC7	SARC	0.00439387596971852
TRPC7	UCEC	0.00026219159429608
TRPM1	LGG	0.000115899065533442
TRPM1	LUAD	0.0155427525463376
TRPM1	SKCM	0.00281211133933967
TRPM2	BLCA	0.00860421182518156
TRPM2	KIRC	0.00250886517159454
TRPM2	KIRP	0.03408155154671
TRPM2	LGG	0.00802096775901051
TRPM2	OV	0.0101820625889463
TRPM2	SKCM	0.00507049512791613
TRPM2	UCEC	0.0124881035515425
TRPM2	UVM	0.00943757766264475
TRPM3	ACC	0.0143724370162688
TRPM3	BLCA	0.0321865913523635
TRPM3	KIRC	2.27203110769736e-08
TRPM3	KIRP	0.0137592331462086
TRPM3	LIHC	0.0210742703288606
TRPM3	OV	0.0264665359487208
TRPM3	PRAD	0.0420619571314909
TRPM3	SKCM	0.0192239555595694
TRPM4	ACC	0.0344196304488655
TRPM4	BLCA	0.027559642702081
TRPM4	BRCA	0.0151066366555513
TRPM4	KICH	0.0153371568463488
TRPM4	KIRC	0.0107950053462165
TRPM4	KIRP	0.0205836259414617
TRPM4	LGG	0.00131850612947448
TRPM4	UCEC	4.73018878432985e-06
TRPM4	UVM	2.21431340985401e-06
TRPM5	COAD	0.0148700495752706
TRPM5	KIRC	0.0228447090571697
TRPM5	KIRP	0.0117514765767333
TRPM5	UCEC	0.00293472542845197
TRPM6	LAML	0.00259287717419077
TRPM6	PAAD	0.0225177147245971
TRPM7	ACC	0.00498836544391468
TRPM7	KIRC	0.00670836128241892
TRPM7	LGG	0.000217229570723676
TRPM7	LUAD	0.0202412502551932
TRPM7	PRAD	0.0392381975028041
TRPM8	KIRC	0.000862442143761633
TRPM8	LGG	1.1857153037198e-08
TRPM8	PAAD	0.0442008317418144
TRPM8	SKCM	0.0454303804257918
TRPM8	UCEC	0.0379501420499109
TRPM8	UVM	0.00393223089516426
TRPV1	BLCA	0.0448582933419621
TRPV1	HNSC	0.00708136872637211
TRPV1	PAAD	0.0155952380963916
TRPV2	HNSC	0.00975281133364725
TRPV2	LGG	9.12803545889407e-05
TRPV2	SARC	0.0302832946337409
TRPV2	THYM	0.00605114881664748
TRPV2	UVM	0.000126628679827046
TRPV3	KIRC	4.84886549800834e-08
TRPV3	KIRP	0.0204447944253114
TRPV3	LGG	0.0102918713549457
TRPV3	THYM	0.0313869599180354
TRPV3	UCEC	0.0144204738956984
TRPV3	UVM	0.0177540322002526
TRPV4	KIRC	0.00814545706687653
TRPV4	OV	0.00550376116243234
TRPV4	UCEC	0.012148918171303
TRPV4	UVM	0.0424071245341809
TRPV5	ACC	0.0474114239002527
TRPV5	KIRC	0.0355847545204551
TRPV5	PCPG	0.0182070413264774
TRPV5	SARC	0.0231307711121892
TRPV5	UCS	0.031890432381581
TRPV6	MESO	0.0207855075660267
TRPV6	READ	0.0123273201028808
TRPV6	THYM	0.0313354008768036
MCOLN1	LAML	0.0154757026147428
MCOLN1	PAAD	0.00271275594129605
MCOLN1	READ	0.0381105391708273
MCOLN2	ACC	0.00572178534433865
MCOLN2	HNSC	0.012846250285556
MCOLN2	LGG	0.00100897837476022
MCOLN2	LUAD	0.00513068542510986
MCOLN2	PRAD	0.0168882871062144
MCOLN2	SARC	0.0323992985631822
MCOLN2	SKCM	0.000247466860139434
MCOLN2	THYM	0.0238571505817511
MCOLN2	UVM	0.0330682926315078
MCOLN3	PAAD	0.0294322800527231
MCOLN3	UCEC	0.0412776749926951
PKD2	KIRC	0.000107424834823178
PKD2	LAML	0.0268650131004295
PKD2	LGG	2.04584860163948e-09
PKD2	MESO	0.0324226662617798
PKD2	SKCM	0.018496696055109
PKD2L1	ACC	0.0459196396661068
PKD2L1	CESC	0.00111477519710479
PKD2L1	ESCA	0.0340816461886164
PKD2L1	KICH	0.0212834345163655
PKD2L1	KIRP	0.00011304653959765
PKD2L1	PCPG	0.0156922540088553
PKD2L1	SARC	0.0458867997240724
PKD2L1	SKCM	0.0106097600909663
PKD2L1	UVM	0.0100514637984744
PKD2L2	KIRC	0.000153130769782517
PKD2L2	LUAD	0.0113479357961105
PKD2L2	PCPG	0.038083396664451
