# Supplementary material for: Pan-Cancer Analysis of the TRP Family, Especially TRPV4 and TRPC4, and Its Expression Correlated with Prognosis, Tumor Microenvironment, and Treatment Sensitivity
Source: Biomolecules. 2023 Feb 2;13(2):282. doi: 10.3390/biom13020282 (PMC9953180; doi:10.3390/biom13020282)
Supplement: Supplementary file 1 [file biomolecules-13-00282-s001.zip › Table S5.xlsx]

## Sheet: ImmuneScore cor
CancerType	TRPA1	TRPC1	TRPC3	TRPC4	TRPC5	TRPC6	TRPC7	TRPM1	TRPM2	TRPM3	TRPM4	TRPM5	TRPM6	TRPM7	TRPM8	TRPV1	TRPV2	TRPV3	TRPV4	TRPV5	TRPV6	MCOLN1	MCOLN2	MCOLN3	PKD2	PKD2L1	PKD2L2
ACC	0.461208	-0.144474	0.217077	0.234445	-0.100327	0.375243	-0.26195	0.119313	0.617527	-0.374941	-0.281986	-0.182726	-0.194305	-0.169133	0.128059	-0.0122323	-0.149172	0.00441848	0.320229	-0.0261949	0.118319	-0.17113	0.364486	-0.0739289	-0.0388997	0.164053	-0.161611
BLCA	0.0331004	0.13763	0.304985	0.256829	-0.125019	0.297295	-0.125145	0.00622313	0.115461	0.258362	-0.283169	-0.365569	0.124122	-0.268561	0.0648512	-0.283178	0.777122	-0.259726	-0.0737828	-0.103198	-0.196171	0.108961	0.62308	0.19736	0.117777	0.522692	-0.234673
BRCA	0.103765	0.0977391	0.206526	0.051079	-0.0658392	0.168675	-0.0545984	0.163848	0.329442	0.267682	-0.0736358	-0.0692045	0.324925	-0.0788584	0.30534	-0.103603	0.852681	0.222853	0.198351	0.0147747	0.166591	0.104803	0.605165	-0.0119558	0.168614	0.330175	-0.012831
CESC	0.23281	-0.280056	0.174978	0.0429408	-0.169408	0.210521	-0.0937529	0.00265984	0.420106	-0.0530796	-0.230184	-0.293142	0.0518214	-0.214661	-0.210319	-0.244636	0.820206	-0.166448	-0.129318	-0.00269584	-0.0264747	0.363616	0.567012	-0.15629	-0.203328	0.56592	-0.0236577
CHOL	0.423681	0.540541	0.48152	0.34852	0.0756675	0.446075	-0.0728799	-0.107833	0.534878	0.206439	-0.219562	0.127703	0.556186	-0.130245	-0.203089	-0.49601	0.780438	-0.112999	-0.12278	-0.106076	-0.0769627	-0.0337194	0.709395	-0.173488	-0.0285714	0.498584	0.165508
COAD	0.17667	0.281937	0.386879	0.30044	0.0706452	0.4928	-0.0744316	0.0263158	0.00246232	0.0572433	-0.198288	-0.224337	-0.0845001	-0.0353871	0.0651151	-0.0385827	0.795885	0.00871949	0.56534	0.316092	0.352185	0.438307	0.0343	0.0492753	0.388693	0.532067	-0.0674139
DLBC	0.221233	0.213743	0.13244	-0.203334	0.313965	0.119518	0.179725	0.169841	0.385801	-0.0948762	0.0333261	0.115205	0.220582	0.188558	0.0459883	0.225706	0.416088	0.200282	0.506839	0.416332	0.295484	0.527247	-0.00825011	0.150347	0.312853	0.33706	0.0960703
ESCA	0.150247	0.348739	0.40686	0.357842	0.190758	0.443438	0.025775	-0.164288	0.211148	0.158851	-0.107301	-0.0348142	0.131699	-0.171038	0.0513752	0.0443702	0.60148	-0.147726	-0.184225	0.201299	0.0495441	0.264538	0.312497	-0.0827889	0.159347	0.426375	0.212265
GBM	0.160927	-0.322731	-0.363834	0.0200394	-0.0880132	0.111834	0.145665	0.080152	0.790748	0.0520118	0.0164633	-0.179468	0.186041	-0.0701758	0.202138	-0.316668	0.703762	-0.151581	0.452989	0.030748	-0.098342	0.12851	0.346296	0.12863	0.0576936	0.410531	0.0137304
HNSC	0.119074	-0.0984287	0.294337	-0.0725992	-0.0978196	0.145238	0.0311605	-0.033894	0.279043	0.111184	-0.0105784	-0.236621	0.139919	-0.0745505	-0.0831251	-0.0602751	0.748973	-0.242457	-0.178145	0.287138	0.0595578	0.263397	0.637325	0.015344	0.100872	0.536711	0.0652066
KICH	0.305935	-0.0291084	0.0274041	0.42146	-0.154521	0.0563811	-0.173573	0.319602	0.892614	0.0903409	-0.124388	0.147352	0.278365	-0.0513986	0.312961	0.000699301	0.818182	0.398074	0.0325612	0.229295	0.121329	-0.0309878	0.229458	-0.066958	-0.102972	0.521575	-0.034222
KIRC	-0.0511846	-0.074403	-0.00736081	0.0307577	0.0548201	-0.0192514	0.164314	-0.0165132	0.780003	-0.132919	-0.0454751	-0.0982586	-0.117387	-0.125585	0.219589	0.0373523	0.611346	0.237625	-0.0318763	0.188733	-0.0647829	0.323772	0.71645	-0.0866854	-0.123016	0.525272	0.0812315
KIRP	-0.183582	-0.261915	-0.0687443	0.253343	-0.036715	0.0765402	0.0421168	0.252273	0.838239	-0.21272	-0.205055	-0.0351205	0.150717	-0.230005	-0.0135699	-0.204085	0.833474	0.0808483	0.117559	0.0179898	-0.0292552	0.604657	0.556401	0.104131	-0.290857	0.688196	-0.143316
LAML	0.180979	0.110471	0.177762	-0.116315	-0.145167	0.133772	-0.068106	0.0430474	0.326218	-0.0137914	0.232524	0.03389	-0.0956268	-0.250749	0.124203	-0.294249	0.239157	0.0359916	0.399124	0.0641829	-0.0323876	0.560478	0.473269	0.280893	-0.423771	0.340454	-0.212192
LGG	-0.208525	-0.562655	-0.507039	-0.17725	-0.361311	-0.125814	-0.0412866	-0.0894582	0.490105	-0.00289796	0.195112	-0.0623526	0.0772454	0.0573837	0.28604	-0.227887	0.59463	-0.0432798	0.521653	-0.0296586	-0.320966	0.00904438	0.327682	0.200881	0.0910484	-0.0202999	-0.0896238
LIHC	0.403607	0.129668	0.249974	0.24485	-0.0138575	0.10974	0.0570799	-0.063056	0.633928	-0.136847	0.231851	-0.0698308	0.137235	-0.295821	-0.0620829	-0.269259	0.704271	0.0621711	0.247215	0.160209	0.221489	0.0146277	0.751421	0.208683	0.0885613	0.137956	0.0493774
LUAD	0.238591	0.131634	0.141749	0.116858	0.00266293	0.128124	-0.0350759	0.203208	0.356526	0.128628	-0.0244186	-0.250967	0.0296443	0.0658569	0.0503819	-0.140633	0.801286	0.0549854	0.168388	0.419583	0.19557	0.364883	0.67341	0.20997	0.260641	0.376799	0.156027
LUSC	0.143531	0.0416036	0.428617	-0.0233329	-0.111883	0.224077	-0.191926	-0.0459789	0.288244	-0.0425336	-0.105807	-0.105131	-0.0466948	-0.185638	0.0842127	-0.109444	0.848324	-0.170144	-0.249221	0.350278	-0.0324001	0.277767	0.513985	-0.160436	0.151769	0.577133	0.0416032
MESO	-0.0912968	-0.286797	-0.0443511	0.00836832	0.194334	0.106788	0.0708713	0.109014	0.681419	-0.146526	0.208453	-0.19037	0.0539742	-0.190509	-0.107647	-0.350372	0.702175	-0.275287	0.0614463	0.152848	-0.380763	0.408482	0.602981	-0.0699373	-0.120732	0.535997	-0.0683523
OV	0.319767	-0.0668227	0.292197	0.121453	-0.0764903	0.194583	0.00439858	-0.00454918	0.49076	0.0217338	0.211156	-0.289816	0.0956616	0.0238869	0.0928291	-0.0783073	0.772033	-0.145152	0.137222	-0.103591	-0.12017	0.176924	0.258574	-0.0886328	0.174293	0.486572	-0.0474709
PAAD	0.0664763	0.286674	0.388701	0.302273	0.0844368	0.489723	-0.0559676	0.19359	0.601647	0.304067	-0.298756	-0.031712	0.388909	0.236793	0.121884	-0.147061	0.526939	-0.00996352	0.110109	0.15605	0.15962	0.248907	0.749743	0.0373294	0.472245	0.41027	0.0475121
PCPG	0.303893	-0.341779	-0.0450276	0.436245	0.1022	0.259015	0.183799	0.1621	0.742475	0.0100021	0.0812388	0.144242	0.0852745	-0.350793	0.299673	-0.285215	0.292634	-0.0265534	0.511371	-0.0943098	0.110168	-0.0557714	0.616975	0.193482	-0.0688066	0.333089	-0.0503474
PRAD	0.411579	0.397928	0.355174	0.458413	0.119299	0.392995	-0.133379	0.132904	0.128618	0.282303	-0.169948	0.248263	0.34601	-0.0703175	-0.248079	-0.109578	0.803792	0.430542	0.394605	-0.0733924	-0.0813455	0.0652393	-0.0121321	0.102149	0.219871	0.354225	-0.0694825
READ	0.149765	0.217548	0.474327	0.302703	0.0324059	0.513865	-0.0434231	0.0740432	0.00965453	0.163116	-0.0830929	-0.20669	0.0799107	-0.00682542	0.0546674	0.0159349	0.811367	-0.00147897	0.498451	0.130273	0.11745	0.424895	-0.0437997	-0.0683547	0.259557	0.50483	-0.00787257
SARC	0.0137682	-0.381795	-0.172426	-0.0940643	-0.230543	-0.0120177	-0.129601	0.0403797	0.838253	-0.0557357	0.143962	-0.334196	-0.0085954	-0.258859	0.186457	-0.206283	0.505867	0.24873	0.317957	-0.0192446	-0.0803349	0.489117	0.537465	-0.149102	-0.248255	0.561283	-0.21711
SKCM	-0.00914042	-0.0607708	0.160934	-0.0973068	0.0333718	0.0794239	-0.123024	-0.139594	0.536145	-0.0861502	0.0381062	0.00728796	-0.068494	-0.159781	-0.0239924	-0.151419	0.0720932	0.0886925	0.0547377	0.362619	0.259919	-0.0280105	0.221502	-0.138681	-0.132393	0.668959	0.0801803
STAD	0.0351478	0.222131	0.341703	0.17911	0.0527517	0.276482	-0.101234	-0.0191097	0.129974	0.181786	-0.0146153	-0.207785	-0.0204535	0.0277244	-0.12936	-0.145347	0.641025	-0.136139	0.171088	0.0970826	0.0967061	0.406622	0.460011	-0.171139	0.289443	0.305078	0.0890117
TGCT	-0.0277347	-0.311663	-0.0462784	-0.440569	0.427177	-0.28438	-0.436417	0.0863611	0.230845	-0.412888	0.178676	-0.350533	0.385415	0.192328	-0.229577	-0.231654	0.804271	0.193356	-0.251768	0.133054	-0.428506	0.474514	0.904266	0.0311201	0.015922	0.739764	0.279213
THCA	0.545998	-0.12131	0.0602827	-0.214328	0.0485474	-0.375548	0.0300373	0.0779667	0.836074	-0.247968	-0.0967067	-0.273434	-0.0659656	-0.346383	0.261495	-0.0350489	0.851869	0.0533121	0.25039	0.121496	-0.443927	0.394126	0.699916	-0.0154429	-0.0689073	0.458436	-0.0519342
THYM	0.0903698	-0.450342	0.00112519	-0.12999	-0.0803608	-0.175495	-0.00387123	-0.183658	0.186092	-0.207599	-0.238841	-0.12427	-0.305833	-0.356915	0.0235646	-0.235134	0.733336	-0.159088	-0.163132	-0.0561915	0.326171	0.325395	0.396952	-0.221571	-0.263168	0.365912	0.120453
UCEC	0.0598847	-0.111684	0.160503	0.181039	-0.133201	0.00759255	-0.154896	-0.0346645	0.383002	-0.0565992	0.126515	-0.172777	-0.0404976	-0.164175	0.0380077	-0.139729	0.803912	-0.125337	0.117225	-0.0173911	-0.235554	0.219712	0.31837	-0.15454	-0.11163	0.402168	-0.0664654
UCS	-0.345368	-0.230759	0.0187286	-0.10622	-0.216494	-0.020164	-0.0775172	0.131717	0.51203	-0.122215	0.156254	-0.10704	0.163295	-0.0313055	0.0264525	0.034247	0.67635	-0.197403	0.14149	-0.125556	0.0590769	0.481887	0.0684211	-0.179699	0.00731374	0.548189	-0.19665
UVM	-0.312522	-0.0144163	0.303392	-0.0156463	-0.0351551	0.319925	0.097656	-0.0537506	0.557548	0.211228	0.508626	-0.0357172	-0.0221285	-0.10443	0.178223	-0.0791161	0.582466	0.416211	0.339451	0.147994	0.138566	0.503962	0.276113	-0.183779	0.231224	0.728848	-0.130114

## Sheet: ImmuneScore pval
CancerType	TRPA1	TRPC1	TRPC3	TRPC4	TRPC5	TRPC6	TRPC7	TRPM1	TRPM2	TRPM3	TRPM4	TRPM5	TRPM6	TRPM7	TRPM8	TRPV1	TRPV2	TRPV3	TRPV4	TRPV5	TRPV6	MCOLN1	MCOLN2	MCOLN3	PKD2	PKD2L1	PKD2L2
ACC	1.88842e-05	0.203537	0.0546491	0.0377817	0.379003	0.000712519	0.019699	0.29495	1.54978e-09	0.000662767	0.012045	0.107002	0.0861825	0.136013	0.260712	0.914793	0.189102	0.969172	0.00417094	0.818749	0.299024	0.131402	0.000958711	0.516529	0.733082	0.148542	0.1545
BLCA	0.503376	0.00522188	2.69706e-10	1.43458e-07	0.0111884	9.47669e-10	0.0111062	0.899907	0.0192527	1.08239e-07	5.98203e-09	1.92973e-14	0.0117884	3.62969e-08	0.189481	5.11289e-09	0	1.02788e-07	0.135319	0.0364951	6.43566e-05	0.0272295	0	5.61058e-05	0.0169495	3.41466e-30	1.50621e-06
BRCA	0.000554026	0.00115285	4.23239e-12	0.0898153	0.028706	1.80395e-08	0.0697684	4.37619e-08	0	1.43336e-19	0.0144126	0.0214723	1.46564e-28	0.00877364	2.96852e-25	0.000565298	0	6.85392e-14	3.25617e-11	0.623864	2.5781e-08	0.000490011	0	0.691459	1.82586e-08	1.72727e-29	0.670208
CESC	3.91411e-05	7.12543e-07	0.00212577	0.454201	0.00295073	0.000214446	0.101651	0.963041	4.64941e-15	0.354776	5.03398e-05	1.76927e-07	0.366109	0.000159708	0.000210929	1.50601e-05	0	0.00353487	0.0237333	0.962541	0.644401	7.31158e-11	0	0.00619687	0.000353211	2.63057e-27	0.68019
CHOL	0.010577	0.000800725	0.0029459	0.0378549	0.660942	0.00686146	0.672726	0.53132	0.000926068	0.227053	0.197512	0.45795	0.000427998	0.447497	0.233918	0.00236465	3.53031e-07	0.510282	0.474137	0.538068	0.654427	0.844985	2.91998e-06	0.310318	0.868514	0.00222923	0.333364
COAD	0.000118823	5.58812e-10	2.89139e-18	2.78712e-11	0.125765	0	0.106679	0.568881	0.95748	0.21496	1.51608e-05	8.71776e-07	0.0669242	0.443424	0.158273	0.403476	0	0.8503	0	2.1776e-12	3.35963e-15	0	0.457561	0.285879	0	8.78211e-36	0.144063
DLBC	0.13055	0.144343	0.369536	0.165706	0.0297684	0.417243	0.221583	0.248467	0.00710592	0.520065	0.821688	0.435552	0.131708	0.198711	0.75627	0.122953	0.00351295	0.171823	0.0002863	0.00324721	0.0418494	0.000148267	0.955736	0.306701	0.0308252	0.0195932	0.514805
ESCA	0.05641	6.22521e-06	1.02027e-07	3.43437e-06	0.0150355	5.02176e-09	0.744745	0.0367016	0.00708663	0.0434852	0.17395	0.660072	0.0947908	0.0296538	0.516167	0.574667	0	0.0607136	0.0190527	0.0102103	0.530863	0.000696809	5.61373e-05	0.294595	0.0429173	2.14466e-08	0.00678424
GBM	0.0371712	2.19983e-05	1.48657e-06	0.796342	0.256598	0.148827	0.0595648	0.3017	0	0.502749	0.832091	0.0199259	0.0158675	0.365677	0.00869423	2.88978e-05	0	0.0499091	1.05228e-09	0.692358	0.20472	0.0968668	4.90722e-06	0.0965727	0.457197	4.37567e-08	0.859786
HNSC	0.00756816	0.0274758	1.7215e-11	0.104227	0.0284172	0.00111291	0.486059	0.448611	2.36473e-10	0.0126796	0.813037	8.10729e-08	0.0016746	0.0952109	0.0627404	0.177547	0	4.17271e-08	6.14133e-05	5.52885e-11	0.182772	2.3755e-09	0	0.731547	0.0238441	8.53941e-39	0.144596
KICH	0.0131972	0.817584	0.828448	0.000528297	0.219066	0.65479	0.166738	0.00945448	0	0.473248	0.322695	0.241458	0.0250634	0.683605	0.0111385	0.995714	0	0.00102358	0.796373	0.0661608	0.334811	0.806022	0.0661196	0.595309	0.413424	8.3799e-06	0.786222
KIRC	0.237242	0.0855581	0.865076	0.477623	0.205521	0.656735	0.000134707	0.70314	0	0.00207931	0.29365	0.0230313	0.00659019	0.00364054	2.89778e-07	0.388555	0	2.64697e-08	0.461751	1.10898e-05	0.134523	2.15899e-14	0	0.0450819	0.00440086	2.82207e-39	0.060436
KIRP	0.00172412	6.91995e-06	0.244033	1.30364e-05	0.534166	0.194477	0.475722	1.4219e-05	0	0.000278468	0.000462889	0.552081	0.0102952	8.28937e-05	0.818219	0.000480826	0	0.170466	0.0458975	0.760727	0.620396	0	0	0.0771778	5.4611e-07	6.92616e-42	0.014752
LAML	0.0261606	0.176906	0.0289881	0.154951	0.0753289	0.101522	0.406024	0.599706	4.79185e-05	0.866527	0.00414528	0.67953	0.242808	0.00195444	0.128652	0.000260241	0.00317245	0.660505	3.84793e-07	0.433659	0.692685	0	1.28449e-09	0.000476572	7.99017e-08	1.89177e-05	0.009014
LGG	1.3115e-06	0	0	4.25453e-05	9.31514e-18	0.00377219	0.343257	0.0397057	0	0.946966	6.43467e-06	0.152112	0.0758879	0.187512	2.02881e-11	1.16518e-07	0	0.320333	0	0.496071	5.18843e-14	0.83554	1.04717e-14	3.21038e-06	0.0363037	0.641224	0.0393393
LIHC	4.37892e-16	0.012124	9.77913e-07	1.6475e-06	0.789387	0.033874	0.270864	0.223766	0	0.00804631	6.24262e-06	0.177791	0.00786767	6.45764e-09	0.230893	1.23822e-07	0	0.230346	1.40347e-06	0.00188339	1.54024e-05	0.777878	3.68657e-69	4.76044e-05	0.0872037	0.00758497	0.340946
LUAD	3.03874e-08	0.00250416	0.0011153	0.00732645	0.951416	0.003264	0.422098	2.62022e-06	2.5569e-17	0.00312356	0.576193	5.35266e-09	0.497509	0.131407	0.248715	0.00122165	0	0.207948	0.00010656	7.61257e-24	6.23141e-06	3.33005e-19	0	1.2531e-06	1.48743e-09	0	0.000328218
LUSC	0.00128882	0.352615	8.35115e-24	0.60223	0.0122138	4.32816e-07	1.52239e-05	0.304364	5.94228e-11	0.342071	0.0178721	0.0185823	0.296889	2.99396e-05	0.0596228	0.0142486	0	0.000132688	1.75566e-08	6.583e-16	0.469317	2.98899e-10	0	0.000316844	0.000662113	7.86514e-46	0.352744
MESO	0.402429	0.00760856	0.684584	0.938983	0.0729824	0.327111	0.516705	0.317724	0	0.177908	0.0542487	0.079143	0.620981	0.0789723	0.32387	0.000942444	0	0.0105134	0.573424	0.160026	0.000329523	0.000108327	6.94023e-10	0.521546	0.267608	1.70623e-07	0.531046
OV	1.85695e-10	0.194177	6.76444e-09	0.018011	0.137182	0.000141718	0.931984	0.929661	0	0.673197	3.5537e-05	1.06192e-08	0.062822	0.642818	0.0710558	0.128064	0	0.00466639	0.00750654	0.0438561	0.0193206	0.000549543	3.65847e-07	0.0848542	0.000665616	6.38461e-24	0.356723
PAAD	0.377976	0.000111665	1.05647e-07	4.47018e-05	0.262461	7.26019e-13	0.458074	0.00962131	0	4.01038e-05	5.51952e-05	0.674327	1.03893e-07	0.00150049	0.105075	0.0501266	0	0.894892	0.143318	0.03752	0.0334126	0.000834962	0	0.620493	3.51032e-11	1.75871e-08	0.528838
PCPG	2.88757e-05	2.53197e-06	0.54501	9.84325e-10	0.168616	0.000416575	0.0127526	0.0283546	0	0.893005	0.274003	0.0514035	0.251068	1.32408e-06	3.76842e-05	9.09757e-05	6.26479e-05	0.721235	0	0.204124	0.137639	0.452973	1.40663e-20	0.00868312	0.354363	4.07897e-06	0.498148
PRAD	8.01978e-22	0	2.78291e-16	0	0.00763502	0	0.00283268	0.00293355	0.00402716	1.35015e-10	0.000139351	1.90866e-08	2.24049e-15	0.116677	2.18359e-08	0.0143244	0	6.16524e-24	0	0.101514	0.0694464	0.145563	0.786825	0.0225211	7.52646e-07	3.71709e-16	0.121117
READ	0.0534586	0.00481804	9.46102e-11	7.00553e-05	0.6776	0	0.577392	0.34162	0.901356	0.0351851	0.285395	0.00745465	0.304295	0.930178	0.482881	0.838048	0	0.984862	1.50845e-12	0.0933437	0.130628	1.46427e-08	0.573729	0.38009	0.000733247	3.48366e-12	0.919571
SARC	0.824135	2.0628e-10	0.00504735	0.128116	0.000162007	0.846098	0.035674	0.514404	0	0.367974	0.0195758	2.78496e-08	0.889661	2.27423e-05	0.00239666	0.000763558	0	4.52692e-05	1.60549e-07	0.756077	0.194044	0	0	0.0155181	4.94573e-05	3.12555e-23	0.0003903
SKCM	0.843165	0.187904	0.00045441	0.0347547	0.46997	0.085098	0.00751746	0.00239441	0	0.0617534	0.409175	0.874654	0.137733	0.000507481	0.603491	0.000979045	0.118149	0.0544135	0.235655	4.39732e-16	1.03684e-08	0.544112	1.28415e-06	0.00257865	0.00402298	2.06703e-62	0.0821596
STAD	0.497235	1.48712e-05	1.39733e-11	0.000501476	0.308283	5.96588e-08	0.050126	0.712236	0.0118071	0.0004031	0.777771	5.02103e-05	0.692859	0.592357	0.0121684	0.00483287	0	0.0083365	0.000892826	0.0603595	0.0613672	0	0	0.000889599	1.32725e-08	1.61439e-09	0.0851835
TGCT	0.730806	8.10869e-05	0.566187	8.63349e-09	2.67633e-08	0.000338295	1.23257e-08	0.28373	0.00381388	8.48839e-08	0.0257535	8.31269e-06	8.3074e-07	0.0162757	0.00393952	0.00361681	0	0.0157052	0.0015681	0.0977515	3.32696e-08	5.85594e-10	0	0.699447	0.843446	0	0.000415882
THCA	5.77323e-41	0.00611572	0.17406	1.09749e-06	0.273819	0	0.498517	0.0785615	0	1.38667e-08	0.0290179	3.38736e-10	0.1368	9.88651e-16	2.02817e-09	0.429636	0	0.229334	1.11369e-08	0.00601044	0	0	2.82631e-76	0.727815	0.120118	7.22413e-28	0.241698
THYM	0.328364	3.76601e-07	0.99031	0.158824	0.384964	0.0563495	0.96667	0.0455691	0.0428607	0.0236442	0.00903779	0.177884	0.000757627	7.53753e-05	0.799201	0.0100492	0	0.0839608	0.0763205	0.54386	0.000316405	0.000327483	9.33749e-06	0.0156049	0.00393155	4.27023e-05	0.191661
UCEC	0.161537	0.00887881	0.000161177	2.01151e-05	0.00177822	0.859201	0.000272926	0.418018	0	0.185839	0.00302772	4.78278e-05	0.344022	0.000115422	0.374527	0.00103955	0	0.00329323	0.00603256	0.684584	2.40118e-08	2.199e-07	3.02725e-14	0.000282028	0.00894096	1.0169e-22	0.120165
UCS	0.00913509	0.0871357	0.890864	0.43482	0.109017	0.882542	0.570132	0.333207	6.96775e-05	0.368532	0.249392	0.431265	0.228491	0.818443	0.846243	0.802143	3.37856e-08	0.144481	0.297367	0.356509	0.665379	0.000202886	0.615426	0.184609	0.957392	1.70354e-05	0.146327
UVM	0.00476726	0.898853	0.00622451	0.890438	0.756878	0.00396827	0.38881	0.635181	1.34565e-07	0.0601354	2.0702e-06	0.753113	0.845256	0.355858	0.11363	0.485431	2.74125e-08	0.000123096	0.00217816	0.190165	0.220279	2.63406e-06	0.0134047	0.10267	0.0392697	1.79897e-14	0.249998

## Sheet: stromal cor
CancerType	TRPA1	TRPC1	TRPC3	TRPC4	TRPC5	TRPC6	TRPC7	TRPM1	TRPM2	TRPM3	TRPM4	TRPM5	TRPM6	TRPM7	TRPM8	TRPV1	TRPV2	TRPV3	TRPV4	TRPV5	TRPV6	MCOLN1	MCOLN2	MCOLN3	PKD2	PKD2L1	PKD2L2
ACC	0.504163	-0.132522	0.112361	0.395813	-0.207007	0.395229	-0.341808	0.111644	0.510151	-0.308984	-0.169109	-0.236523	-0.228044	-0.201607	0.207471	-0.0374037	-0.0546981	0.00390725	0.411052	0.021592	0.121163	-0.0875122	0.360348	0.069888	0.0251947	0.0465592	-0.20594
BLCA	0.0432912	0.330477	0.502352	0.498339	-0.101026	0.43949	-0.134134	0.0172096	0.146086	0.465392	-0.27262	-0.29945	0.0590382	-0.225838	0.0867786	-0.278608	0.779459	-0.248748	-0.146365	-0.123838	-0.166194	0.163996	0.436831	0.137897	0.239792	0.477038	-0.226313
BRCA	0.156457	0.509636	0.535499	0.441963	0.059282	0.498683	-0.050544	0.151911	0.0184153	0.395518	0.0770226	-0.155985	0.239816	0.110183	0.188798	0.00286803	0.578217	0.0387991	0.128767	-0.0400919	0.0106039	-0.0665837	0.195596	-0.0162573	0.610059	0.152666	-0.0206348
CESC	0.457918	0.0706349	0.419081	0.501455	-0.0690743	0.484425	-0.0025505	0.129968	0.315153	0.328355	-0.208125	-0.150625	0.0199617	-0.0119699	-0.0333749	-0.244247	0.733713	-0.160894	-0.109181	-0.0120681	-0.0319838	0.230615	0.319463	-0.0414771	0.190028	0.354239	0.0218877
CHOL	0.220849	0.592278	0.553381	0.545431	0.133671	0.429858	-0.199162	-0.101242	0.413642	0.318609	-0.153153	0.109423	0.543557	-0.172201	-0.0530245	-0.308623	0.880824	0.0113256	-0.0277992	-0.158342	-0.00694981	-0.0988417	0.546203	-0.286486	0.132819	0.378121	0.260746
COAD	0.0780334	0.597755	0.566653	0.570794	0.113147	0.667814	-0.0957159	0.0546312	-0.0776063	0.239323	-0.253474	-0.248544	0.0425724	0.0851031	0.11252	-0.0326881	0.778134	-0.00702773	0.713155	0.301476	0.171216	0.359061	0.000568034	0.0749057	0.721199	0.436216	-0.0217743
DLBC	0.422384	0.380808	0.398024	0.253541	0.190851	0.57957	0.14782	-0.0510827	0.346287	-0.047221	0.0565567	-0.0594	0.304386	0.111159	0.0208741	0.137415	0.316869	0.133304	0.698003	0.40382	0.264655	0.215263	-0.176726	0.291576	0.42716	0.309922	-0.0378854
ESCA	0.0972041	0.54986	0.644217	0.469962	0.105106	0.56268	-0.171809	0.0613921	0.0547772	0.291424	-0.237023	-0.230241	0.0528578	-0.0407234	0.165174	0.0200025	0.59619	-0.0109221	0.0575631	0.172658	0.0644983	0.275286	0.0680831	0.0357838	0.565313	0.308362	0.233393
GBM	0.28574	-0.252661	-0.314546	0.151047	-0.0343818	0.269031	0.115449	0.10144	0.736793	0.0678727	0.042025	-0.102801	0.164767	-0.0225601	0.213445	-0.23903	0.709285	-0.0547704	0.551048	0.0318556	-0.0679741	0.0702011	0.285413	0.195469	0.145213	0.356533	0.0776547
HNSC	0.315824	0.281732	0.540064	0.415922	-0.00576033	0.468317	0.0390706	-0.0247824	0.14648	0.354571	-0.105813	-0.208403	-0.00571147	0.0415045	0.0629509	-0.0920195	0.684356	-0.12223	-0.205485	0.10526	-0.0751455	0.19222	0.273834	0.0223232	0.454119	0.237671	0.0557311
KICH	0.424536	0.0766608	0.00410844	0.643313	-0.0862491	0.119624	-0.0625128	0.207761	0.765997	0.159222	-0.043007	0.10779	0.203584	0.052229	0.407875	-0.120149	0.845717	0.406984	-0.0876748	0.275699	0.123558	0.00751748	0.335795	0.107561	0.0192745	0.385669	-0.0965909
KIRC	0.0599836	0.0824932	0.254635	0.606147	0.0799968	0.45845	-0.0794243	-0.0980172	0.413474	-0.122942	-0.141575	-0.0350906	0.186933	-0.0737315	0.170612	-0.0669978	0.653162	0.0730762	-0.182617	-0.0187117	-0.0749078	0.145681	0.23414	-0.0450281	0.104704	0.261486	-0.0831578
KIRP	-0.160623	-0.279528	-0.13623	0.533587	0.0324956	0.295483	-0.0603651	0.118037	0.648712	-0.181122	-0.371619	0.0601064	0.235211	-0.0555234	0.00347711	-0.287855	0.772154	0.0574148	0.0941221	0.0595338	-0.0355766	0.484778	0.373331	0.175969	-0.165368	0.441557	-0.196201
LAML	0.142027	-0.0203381	0.175667	-0.0502338	-0.0969851	0.22267	-0.0180894	0.107659	0.313099	0.157203	0.210526	-0.140095	0.0535791	-0.139735	0.0425179	-0.351694	0.0942314	0.128756	0.49674	0.171932	0.080237	0.410843	0.254678	0.0766261	-0.382123	0.325667	-0.0564169
LGG	-0.032251	-0.597678	-0.472574	-0.0192515	-0.181453	0.0130909	0.0300098	-0.0293925	0.529179	0.146486	0.287104	-0.100062	0.212755	0.0152861	0.382619	-0.288028	0.673437	0.0358875	0.486884	0.000279112	-0.196137	-0.0522916	0.272295	0.266203	0.118662	0.0151412	-0.00263358
LIHC	0.44779	0.0751917	0.272151	0.573912	0.104267	0.382214	0.0791301	-0.0565811	0.420448	-0.102293	0.142224	-0.150674	0.0405629	-0.0325775	0.0756321	-0.0649334	0.586345	0.141617	0.353642	0.123336	0.272658	0.0572089	0.469907	0.128494	0.284074	0.0263407	0.0241497
LUAD	0.412134	0.303248	0.301916	0.439686	0.0589457	0.264248	-0.0306034	0.117839	0.219309	0.224347	-0.074614	-0.283677	0.0424552	0.074777	0.126837	-0.175609	0.682539	0.0850999	0.191804	0.317768	0.113771	0.283107	0.385115	0.118366	0.559243	0.229644	0.00670457
LUSC	0.30601	0.141651	0.518159	0.152211	-0.0437677	0.408302	-0.107193	-0.0755204	0.0963801	0.103819	-0.131567	-0.180838	-0.0424903	-0.155602	0.13399	-0.163473	0.813324	-0.0695832	-0.249006	0.260575	-0.0849854	0.232866	0.325286	-0.150064	0.334786	0.401956	-0.0438525
MESO	0.0181801	0.129148	0.160451	0.399896	0.150905	0.603698	-0.0532469	0.0122959	0.331308	0.0685032	0.23904	-0.223803	0.30893	-0.126789	0.173535	-0.144359	0.475768	-0.0674277	-0.0124062	-0.0613274	-0.345667	-0.015746	0.21	-0.0893721	-0.0103307	0.12594	0.15596
OV	0.591772	0.224533	0.54356	0.390738	-0.0195226	0.426836	0.0122284	-0.0459303	0.239424	0.180478	0.176125	-0.238858	0.0384872	0.0324664	0.0735679	-0.011705	0.68601	-0.0236299	0.190217	-0.108615	-0.214671	0.209952	0.0568563	-0.0369195	0.467776	0.330551	-0.103053
PAAD	0.21626	0.525571	0.656634	0.40134	0.101607	0.585328	-0.152633	0.164394	0.555745	0.359552	-0.395365	-0.241879	0.340567	0.315853	0.137993	-0.171862	0.55902	-0.0385976	0.0957104	0.188875	0.0129829	0.253363	0.461442	-0.013085	0.727854	0.357579	-0.0497538
PCPG	0.393499	-0.313535	0.0304648	0.74497	0.0400281	0.491114	0.00859494	0.230771	0.677825	0.210283	-0.0224734	0.102674	0.259662	-0.266051	0.289422	-0.242595	0.12806	0.0905031	0.628398	-0.0231632	-0.0205033	-0.0856407	0.458961	0.3471	0.145035	0.325775	-0.0896901
PRAD	0.459754	0.679289	0.490621	0.637611	0.130446	0.618021	-0.104816	0.0881787	0.0898636	0.539404	-0.273466	0.132162	0.321566	0.00135548	-0.216941	-0.0783128	0.827347	0.519735	0.213191	-0.0299685	-0.109125	-0.0326279	-0.0648165	0.104054	0.515279	0.168692	-0.0749985
READ	-0.0391386	0.611064	0.677779	0.542531	-0.0334515	0.64397	-0.0721505	0.18327	-0.0478707	0.260478	-0.258714	-0.277753	0.0845074	0.100549	0.0412378	-0.154508	0.841075	0.0143517	0.65742	0.152046	0.0334772	0.319334	-0.0148283	0.081203	0.629126	0.410365	0.00490855
SARC	0.0279054	-0.362174	-0.0807135	0.00630569	-0.166238	0.254288	-0.132095	0.0298382	0.640583	0.031568	0.15116	-0.20562	0.170636	-0.224187	0.206229	-0.163735	0.335716	0.371361	0.269678	-0.109572	-0.186848	0.366774	0.153535	-0.161605	-0.0568898	0.429147	-0.349214
SKCM	0.140351	0.0354563	0.289322	0.17744	0.0243191	0.450583	-0.0844511	-0.327017	0.424511	0.0873384	0.0913288	-0.0260468	-0.00594604	-0.12046	0.0323418	-0.104941	-0.0798757	0.207227	0.211845	0.29576	0.211511	-0.097834	0.0171284	-0.17747	-0.0626765	0.48809	0.071384
STAD	-0.110903	0.638234	0.535089	0.511383	0.137701	0.499376	-0.0170152	-0.0981687	0.113002	0.39801	-0.119557	-0.172246	0.121058	-0.0165402	-0.0415976	-0.112689	0.584505	-0.207652	0.239828	0.0234982	-0.0145106	0.392002	0.172576	-0.0853713	0.743525	0.17601	0.055004
TGCT	-0.0848888	0.00332222	0.503088	0.385009	-0.443409	0.266065	0.193575	-0.275475	0.141562	0.418944	0.125173	0.217888	-0.416137	-0.318364	0.298867	-0.0603595	0.347935	-0.438757	-0.0602172	0.200309	0.243928	-0.203626	0.015353	-0.0505887	0.112048	-0.133154	-0.314008
THCA	0.519471	-0.014296	0.330329	0.147669	0.1453	-0.0868554	0.0266653	0.0946552	0.616004	-0.0438258	-0.109349	-0.153985	0.0903896	-0.267167	0.214431	0.00696074	0.746994	0.0162518	0.287257	0.121595	-0.297726	0.27705	0.476479	-0.158522	0.12877	0.325631	-0.0341659
THYM	0.32679	0.298376	0.496558	0.379162	-0.117817	0.445955	-0.122477	0.0458103	0.498583	0.275787	0.335073	0.110746	0.186726	0.135707	0.180269	0.239368	0.0288278	0.188835	0.264022	0.281341	-0.42751	0.0418673	-0.00720695	-0.151723	0.401681	0.0234228	0.0745264
UCEC	0.234969	0.161692	0.373597	0.571227	-0.000515358	0.25042	-0.0490253	-0.0236051	0.0464798	0.173064	-0.00911773	-0.136998	0.0580866	-0.0916875	-0.0697559	-0.083431	0.655377	0.00755906	0.0107582	0.0228628	-0.180551	0.1628	0.174132	0.0464976	0.218661	0.159826	0.0103598
UCS	-0.0388376	0.0388243	0.221736	0.101777	0.0107376	0.461039	-0.0306079	0.186743	0.132741	0.0681476	-0.0883117	-0.0334245	0.184757	-0.0399863	-0.156938	0.104723	0.345455	0.036637	0.0932331	-0.209477	-0.13306	0.301504	0.0170198	0.0643882	0.17758	0.296856	-0.0655727
UVM	-0.311912	-0.025504	0.199106	0.0628665	-0.0387139	0.310173	0.262754	0.0558368	0.408111	0.479067	0.443343	-0.0434755	-0.114651	-0.115682	-0.0226676	-0.0904991	0.362119	0.325922	0.334107	0.0198447	0.192391	0.513971	0.107712	-0.21887	0.148945	0.647052	-0.211089

## Sheet: stromal pval
CancerType	TRPA1	TRPC1	TRPC3	TRPC4	TRPC5	TRPC6	TRPC7	TRPM1	TRPM2	TRPM3	TRPM4	TRPM5	TRPM6	TRPM7	TRPM8	TRPV1	TRPV2	TRPV3	TRPV4	TRPV5	TRPV6	MCOLN1	MCOLN2	MCOLN3	PKD2	PKD2L1	PKD2L2
ACC	2.16886e-06	0.243777	0.324186	0.000339954	0.0671791	0.000347394	0.00204883	0.327302	2.22514e-06	0.00559386	0.13607	0.0358493	0.0432475	0.0748771	0.0665552	0.743466	0.631435	0.972738	0.000190718	0.850189	0.287473	0.44235	0.00110581	0.539761	0.825244	0.683676	0.0687392
BLCA	0.381364	8.31775e-12	1.1537e-27	0	0.040646	0	0.00646226	0.727949	0.0030169	1.75836e-23	2.22194e-08	5.82747e-10	0.232366	3.98738e-06	0.0788783	9.18138e-09	0	3.56164e-07	0.00296135	0.011984	0.000729157	0.000858446	0	0.0051026	9.41931e-07	9.5828e-25	3.58042e-06
BRCA	1.74308e-07	0	6.0861e-83	0	0.0489263	0	0.0932361	3.95308e-07	0.540987	1.18293e-42	0.0104793	1.89997e-07	6.61761e-16	0.000246433	2.56619e-10	0.924167	0	0.197683	1.80361e-05	0.183143	0.724881	0.0269623	6.11404e-11	0.589419	0	3.4563e-07	0.493396
CESC	2.88057e-17	0.217784	1.91452e-14	6.86591e-21	0.22828	0	0.964559	0.0229744	2.09945e-08	3.99729e-09	0.000253688	0.00831158	0.727849	0.834716	0.56084	1.55535e-05	0	0.00482332	0.056452	0.833473	0.577095	4.86953e-05	1.31919e-08	0.46953	0.000851051	1.77846e-10	0.702938
CHOL	0.194847	0.000188328	0.000464007	0.000704852	0.437031	0.0094112	0.244217	0.556852	0.0127349	0.0582412	0.371095	0.525245	0.000612309	0.313965	0.758095	0.067444	0	0.948045	0.872054	0.356341	0.968336	0.564956	0.000690686	0.0904617	0.438505	0.0236263	0.124423
COAD	0.0907168	0	2.3442e-41	4.54821e-42	0.0140126	0	0.0378452	0.236663	0.0925014	1.46667e-07	2.72764e-08	4.61057e-08	0.356454	0.064995	0.0145559	0.479119	0	0.879095	0	2.36536e-11	0.000188803	9.99139e-16	0.990187	0.10446	0	2.6705e-23	0.637385
DLBC	0.00301122	0.00793609	0.00508357	0.0820669	0.193814	2.27669e-05	0.31603	0.730239	0.0163442	0.749301	0.701808	0.688389	0.0358507	0.450741	0.88801	0.351662	0.0286558	0.36524	1.37444e-07	0.00442282	0.069322	0.14146	0.22876	0.0447327	0.00267409	0.0324936	0.79774
ESCA	0.218248	0	0	4.1616e-10	0.183154	0	0.0288066	0.437704	0.488336	0.000168224	0.00244792	0.0032036	0.503719	0.606529	0.0356859	0.800341	0	0.890177	0.466463	0.0280142	0.414433	0.000411216	0.388933	0.650888	0	7.09592e-05	0.00286101
GBM	0.000173658	0.000985165	3.6052e-05	0.050728	0.658169	0.000440966	0.136172	0.190745	0	0.38165	0.588237	0.184831	0.0329224	0.77139	0.00555074	0.00180594	0	0.48034	0	0.681867	0.381313	0.365504	0.000187564	0.0111109	0.0604237	2.46422e-06	0.31706
HNSC	4.33209e-13	1.56752e-10	2.3814e-39	2.02646e-22	0.897562	0	0.382368	0.579607	0.0010075	2.56636e-16	0.0177506	2.4831e-06	0.898426	0.353282	0.159037	0.0393065	0	0.0061332	3.62359e-06	0.0183213	0.0925993	1.50231e-05	5.18e-10	0.617683	0	7.07546e-08	0.21257
KICH	0.000424121	0.54298	0.974089	1.74646e-08	0.494515	0.341684	0.620812	0.0967741	0	0.204685	0.733155	0.392738	0.10378	0.678769	0.000744783	0.33956	0	0.000766934	0.486446	0.0262225	0.325956	0.952609	0.00647977	0.392829	0.878668	0.00151008	0.443079
KIRC	0.165922	0.0565567	2.62997e-09	0	0.0644623	0	0.0664031	0.0233717	0	0.00442484	0.0010357	0.41794	1.39714e-05	0.0884256	7.3045e-05	0.121676	0	0.0913034	2.20851e-05	0.665866	0.0834511	0.000733955	4.68298e-08	0.298424	0.0154343	8.18972e-10	0.0545709
KIRP	0.00620871	1.52576e-06	0.0205208	1.14681e-22	0.582198	3.11877e-07	0.306453	0.0449693	0	0.00202128	9.33626e-11	0.308535	5.38979e-05	0.346734	0.953042	6.42124e-07	0	0.33074	0.110304	0.313174	0.546927	0	7.54501e-11	0.0027159	0.00486904	3.20209e-15	0.00079765
LAML	0.0819313	0.804237	0.0309666	0.54018	0.23615	0.00599489	0.825515	0.188252	9.81277e-05	0.0538927	0.00957929	0.0862211	0.513506	0.0870392	0.604206	1.08643e-05	0.249476	0.115054	8.75105e-11	0.0347792	0.32702	2.09614e-07	0.00165041	0.349712	1.56194e-06	4.49563e-05	0.490994
LGG	0.459172	0	0	0.658548	2.68743e-05	0.763803	0.490982	0.499946	0	0.000734871	2.09895e-11	0.0213489	8.36967e-07	0.725675	6.90771e-20	1.45223e-11	0	0.409973	0	0.99489	5.74302e-06	0.229792	1.90627e-10	4.94704e-10	0.00628691	0.728173	0.951814
LIHC	7.64504e-20	0.146632	8.95343e-08	3.80566e-34	0.0438874	1.86388e-14	0.126618	0.27508	0	0.0480611	0.00590092	0.00349089	0.434129	0.529782	0.144276	0.210253	0	0.00608048	2.54308e-12	0.0170173	8.45483e-08	0.269645	6.10637e-22	0.012884	2.60561e-08	0.611446	0.641546
LUAD	5.51507e-23	1.54219e-12	1.50966e-12	0	0.177062	8.69038e-10	0.483694	0.00681804	4.04819e-07	1.99822e-07	0.0873449	3.42171e-11	0.331141	0.0866545	0.00357033	5.13335e-05	0	0.0511223	9.80978e-06	8.3353e-14	0.0090126	4.59096e-11	0	0.00659915	0	1.09406e-07	0.87808
LUSC	3.28423e-12	0.0014933	9.10054e-36	0.000638284	0.328235	0	0.0163844	0.0913029	0.0310463	0.020112	0.00319505	4.67688e-05	0.342563	0.000480144	0.00265421	0.000238189	0	0.119807	1.80711e-08	3.21003e-09	0.0573126	1.46928e-07	1.10927e-13	0.000762061	1.86121e-14	7.06653e-21	0.327298
MESO	0.867834	0.235487	0.139815	0.000154407	0.165469	6.0065e-10	0.626321	0.910536	0.00192944	0.530138	0.0268789	0.0383169	0.00394198	0.244205	0.110065	0.184808	4.83817e-06	0.536627	0.909611	0.574843	0.00118709	0.885408	0.0524551	0.412453	0.924696	0.247397	0.151355
OV	3.53923e-37	1.07367e-05	1.60697e-30	2.83665e-15	0.704802	0	0.812436	0.372562	2.5991e-06	0.000414063	0.000582616	2.74766e-06	0.455023	0.528439	0.152883	0.820325	0	0.646399	0.000200382	0.0345337	2.61309e-05	3.94404e-05	0.269411	0.473438	0	4.10234e-11	0.0449696
PAAD	0.00373959	0	0	3.75182e-08	0.17716	0	0.041955	0.0283233	0	9.85978e-07	6.15281e-08	0.00114284	3.78687e-06	1.93219e-05	0.066227	0.0217985	0	0.608663	0.203574	0.0115726	0.863311	0.000668267	1.28815e-10	0.862246	0	1.13837e-06	0.509555
PCPG	3.57562e-08	1.70946e-05	0.682252	0	0.59058	0	0.908068	0.00167253	0	0.00434114	0.762462	0.166637	0.000385745	0.000285691	7.07396e-05	0.000936806	0.0840633	0.223066	0	0.755618	0.782939	0.248777	6.38833e-11	1.48075e-06	0.0501912	6.78958e-06	0.227038
PRAD	1.82124e-27	0	1.38539e-31	0	0.00351034	0	0.019181	0.0489923	0.0448378	5.14941e-39	6.15945e-10	0.00309783	2.43649e-13	0.975897	1.0603e-06	0.0805207	0	7.12547e-36	1.63323e-06	0.504187	0.0147703	0.466961	0.148195	0.0201154	0	0.00015629	0.0942298
READ	0.615202	0	8.35179e-24	3.64099e-14	0.667805	0	0.354137	0.0177548	0.53862	0.000674563	0.000763838	0.000293732	0.277252	0.195838	0.596713	0.0461882	0	0.853807	0	0.049818	0.667565	2.86032e-05	0.849008	0.296848	0	3.63354e-08	0.949801
SARC	0.652363	1.876e-09	0.191945	0.918935	0.00689427	3.19173e-05	0.0322415	0.630021	0	0.610306	0.0142021	0.000794736	0.00552971	0.00025579	0.000766029	0.00779862	2.91558e-08	5.05013e-10	9.94804e-06	0.07609	0.00234568	1.13408e-09	0.012739	0.00865001	0.357889	3.29248e-13	5.8635e-09
SKCM	0.00226567	0.442532	1.55679e-10	0.000108204	0.598568	0	0.0670698	3.35483e-13	0	0.058238	0.0476248	0.572839	0.897593	0.00890758	0.483792	0.0227423	0.0833338	5.7678e-06	3.70587e-06	5.80217e-11	3.6459e-06	0.033814	0.710709	0.000110557	0.174414	1.45259e-29	0.121846
STAD	0.0318314	0	0	0	0.00757599	0	0.742593	0.0575288	0.028717	1.09902e-15	0.0206186	0.000809696	0.0190715	0.749424	0.421863	0.0291649	0	5.27051e-05	2.82371e-06	0.650129	0.779422	2.29114e-15	0.000803688	0.0987857	0	0.000617484	0.287912
TGCT	0.291706	0.967145	2.18428e-11	6.95039e-07	6.74878e-09	0.000818871	0.015467	0.000500285	0.0779582	5.23836e-08	0.119407	0.0063794	8.76742e-08	5.59026e-05	0.00015076	0.454153	9.76979e-06	1.44508e-08	0.454803	0.0121693	0.00220647	0.0108951	0.848973	0.530141	0.163573	0.0974741	6.55559e-05
THCA	1.37278e-36	0.747313	1.89472e-14	0.000832449	0.000999162	0.0499766	0.547962	0.0325842	0	0.323264	0.0135153	0.000483434	0.0413335	1.02135e-09	1.02061e-06	0.875393	0	0.714169	4.68633e-11	0.00596932	8.51513e-12	2.31252e-10	2.89003e-30	0.000331059	0.00360102	4.61842e-14	0.441356
THYM	0.000286353	0.00102836	9.27759e-09	2.11484e-05	0.201915	5.00105e-07	0.18452	0.6208	1.25353e-08	0.00247767	0.000211902	0.230161	0.042148	0.140983	0.04978	0.00874503	0.755309	0.0397108	0.00381302	0.00193829	1.58332e-06	0.65076	0.93793	0.0994873	7.17081e-06	0.800384	0.419979
UCEC	2.60605e-08	0.00014381	1.35741e-19	8.8302e-49	0.990396	3.16018e-09	0.25191	0.581363	0.277309	4.64424e-05	0.831307	0.00130494	0.174522	0.031906	0.102848	0.0509366	0	0.859861	0.80154	0.593306	2.1193e-05	0.000131826	4.27313e-05	0.277221	2.51731e-07	0.000171925	0.808805
UCS	0.776268	0.775822	0.100489	0.454362	0.937397	0.000403445	0.822808	0.168174	0.328472	0.616841	0.516447	0.806372	0.1724	0.76929	0.247307	0.442416	0.00943417	0.788158	0.493269	0.121267	0.328259	0.0243083	0.900787	0.636447	0.189906	0.0266754	0.63112
UVM	0.00485425	0.822002	0.0766262	0.579583	0.733145	0.00528234	0.0185383	0.622092	0.000194293	9.03934e-06	4.58217e-05	0.701781	0.310541	0.306187	0.841532	0.424668	0.0010358	0.00317506	0.0025762	0.8613	0.0873159	1.56475e-06	0.340879	0.051287	0.186926	8.88432e-11	0.0601679

## Sheet: ESTIMATE score pval
CancerType	TRPA1	TRPC1	TRPC3	TRPC4	TRPC5	TRPC6	TRPC7	TRPM1	TRPM2	TRPM3	TRPM4	TRPM5	TRPM6	TRPM7	TRPM8	TRPV1	TRPV2	TRPV3	TRPV4	TRPV5	TRPV6	MCOLN1	MCOLN2	MCOLN3	PKD2	PKD2L1	PKD2L2
ACC	1.38017e-06	0.164717	0.0798766	0.00316321	0.240272	0.000235679	0.00473506	0.27122	1.27113e-08	0.000591774	0.0218816	0.0447058	0.0437312	0.0834138	0.15459	0.705074	0.290389	0.945083	0.00105655	0.915082	0.36426	0.150033	0.00123077	0.800399	0.756191	0.294328	0.105824
BLCA	0.500775	2.66221e-07	1.0287e-19	0	0.015367	0	0.00485644	0.848533	0.00380039	5.10271e-16	1.16298e-09	1.84151e-13	0.0580463	5.55146e-08	0.0993907	7.61841e-10	0	2.97046e-08	0.0163103	0.0142897	7.89289e-05	0.00297191	0	0.000292001	0.000153169	7.91733e-32	3.90933e-07
BRCA	9.59486e-07	0	1.14334e-40	9.62904e-16	0.772766	0	0.0646412	1.55445e-09	2.07748e-13	7.60042e-35	0.57612	0.000199298	3.1351e-28	0.77664	2.30341e-22	0.0314082	0	3.66777e-08	2.57637e-10	0.788777	0.00051302	0.234104	0	0.577023	0	5.70123e-22	0.549317
CESC	5.58527e-11	0.0165092	1.1495e-08	2.1867e-06	0.0139938	2.05835e-11	0.236312	0.286188	2.2698e-14	0.0284415	2.64852e-05	1.5798e-06	0.418808	0.01469	0.0126122	1.6492e-06	0	0.00131035	0.0276767	0.88544	0.69818	1.24105e-09	0	0.0354323	0.5967	3.22674e-23	0.986777
CHOL	0.042219	0.000370167	0.000477894	0.00590467	0.552728	0.00596673	0.380026	0.603124	0.00113946	0.0964033	0.332604	0.480166	0.000153897	0.417341	0.356656	0.00955061	5.8785e-08	0.793718	0.57313	0.49433	0.72972	0.701699	7.15412e-06	0.168153	0.877959	0.002337	0.258229
COAD	0.00460478	0	1.08688e-32	5.14588e-27	0.0418434	0	0.0430953	0.361103	0.312832	0.00042384	6.34596e-08	1.83866e-08	0.552139	0.597425	0.0377958	0.478855	0	0.945928	0	1.02619e-13	6.79698e-10	0	0.744687	0.162576	0	1.10522e-33	0.315306
DLBC	0.0124639	0.0110291	0.0150124	0.723629	0.0242202	0.00465913	0.16191	0.627659	0.00188644	0.601034	0.557623	0.59778	0.0262441	0.121742	0.899612	0.0928796	0.00412976	0.125433	5.87474e-09	0.000320071	0.0330021	0.00239058	0.564089	0.0651963	0.00075598	0.0160289	0.724322
ESCA	0.113767	8.69248e-12	0	2.34825e-09	0.027797	0	0.304728	0.432967	0.0851751	0.00200269	0.0133527	0.0525558	0.171957	0.103842	0.142767	0.758227	0	0.252101	0.46138	0.0077965	0.418372	0.00023069	0.00908165	0.748115	1.7884e-07	2.13245e-07	0.00152107
GBM	0.00550675	9.39019e-05	2.51201e-06	0.298015	0.371596	0.013082	0.0720131	0.198231	0	0.424711	0.699764	0.0481828	0.0201121	0.458067	0.00350401	0.000107551	0	0.153416	0	0.670557	0.26245	0.170457	1.1604e-05	0.042113	0.203034	6.45465e-08	0.668493
HNSC	1.8989e-07	0.0382176	2.32376e-28	0.000150579	0.187453	9.95292e-14	0.484912	0.488494	1.14995e-08	9.70729e-09	0.116969	1.96617e-08	0.0719676	0.624087	0.711796	0.0589737	0	1.01211e-06	1.36217e-06	1.89856e-07	0.918086	2.54476e-09	0	0.746847	4.46257e-12	6.8062e-27	0.130638
KICH	0.0033472	0.820549	0.805886	1.01376e-05	0.291964	0.507831	0.312402	0.0271211	0	0.377179	0.463212	0.318453	0.0251577	0.886327	0.00280111	0.681567	0	0.000157292	0.931375	0.0447712	0.322524	0.859843	0.0183596	0.98825	0.74179	7.49436e-05	0.542058
KIRC	0.599591	0.626372	0.00763954	1.7948e-11	0.108855	1.78409e-05	0.124535	0.0970861	0	0.000368719	0.0413792	0.0702984	0.938882	0.0111546	3.529e-07	0.91956	0	2.25009e-05	0.0060134	0.00762696	0.0898342	5.49564e-12	0	0.138801	0.376374	2.0533e-31	0.534605
KIRP	0.00142635	1.17496e-06	0.0596624	1.8917e-11	0.856976	0.00265961	0.930917	0.000452345	0	0.000164401	6.19204e-07	0.973727	0.000732076	0.00246876	0.866635	1.85162e-05	0	0.2013	0.0651361	0.550534	0.557226	0	0	0.0263279	1.18846e-05	6.18611e-32	0.00414738
LAML	0.0382259	0.542958	0.0185187	0.293863	0.085009	0.0219632	0.507795	0.419551	1.06232e-05	0.442077	0.00407906	0.705562	0.639387	0.00559183	0.243682	2.98627e-05	0.0164071	0.283653	2.4959e-09	0.149917	0.875017	0	1.72706e-07	0.00812524	4.97715e-08	9.13915e-06	0.0405993
LGG	0.00070147	0	0	0.00557362	1.77346e-12	0.0890486	0.744471	0.121346	0	0.190349	4.58718e-08	0.0679717	0.00208568	0.346668	1.38506e-14	2.28301e-09	0	0.730493	0	0.683266	6.79278e-11	0.663378	1.54529e-13	1.04042e-07	0.0167479	0.840159	0.186945
LIHC	1.17832e-20	0.0174964	4.89184e-08	3.38199e-17	0.486569	1.83803e-06	0.147086	0.228099	0	0.00977882	5.34081e-05	0.0330707	0.035537	0.000101489	0.790424	0.000131436	0	0.0476805	6.80972e-10	0.00366448	4.45588e-07	0.533377	9.40994e-53	0.00031999	0.000321619	0.0717825	0.387316
LUAD	6.40252e-17	4.66826e-08	1.5105e-08	8.68163e-12	0.429933	1.5237e-06	0.422377	5.80615e-05	1.03901e-13	1.33342e-05	0.190474	7.48164e-12	0.359534	0.0661324	0.0319306	9.46419e-05	0	0.0669955	5.73025e-06	1.56598e-22	0.000180407	6.19604e-17	0	3.28941e-05	0	2.21077e-14	0.0309073
LUSC	1.85065e-07	0.0383123	3.17502e-32	0.212283	0.0534176	2.11387e-13	0.000308486	0.15565	1.89222e-06	0.545134	0.00372926	0.000568936	0.281177	5.02963e-05	0.0105094	0.00114614	0	0.00424101	2.36462e-09	4.69799e-14	0.195465	1.75797e-09	0	0.000136738	1.51043e-08	1.03765e-36	0.994718
MESO	0.564144	0.195882	0.625141	0.0454746	0.0434228	0.000431453	0.869952	0.451808	2.1917e-09	0.755202	0.032928	0.0473836	0.0798793	0.0344637	0.904791	0.00387874	0	0.0342817	0.966783	0.602693	3.90503e-05	0.0175299	1.60179e-06	0.393994	0.409391	6.62894e-05	0.712107
OV	6.95629e-25	0.147145	4.34506e-20	8.78072e-08	0.292317	2.46023e-11	0.822177	0.669952	0	0.0286692	1.9223e-05	1.1674e-08	0.147359	0.449653	0.0845411	0.325623	0	0.0610758	0.00032545	0.0321624	0.000455468	3.51139e-05	0.000543876	0.15882	5.86141e-12	2.20756e-20	0.109735
PAAD	0.0591546	4.81923e-09	0	9.08109e-07	0.161761	0	0.15758	0.00592161	0	3.14078e-06	4.20554e-07	0.0560424	1.16385e-07	6.6919e-05	0.076887	0.0315219	0	0.683242	0.194808	0.0221161	0.290924	0.000516514	0	0.96932	0	6.69166e-08	0.851838
PCPG	2.95967e-07	1.25742e-06	0.97213	0	0.332002	3.83787e-08	0.138972	0.00920963	0	0.118674	0.610901	0.111613	0.0164903	1.41013e-05	3.33573e-05	0.000125905	0.00336464	0.643551	0	0.565813	0.503792	0.346677	4.43762e-17	8.54852e-05	0.48757	1.34569e-06	0.384513
PRAD	5.40111e-29	0	2.19816e-26	0	0.00295842	0	0.00328836	0.00792796	0.00537472	1.27567e-23	1.24499e-07	2.86976e-06	6.17822e-16	0.371283	9.83639e-09	0.0215028	0	1.47183e-34	6.68972e-14	0.173694	0.0173492	0.530704	0.367086	0.0169553	0	7.46279e-11	0.0752943
READ	0.429579	3.50997e-10	5.68047e-20	2.75523e-10	0.891452	0	0.419933	0.0964289	0.721189	0.00273009	0.0241601	0.000529445	0.23541	0.486299	0.578928	0.330312	0	0.867897	0	0.0542842	0.261311	1.3745e-07	0.692598	0.847939	0	5.75319e-11	0.992811
SARC	0.73097	5.09751e-12	0.0096335	0.261396	0.000249194	0.145185	0.035631	0.56583	0	0.668242	0.0095084	2.62668e-07	0.299752	1.5305e-05	0.000690549	0.000980307	0	2.72171e-07	3.93308e-08	0.554536	0.0591398	0	2.10341e-13	0.00418723	0.00175614	6.87451e-23	2.26545e-06
SKCM	0.214717	0.662216	4.97134e-07	0.772691	0.492286	1.34744e-07	0.0110088	6.65597e-07	0	0.631327	0.202655	0.94339	0.33505	0.000913587	0.897673	0.00208394	0.834711	0.00151688	0.00764064	6.54535e-16	1.69929e-08	0.170642	0.000674448	0.000284908	0.0149431	5.57379e-57	0.0764089
STAD	0.412074	0	0	1.6105e-13	0.0453774	0	0.193053	0.230506	0.0131647	3.13141e-10	0.162119	2.27582e-05	0.368969	0.875914	0.0562781	0.00714693	0	0.000320759	1.74114e-05	0.222592	0.387607	0	4.39462e-12	0.00515843	0	3.65818e-07	0.115558
TGCT	0.513882	0.00291983	0.0175773	0.0591643	0.163049	0.250933	0.00177192	0.381035	0.00185686	0.0915337	0.00747761	0.0488663	0.136443	0.973116	0.469571	0.00766514	0	0.468622	0.00839835	0.0253387	0.0154513	0.000625395	0	0.799648	0.408876	3.22834e-11	0.467316
THCA	1.41135e-45	0.0494313	2.75449e-05	0.0992812	0.0504987	2.74533e-10	0.528265	0.0390972	0	8.91039e-05	0.0129228	3.08293e-08	0.979515	4.3039e-15	5.89863e-09	0.637684	0	0.44039	4.66857e-11	0.00573419	0	3.01916e-18	1.33441e-63	0.070609	0.858621	1.03939e-24	0.282464
THYM	0.0122832	0.303694	0.0078623	0.319888	0.257776	0.192561	0.765093	0.218223	2.57679e-06	0.450878	0.902605	0.740602	0.51047	0.0584459	0.169628	0.719773	8.79314e-09	0.460552	0.812044	0.207247	0.805778	0.00242666	0.00685499	0.0214493	0.555812	0.00949743	0.193038
UCEC	0.000783605	0.893935	2.06555e-10	2.50166e-19	0.0408033	0.00589834	0.00307976	0.388422	3.79902e-10	0.381986	0.075292	6.14554e-05	0.961194	0.000700934	0.886686	0.00303243	0	0.0734993	0.0741763	0.974413	7.04615e-08	3.17023e-07	7.79111e-12	0.0770666	0.50398	1.27673e-15	0.329898
UCS	0.053192	0.374216	0.384083	0.87977	0.252292	0.110934	0.654019	0.184342	0.00492192	0.725169	0.83408	0.453449	0.213873	0.876209	0.587065	0.702638	1.04626e-06	0.415473	0.50866	0.208327	0.825785	0.000328565	0.645081	0.424791	0.679345	0.000254739	0.195867
UVM	0.00398183	0.970712	0.00947569	0.929568	0.886649	0.00337486	0.14617	0.94418	9.52515e-07	0.00382114	1.8936e-06	0.789042	0.564332	0.348854	0.352184	0.461297	8.24713e-07	0.000103197	0.00184481	0.347629	0.146927	4.93413e-07	0.0412004	0.0576322	0.0520536	8.11713e-15	0.167879

## Sheet: ESTIMATE score  cor
CancerType	TRPA1	TRPC1	TRPC3	TRPC4	TRPC5	TRPC6	TRPC7	TRPM1	TRPM2	TRPM3	TRPM4	TRPM5	TRPM6	TRPM7	TRPM8	TRPV1	TRPV2	TRPV3	TRPV4	TRPV5	TRPV6	MCOLN1	MCOLN2	MCOLN3	PKD2	PKD2L1	PKD2L2
ACC	0.512445	-0.157741	0.198247	0.329479	-0.133657	0.40555	-0.314684	0.125297	0.596324	-0.378082	-0.25813	-0.226517	-0.227533	-0.196032	0.161678	-0.0432518	-0.120278	-0.00787536	0.363754	-0.0121908	0.103451	-0.163364	0.357208	-0.0288462	-0.0354187	0.119466	-0.183301
BLCA	0.0333023	0.251364	0.427754	0.402452	-0.119483	0.390315	-0.138674	0.00944945	0.142581	0.385591	-0.295763	-0.352396	0.0935704	-0.264992	0.0813937	-0.297497	0.829562	-0.270226	-0.118469	-0.12077	-0.193819	0.146312	0.56164	0.177791	0.185986	0.535146	-0.24711
BRCA	0.146832	0.303364	0.386577	0.239237	-0.0087003	0.346596	-0.0556301	0.180451	0.219172	0.358621	-0.0168412	-0.111732	0.323033	0.00854656	0.28691	-0.0647688	0.827893	0.164768	0.189152	-0.00807184	0.104384	0.0358364	0.485634	-0.0168014	0.39615	0.284291	-0.0180402
CESC	0.363299	-0.137043	0.318993	0.266869	-0.14036	0.373349	-0.0678991	0.0611623	0.415417	0.125278	-0.238387	-0.270424	0.0463621	-0.139452	-0.142458	-0.269957	0.873095	-0.183173	-0.125931	-0.00827001	-0.0222439	0.340426	0.515152	-0.120332	-0.0303509	0.526468	-0.00095134
CHOL	0.341313	0.569112	0.55235	0.453539	0.102296	0.453024	-0.15079	-0.089641	0.526641	0.281391	-0.165766	0.121524	0.589691	-0.138996	-0.157786	-0.429086	0.840927	-0.045045	-0.0967825	-0.117662	-0.0594595	-0.0658945	0.686229	-0.234492	0.0265122	0.496525	0.19305
COAD	0.130431	0.474596	0.510996	0.468038	0.0938137	0.627632	-0.0932496	0.0421744	-0.0465928	0.161772	-0.246831	-0.255617	-0.0274543	0.0243867	0.0957404	-0.0327078	0.846334	-0.00313338	0.690194	0.333715	0.279394	0.425941	0.0150389	0.0644498	0.598496	0.517922	-0.0463672
DLBC	0.35964	0.365502	0.349119	0.0523854	0.324964	0.404255	0.205134	0.0718096	0.440838	-0.0771819	0.0865176	0.0780939	0.321646	0.226335	0.0186997	0.245289	0.409357	0.224164	0.747503	0.497608	0.309053	0.431611	-0.0851064	0.268563	0.474381	0.347264	0.0521059
ESCA	0.124713	0.49866	0.579728	0.451934	0.172894	0.550898	-0.0811326	-0.0620276	0.135674	0.241037	-0.194274	-0.152596	0.107797	-0.128242	0.115654	0.0243437	0.657077	-0.090441	-0.0582208	0.208363	0.0639564	0.286602	0.204687	-0.0253965	0.399527	0.397192	0.247788
GBM	0.21328	-0.297999	-0.356252	0.0807092	-0.0693688	0.191333	0.139161	0.0997609	0.796506	0.0619404	0.0299401	-0.152678	0.179362	-0.0575822	0.224503	-0.294351	0.737188	-0.110591	0.509946	0.0330569	-0.086943	0.106208	0.333003	0.157002	0.0986607	0.40571	0.033277
HNSC	0.229939	0.0925475	0.465488	0.168372	-0.0589278	0.325567	0.0312425	-0.0309868	0.252101	0.25247	-0.0700506	-0.24732	0.0803781	-0.0219175	-0.0165292	-0.084343	0.822982	-0.2167	-0.214141	0.22994	-0.00460165	0.262914	0.529995	0.0144376	0.303894	0.453986	0.067557
KICH	0.358674	0.0286276	0.0310755	0.524301	-0.132706	0.0834353	-0.127258	0.274134	0.8816	0.111145	-0.0923951	0.125689	0.278191	-0.0180507	0.364916	-0.0517483	0.867876	0.451952	-0.0108829	0.249798	0.124432	-0.0222902	0.292526	-0.00187937	-0.0415647	0.471028	-0.0768357
KIRC	-0.0227475	-0.0210884	0.115269	0.286477	0.0693982	0.184641	0.0664897	-0.0718065	0.717528	-0.15359	-0.0882304	-0.0783154	-0.00332165	-0.109687	0.218034	-0.00437629	0.720523	0.182138	-0.118684	0.115239	-0.073409	0.293474	0.600048	-0.0640761	-0.0383105	0.474664	0.0269059
KIRP	-0.18676	-0.282454	-0.11092	0.381561	-0.0106473	0.176119	0.00512164	0.205016	0.803159	-0.220399	-0.289497	-0.00194574	0.197558	-0.177648	-0.00991528	-0.248988	0.860445	0.0753878	0.108649	0.0352572	-0.0346673	0.583357	0.508113	0.130726	-0.255309	0.618815	-0.168157
LAML	0.168842	0.0498902	0.191468	-0.0859783	-0.140633	0.186352	-0.0543067	0.0661668	0.352063	0.0630166	0.232928	-0.030997	-0.0384359	-0.224887	0.0954506	-0.33457	0.195249	0.0877483	0.461346	0.117742	0.012893	0.530624	0.413482	0.214662	-0.429927	0.352327	-0.166933
LGG	-0.146895	-0.590954	-0.50843	-0.120426	-0.300187	-0.074005	-0.0142041	-0.0674372	0.515579	0.0570172	0.235596	-0.0794188	0.133629	0.0409861	0.326255	-0.256098	0.641537	-0.0150067	0.521498	-0.0177802	-0.2799	-0.0189612	0.313617	0.228751	0.103972	-0.00878685	-0.0574655
LIHC	0.456545	0.122864	0.277453	0.417374	0.0360868	0.24376	0.0751181	-0.0624713	0.591911	-0.133441	0.207769	-0.110236	0.108743	-0.200016	-0.0137813	-0.196449	0.715425	0.102467	0.313741	0.149901	0.257492	0.0322935	0.683268	0.185086	0.185312	0.0932147	0.0448296
LUAD	0.353422	0.236123	0.243654	0.293194	0.0344872	0.208311	-0.0350548	0.174374	0.318155	0.188609	-0.0571638	-0.292724	0.0400298	0.0801852	0.0935559	-0.169391	0.809943	0.0799318	0.19671	0.408131	0.162588	0.35331	0.578255	0.180291	0.43705	0.326273	0.0941197
LUSC	0.231017	0.0925947	0.494285	0.0558122	-0.0863488	0.32174	-0.160551	-0.0635291	0.21148	0.0270951	-0.129434	-0.153427	-0.0482396	-0.180383	0.114221	-0.144881	0.882584	-0.127636	-0.263685	0.328303	-0.0579337	0.265753	0.452675	-0.169817	0.250337	0.524208	0.000296495
MESO	-0.0629369	-0.140714	0.0533327	0.216472	0.218341	0.373687	0.017915	0.0821992	0.594905	-0.0340488	0.230549	-0.21446	0.189943	-0.228605	0.013089	-0.308294	0.713647	-0.228832	0.00455682	0.0569177	-0.432049	0.256116	0.496863	-0.0929383	-0.0899571	0.420029	0.0402944
OV	0.495585	0.0745979	0.447786	0.270577	-0.054231	0.336051	0.0115823	-0.021963	0.413272	0.112405	0.218125	-0.289027	0.0745688	0.0389318	0.0887217	-0.0506266	0.805378	-0.0963094	0.183939	-0.110076	-0.179468	0.211294	0.177065	-0.0725109	0.345886	0.450943	-0.0822874
PAAD	0.141724	0.424925	0.549619	0.360675	0.105323	0.560384	-0.106377	0.205519	0.607013	0.343278	-0.370995	-0.143482	0.387492	0.295504	0.132943	-0.161261	0.575751	-0.0307651	0.0975893	0.171456	0.0795432	0.258423	0.639443	0.00290128	0.621416	0.394339	0.0140979
PCPG	0.36806	-0.3515	-0.00260042	0.617838	0.0721118	0.395855	0.109799	0.192027	0.747372	0.115731	0.0378232	0.118006	0.177067	-0.316508	0.301614	-0.279681	0.216079	0.0344325	0.609569	-0.0427215	0.0497297	-0.069911	0.568843	0.286262	0.0515927	0.348388	-0.0646123
PRAD	0.471574	0.56706	0.451098	0.578812	0.13279	0.530912	-0.131345	0.118737	0.124513	0.427785	-0.234644	0.207734	0.35199	-0.0400981	-0.253987	-0.102904	0.883196	0.511102	0.328651	-0.0609975	-0.106507	0.0281215	-0.0404509	0.106884	0.383858	0.28735	-0.0796973
READ	0.0614777	0.465275	0.631546	0.463771	-0.0106398	0.633215	-0.0628219	0.129073	-0.0277912	0.230485	-0.17457	-0.266176	0.092263	0.0541937	0.0432482	-0.0757915	0.901767	0.0129552	0.635506	0.149213	0.0874135	0.397237	-0.0307852	0.0149495	0.505836	0.47912	0.000702516
SARC	0.0213009	-0.411214	-0.159365	-0.0695005	-0.224064	0.0900562	-0.129631	0.0355652	0.825564	-0.026548	0.159775	-0.311038	0.0641819	-0.264098	0.207939	-0.202109	0.48184	0.310655	0.332678	-0.0366033	-0.116525	0.473486	0.430928	-0.176041	-0.192333	0.557605	-0.286771
SKCM	0.0572736	-0.0201736	0.22917	0.0133447	0.0317167	0.240747	-0.117056	-0.226672	0.529707	-0.0221592	0.0587991	-0.00328065	-0.0445147	-0.152454	-0.00594139	-0.141489	0.00963649	0.145738	0.12284	0.360608	0.256213	-0.0632288	0.156275	-0.166688	-0.112128	0.646011	0.081726
STAD	-0.0424644	0.465329	0.472435	0.370489	0.103406	0.41801	-0.0673629	-0.0620664	0.127995	0.317537	-0.0723263	-0.216859	0.0465075	0.0080867	-0.0986627	-0.138792	0.671172	-0.185102	0.220378	0.0631311	0.044742	0.436027	0.349569	-0.144273	0.557468	0.259006	0.0813956
TGCT	-0.0526023	-0.237316	0.189898	-0.151424	0.11223	-0.0924088	-0.248346	-0.0706157	0.247918	-0.135563	0.213744	-0.158044	0.119729	0.00271847	-0.0583202	-0.21275	0.797158	-0.0583901	-0.210668	0.17903	-0.193823	0.27178	0.701215	0.0204612	0.0665265	0.498902	0.0586162
THCA	0.571605	-0.0870626	0.18452	-0.0730695	0.0866502	-0.275928	0.0279892	0.0913913	0.801152	-0.172633	-0.110054	-0.242105	-0.00113943	-0.339363	0.254079	-0.0209026	0.869053	0.0342285	0.287281	0.122171	-0.406245	0.366264	0.654159	-0.0801294	0.00790428	0.432903	-0.0476829
THYM	0.228892	-0.0949865	0.242562	0.0919603	-0.104559	0.120211	-0.0276778	-0.113704	0.419399	0.0696838	0.0113232	-0.0306224	-0.0608389	-0.174042	0.126729	-0.0332293	0.503119	-0.0682885	-0.0219983	0.116447	-0.022746	0.276342	0.247166	-0.210946	0.0544652	0.236863	0.120083
UCEC	0.143057	0.00570843	0.26719	0.371035	-0.0874127	0.117538	-0.126213	-0.0369151	0.264364	0.0374182	0.0760466	-0.170314	-0.00208319	-0.144484	-0.0061011	-0.126415	0.821672	-0.0765156	0.0763385	-0.00137324	-0.227737	0.216856	0.288059	-0.0755883	0.0285973	0.332594	-0.041698
UCS	-0.259761	-0.120779	0.118319	-0.0206425	-0.155555	0.215311	-0.0612159	0.180002	0.372659	-0.0479152	0.0285714	-0.101982	0.168489	-0.0212577	-0.0739576	0.0521567	0.610868	-0.110731	0.0899522	-0.170744	-0.0300855	0.467396	0.0627478	-0.108544	0.0563226	0.47512	-0.175453
UVM	-0.318531	-0.00417253	0.28841	-0.0100399	-0.0161909	0.325316	0.163951	-0.00794655	0.523254	0.321191	0.510338	-0.0303848	-0.0652836	-0.105954	0.105227	-0.0835376	0.525902	0.420442	0.344655	0.106381	0.163648	0.535185	0.229044	-0.213291	0.218167	0.735248	-0.155691

## Sheet: RNAss cor
CancerType	TRPA1	TRPC1	TRPC3	TRPC4	TRPC5	TRPC6	TRPC7	TRPM1	TRPM2	TRPM3	TRPM4	TRPM5	TRPM6	TRPM7	TRPM8	TRPV1	TRPV2	TRPV3	TRPV4	TRPV5	TRPV6	MCOLN1	MCOLN2	MCOLN3	PKD2	PKD2L1	PKD2L2
ACC	-0.28993	-0.218124	0.0502567	-0.247031	0.0736778	-0.270578	0.387218	-0.0294555	-0.150799	-0.0160853	0.0743434	0.0885853	0.257757	0.184436	-0.0895727	-0.207984	0.0839793	-0.0698966	-0.169539	-0.0636169	-0.142282	0.0253038	-0.171437	-0.332895	-0.250522	0.0879053	0.00676539
BLCA	-0.139158	-0.228943	-0.334972	-0.366071	-0.0224972	-0.402785	0.0338439	0.0472879	0.0613416	-0.307905	-0.0500191	0.0582567	-0.0790426	0.0727654	-0.102593	0.121226	-0.402913	0.0127265	-0.000198184	-0.00578476	-0.145712	0.0133136	-0.048341	0.126329	-0.412906	-0.109255	0.00675942
BRCA	0.0703829	-0.517025	-0.439524	-0.388563	-0.14785	-0.476395	0.0855356	-0.113634	0.138577	-0.356113	-0.365546	0.103654	-0.211453	-0.0911942	-0.000818463	-0.215243	-0.197437	0.161204	-0.106901	0.0306413	0.0770483	0.0143472	0.155743	0.0122619	-0.527065	0.071687	-0.147622
CESC	-0.213635	-0.32818	-0.297967	-0.509786	0.021616	-0.435219	-0.0847607	0.0775303	0.00418005	-0.372588	-0.102187	-0.0883184	-0.0779845	-0.0388723	-0.16178	-0.106888	-0.180518	0.0216806	-0.0169769	-0.0580125	-0.0747552	0.0807945	-0.0300683	-0.114282	-0.375456	0.0320354	-0.120365
CHOL	-0.043758	-0.457143	-0.259755	-0.480051	-0.210129	-0.387902	0.0821673	0.0224102	0.17323	-0.134063	-0.162162	0.0785273	-0.097165	0.0895753	-0.230888	-0.0169884	-0.384813	-0.242471	-0.120978	0.244593	-0.21184	-0.0676963	-0.011583	0.0388674	-0.271815	-0.0586873	-0.124839
COAD	-0.108636	-0.412604	-0.358869	-0.451437	-0.0602542	-0.389373	-0.0886522	-0.0241102	0.131984	-0.221618	-0.059038	-0.0189098	-0.19359	0.0333823	-0.172119	-0.112848	-0.507632	-0.174803	-0.592232	-0.183186	-0.0812669	-0.401721	0.00213185	-0.121873	-0.507783	-0.19839	0.0226946
DLBC	-0.260855	-0.484368	-0.234266	-0.18275	-0.0474215	-0.342597	-0.202922	-0.251823	-0.185953	-0.231763	0.186387	-0.225156	0.0948762	0.0792445	-0.148511	-0.307268	-0.176292	-0.422601	-0.285172	-0.370418	-0.283652	-0.0894485	0.0776162	-0.227855	-0.285606	-0.159683	-0.148285
ESCA	0.00708426	-0.530142	-0.408438	-0.309885	0.0196538	-0.438709	0.274637	0.0743882	0.186877	-0.256294	0.21399	0.196724	-0.0235029	0.173822	-0.0703123	-0.0256182	-0.334759	-0.110439	-0.161593	-0.0389215	-0.12161	-0.192069	-0.0459569	-0.0323186	-0.493836	-0.0578519	-0.185503
GBM	-0.192666	0.0207187	0.267215	-0.0768395	0.0666496	-0.169146	-0.142103	0.0843588	-0.562527	-0.167976	-0.335798	-0.114541	-0.150766	-0.128398	-0.218671	-0.0775935	-0.484642	-0.0976356	-0.463541	-0.0258091	-0.045938	-0.114284	-0.169014	-0.300375	-0.43673	-0.0606371	-0.11796
HNSC	-0.164276	-0.360125	-0.346546	-0.376937	-0.0915306	-0.362435	-0.0510022	0.123098	0.0851759	-0.216642	0.0188492	0.197038	-0.00765473	0.0704744	-0.0745555	0.0489983	-0.29831	-0.138807	0.236517	0.0753026	0.0786992	-0.0312453	-0.116166	-0.170968	-0.388442	0.0677978	-0.0548414
KICH	-0.439695	-0.14098	-0.0138967	-0.549908	0.105644	-0.208516	0.115442	0.0103998	-0.533974	-0.0617674	0.0197802	-0.0263182	-0.085989	0.2337	-0.284659	0.12381	-0.671108	-0.250038	0.0325092	-0.217234	-0.132921	-0.126694	-0.15815	0.0806319	0.0649267	-0.247553	0.163782
KIRC	-0.0271392	-0.323851	-0.29962	-0.688511	-0.0350827	-0.506413	0.207495	-0.0589184	-0.050828	-0.0471135	0.00439104	-0.272258	-0.374566	0.141933	-0.0325124	-0.256928	-0.435899	-0.159462	0.104035	-0.0157041	-0.17853	0.00194078	0.115698	-0.00217089	-0.147722	0.0527551	-0.115395
KIRP	0.0341214	-0.509022	-0.0781095	-0.284668	-0.153144	-0.233442	0.114735	-0.0826489	-0.162383	-0.118669	-0.0220485	0.00393908	-0.267481	-0.00213271	-0.412528	-0.282476	-0.128347	-0.0852756	0.135646	-0.225284	-0.357338	0.0479057	-0.121701	-0.095651	-0.39148	-0.161946	-0.21675
LAML	-0.215333	-0.23775	-0.110726	-0.0124403	0.0875709	-0.0546862	0.0922078	0.137562	0.00868761	-0.0241747	-0.268655	-0.228256	-0.111528	0.425102	-0.0513414	0.170261	-0.457109	-0.056621	-0.234768	0.130417	0.180353	-0.403543	-0.348941	-0.245735	0.149776	-0.203249	0.221009
LGG	0.114047	0.382991	0.516468	0.122243	0.239062	0.153089	0.0559746	0.0325821	-0.388852	-0.189612	-0.343568	-0.0560758	-0.219039	-0.100416	-0.268475	0.0154242	-0.398799	-0.23743	-0.438064	-0.111688	0.103276	0.0148846	-0.279019	-0.32149	-0.261388	0.0702318	-0.121307
LIHC	-0.291057	-0.0732022	-0.165338	-0.551652	-0.0932704	-0.382045	-0.0988382	0.145565	-0.135168	-0.125147	-0.0960596	0.135082	-0.00383525	-0.233576	-0.16115	-0.20425	-0.182617	-0.193376	-0.277282	-0.0782392	-0.254697	-0.0577795	-0.1729	-0.0491557	-0.444599	0.0284141	-0.0700953
LUAD	0.0495455	-0.135686	-0.222455	-0.244152	-0.174542	-0.425536	0.00469203	-0.153434	0.051	-0.263152	-0.26118	0.0259122	-0.107213	-0.0698463	-0.0506398	-0.0920817	-0.438724	-0.0173082	-0.302193	-0.134442	-0.394442	-0.287288	-0.133964	-0.0292589	-0.55649	-0.156817	-0.102771
LUSC	-0.117644	-0.208949	-0.366783	-0.118667	-0.0660494	-0.461883	0.0345066	0.174221	0.102046	-0.0565791	-0.116603	0.121568	-0.00797411	0.2064	-0.114433	-0.0391708	-0.512561	-0.128248	0.148236	-0.156382	-0.0651743	-0.194979	-0.0757762	0.081447	-0.347828	-0.191007	-0.027545
MESO	-0.209057	-0.378499	-0.254342	-0.263512	-0.258996	-0.361272	-0.0227	0.0827933	0.191509	-0.3995	-0.148337	0.134931	-0.322327	-0.108392	-0.210037	-0.103865	0.124449	-0.188471	0.0380867	0.0185037	-0.00708524	0.262022	0.0713902	-0.0311052	-0.360158	0.238719	-0.0466343
OV	-0.337667	-0.323595	-0.340987	-0.280474	-0.0262935	-0.249932	-0.0831103	0.0706661	-0.0665673	-0.252859	-0.170051	0.072904	0.00393272	0.0607419	-0.0708764	-0.13633	-0.295525	0.0119345	-0.248354	-0.00307151	0.0828623	-0.192793	0.212321	0.0545448	-0.509442	0.0320915	0.0493305
PAAD	-0.103039	-0.681791	-0.631541	-0.575853	-0.118189	-0.609395	-0.140175	-0.0890013	-0.356223	-0.336353	0.248044	-0.00900571	-0.374165	-0.188753	-0.103956	-0.188632	-0.349566	-0.0176605	-0.211522	-0.146935	-0.155237	-0.339075	-0.204647	-0.16387	-0.736416	-0.132336	-0.0976277
PCPG	-0.305688	0.0879867	0.0502677	-0.709528	0.0385368	-0.540267	0.11484	-0.243205	-0.444554	-0.256388	0.0808226	-0.147523	-0.302707	0.388005	-0.218372	0.11283	0.0113413	-0.170128	-0.449594	0.0072081	0.0055711	0.253123	-0.235299	-0.289748	-0.124856	-0.21375	0.0679356
PRAD	-0.277866	-0.731008	-0.569241	-0.743529	-0.150543	-0.706135	0.00701475	-0.0406885	0.0183281	-0.594684	0.2542	-0.250191	-0.48573	0.131129	0.253736	-0.0179442	-0.635826	-0.59794	-0.535587	0.0206841	0.0255819	0.0304281	0.128517	-0.178802	-0.345545	-0.222206	-0.0596973
READ	0.0533989	-0.55568	-0.453701	-0.42299	-0.0377787	-0.423761	-0.03136	-0.157172	0.163275	-0.325298	0.0783392	0.0637069	-0.16772	-0.019339	-0.0443039	0.0295424	-0.534068	-0.150663	-0.517232	-0.190768	-0.0769039	-0.333025	0.00040777	-0.0783377	-0.567467	-0.284831	-0.0893839
SARC	-0.0365262	-0.0477781	-0.0729969	-0.199869	-0.0790698	-0.315272	0.00100564	-0.00137801	-0.0360376	-0.245714	-0.152203	-0.0706264	-0.300641	0.110934	0.0521307	-0.0634462	0.0826072	-0.168298	-0.0018898	0.0291455	-0.0311881	0.10338	0.179143	0.0219841	-0.344437	0.0781139	0.0555875
SKCM	-0.138702	-0.176307	-0.20298	-0.33779	-0.0618486	-0.40946	0.0966168	0.403909	-0.189048	-0.271723	-0.260868	-0.0256158	0.041219	0.0651889	-0.148632	-0.102552	0.198394	-0.252297	-0.270456	-0.0762779	-0.188672	0.0944405	0.103491	0.0199216	-0.21864	-0.0489438	-0.136463
STAD	0.0475531	-0.748752	-0.471288	-0.578335	-0.252501	-0.431526	-0.126792	0.0534396	0.118791	-0.420143	0.0214828	0.120349	-0.186101	0.0999106	-0.0745224	-0.0622948	-0.316692	0.0114536	-0.269718	0.0693297	-0.0379742	-0.204574	0.0127695	-0.0923563	-0.727447	0.109858	-0.125938
TGCT	-0.123525	-0.30708	-0.629088	-0.557625	0.376413	-0.403032	-0.338916	0.166319	0.247198	-0.421484	-0.374828	-0.452754	0.343102	0.154413	-0.182044	0.117763	-0.163047	0.20137	0.0622829	-0.28909	-0.429864	0.0988205	0.0423641	0.0739486	-0.228388	0.168035	0.242318
THCA	-0.279126	-0.507089	-0.23515	-0.276226	-0.343271	-0.00185385	0.0478292	-0.104029	-0.266519	0.0219661	0.0242459	-0.0386824	-0.120921	0.209577	-0.053439	-0.337291	-0.336651	-0.193225	-0.204553	-0.149054	0.0506439	-0.129839	-0.201906	0.163927	-0.453909	-0.23947	-0.0868108
THYM	-0.214927	-0.801916	-0.44601	-0.399765	-0.145791	-0.47912	-0.0952058	-0.245334	-0.158375	-0.525509	-0.556466	-0.199744	-0.531292	-0.575424	-0.133454	-0.518835	0.523999	-0.381522	-0.422604	-0.333317	0.582859	0.229049	0.0291127	-0.323829	-0.58721	0.32126	-0.17296
UCEC	-0.159824	-0.171423	-0.312483	-0.440677	-0.0950983	-0.2388	0.0497302	-0.00131462	0.150967	-0.374906	-0.291647	0.00489996	-0.0909813	0.073172	-0.119621	-0.0566581	-0.201942	-0.0092726	-0.204935	-0.0503891	0.0369213	0.0260883	0.10454	-0.0959491	-0.330757	0.0882714	-0.021195
UCS	-0.15159	-0.20704	-0.0539986	-0.219549	-0.158344	-0.436705	-0.143548	-0.158061	-0.0558442	-0.194463	-0.0154477	-0.184894	-0.199043	0.0656869	0.0694463	-0.259895	-0.127751	-0.0313739	-0.0814764	0.0875482	0.0464274	-0.156938	0.182775	-0.110048	-0.31825	-0.137526	0.0311111
UVM	-0.083441	-0.110338	0.0824786	0.0663383	-0.0458154	-0.00778247	-0.347858	-0.384224	0.0535396	-0.533544	-0.0348101	0.107248	0.242921	0.0491796	0.185982	-0.0134526	0.138631	-0.123214	-0.00300047	-0.231112	-0.414409	-0.0981013	0.126113	-0.0843179	-0.0364276	-0.331145	0.037815

## Sheet: RNAss pval
CancerType	TRPA1	TRPC1	TRPC3	TRPC4	TRPC5	TRPC6	TRPC7	TRPM1	TRPM2	TRPM3	TRPM4	TRPM5	TRPM6	TRPM7	TRPM8	TRPV1	TRPV2	TRPV3	TRPV4	TRPV5	TRPV6	MCOLN1	MCOLN2	MCOLN3	PKD2	PKD2L1	PKD2L2
ACC	0.0100296	0.0552154	0.662136	0.0294753	0.521476	0.0168282	0.000461283	0.797951	0.187165	0.888836	0.516928	0.440558	0.0227066	0.105928	0.43546	0.0676628	0.463977	0.543129	0.137633	0.580031	0.213999	0.825629	0.133412	0.00303716	0.0272026	0.444089	0.953098
BLCA	0.00507851	3.54245e-06	4.755e-12	3.8217e-14	0.652102	0	0.497556	0.343099	0.218488	2.54986e-10	0.315774	0.242682	0.112672	0.144247	0.0392896	0.0147664	0	0.798625	0.996832	0.907722	0.00335788	0.789548	0.332299	0.0110375	0	0.0281082	0.892261
BRCA	0.0203604	0	1.63005e-52	0	9.89874e-07	0	0.00479179	0.000175013	4.67101e-06	8.11316e-34	0	0.000623601	1.9216e-12	0.00263787	0.978507	7.54039e-13	5.78132e-11	9.2305e-08	0.000420149	0.313049	0.0110871	0.636671	2.58649e-07	0.686436	0	0.0181409	1.02898e-06
CESC	0.000179185	5.99877e-09	1.25161e-07	1.90884e-21	0.707842	0	0.141028	0.178299	0.942203	2.0611e-11	0.0757331	0.125031	0.175664	0.50003	0.00475673	0.0631383	0.00162794	0.706852	0.76839	0.31418	0.194278	0.160574	0.601927	0.0469006	1.95901e-11	0.57857	0.0362477
CHOL	0.799505	0.00548573	0.126035	0.00337716	0.218671	0.0200466	0.633781	0.896778	0.311045	0.435674	0.343338	0.648937	0.572923	0.602156	0.174931	0.921837	0.0211241	0.153826	0.480691	0.150517	0.214044	0.693922	0.946853	0.82159	0.108803	0.733107	0.466705
COAD	0.0223988	0	7.01451e-15	1.40294e-23	0.206111	0	0.0625756	0.613189	0.00548084	2.54252e-06	0.215341	0.691762	4.3203e-05	0.48376	0.000277426	0.0176273	0	0.000221547	0	0.000107419	0.0879106	0	0.964339	0.0103313	0	2.65816e-05	0.634191
DLBC	0.0735308	0.000566054	0.109012	0.213774	0.748919	0.0175838	0.166584	0.0842324	0.205072	0.112876	0.204002	0.123893	0.520065	0.591316	0.313747	0.0336373	0.22992	0.00299512	0.0498099	0.00955333	0.0510813	0.544308	0.598982	0.119208	0.0494514	0.277363	0.313443
ESCA	0.929089	0	1.08601e-07	7.23579e-05	0.805158	9.41205e-09	0.000440572	0.349859	0.0180897	0.00107059	0.00667753	0.0126568	0.767758	0.0280474	0.376962	0.747532	1.69692e-05	0.16429	0.0413051	0.625091	0.125465	0.015083	0.563516	0.684653	3.2892e-11	0.467037	0.0189679
GBM	0.0128856	0.790839	0.000522877	0.324775	0.393559	0.0294738	0.0678035	0.279875	0	0.0306286	1.09915e-05	0.141711	0.0525855	0.0991978	0.00472544	0.320385	4.31539e-11	0.210547	4.76069e-10	0.741348	0.556728	0.142498	0.0296014	8.42412e-05	5.85116e-09	0.437319	0.130125
HNSC	0.000238448	1.10463e-16	1.92583e-15	3.42446e-18	0.0415881	5.87729e-17	0.256902	0.00605029	0.0580295	1.11237e-06	0.675281	9.84366e-06	0.86497	0.116968	0.0972068	0.27609	1.49493e-11	0.00196083	1.07366e-07	0.0938918	0.0799442	0.487374	0.00964774	0.00013299	0	0.131592	0.222764
KICH	0.000277693	0.265776	0.913212	3.74497e-06	0.406073	0.0982175	0.363679	0.934996	7.77241e-06	0.626976	0.876499	0.836454	0.498349	0.0632619	0.0226208	0.328847	6.38336e-10	0.0462996	0.798287	0.0846585	0.29428	0.317635	0.211436	0.525566	0.609426	0.0485859	0.195464
KIRC	0.539279	6.94037e-14	5.13199e-12	0	0.427378	0	2.08995e-06	0.182309	0.249933	0.286261	0.920865	3.46405e-10	0	0.00126605	0.462031	3.41536e-09	0	0.000283744	0.0183453	0.722446	4.69241e-05	0.964978	0.008683	0.960829	0.000790427	0.232494	0.00882966
KIRP	0.566879	0	0.189343	1.07472e-06	0.00974622	7.1362e-05	0.0534331	0.164815	0.00614335	0.0457539	0.711236	0.947306	4.84598e-06	0.971441	5.04993e-13	1.30977e-06	0.030652	0.151754	0.0222934	0.000128589	5.59767e-10	0.421039	0.0404643	0.107693	1.0871e-11	0.00623429	0.000232795
LAML	0.00929263	0.00398281	0.184888	0.88194	0.294924	0.513564	0.269996	0.0989466	0.917315	0.772869	0.00112687	0.00575663	0.181707	1.32201e-07	0.539687	0.0407231	1.10986e-08	0.498313	0.00447816	0.11793	0.0300721	6.109e-07	1.91899e-05	0.00288951	0.0722015	0.0142102	0.00766108
LGG	0.00904227	0	0	0.00514447	3.12095e-08	0.000448784	0.201237	0.457154	0	1.31533e-05	7.65172e-16	0.200423	4.5158e-07	0.0216673	4.3746e-10	0.724901	0	4.28517e-08	0	0.0105852	0.018187	0.734071	8.29759e-11	4.86147e-14	1.28508e-09	0.108635	0.00547266
LIHC	1.17298e-08	0.159895	0.00141498	7.54676e-31	0.0731442	2.6432e-14	0.0575104	0.00502423	0.00928037	0.0160146	0.0649459	0.00928182	0.94139	5.96055e-06	0.00189477	7.57914e-05	0.000423304	0.000182234	6.68545e-08	0.133053	6.8799e-07	0.267476	0.000838594	0.345732	0	0.585716	0.178495
LUAD	0.264536	0.00217257	3.97512e-07	2.67982e-08	7.53904e-05	0	0.915902	0.000513319	0.250656	1.65005e-09	2.53106e-09	0.559714	0.0155263	0.1155	0.254116	0.0378233	0	0.696766	4.22503e-12	0.00236974	2.14146e-20	4.87085e-11	0.00247499	0.510006	0	0.000389308	0.0203914
LUSC	0.00946884	3.56445e-06	6.37229e-17	0.00886236	0.145968	0	0.447866	0.000113181	0.0245031	0.213097	0.010124	0.00729507	0.86081	4.69964e-06	0.0115855	0.388884	0	0.00465563	0.00105853	0.000540291	0.151396	1.55634e-05	0.0951855	0.0728392	3.68666e-15	2.24439e-05	0.544653
MESO	0.0535429	0.000359429	0.0183479	0.0144492	0.0160437	0.000682889	0.835653	0.448534	0.0773902	0.000156919	0.172561	0.215472	0.00258598	0.319866	0.0522568	0.341254	0.253071	0.0822765	0.727245	0.865718	0.948335	0.0150291	0.512914	0.775785	0.000710993	0.0270889	0.669271
OV	1.83866e-08	8.92957e-08	1.30516e-08	4.03473e-06	0.670643	4.23813e-05	0.178204	0.252553	0.280989	3.22842e-05	0.00565554	0.237632	0.949261	0.325305	0.25114	0.0267637	1.14081e-06	0.846861	4.74977e-05	0.960386	0.179391	0.00167664	0.000528421	0.377159	0	0.603702	0.424502
PAAD	0.200311	0	0	0	0.141706	0	0.0809278	0.269212	5.8086e-06	1.97437e-05	0.00184666	0.91107	1.79567e-06	0.0184043	0.19632	0.0183601	8.82922e-06	0.826606	0.00813327	0.0671901	0.0530588	1.67751e-05	0.0104967	0.0410418	0	0.099565	0.225336
PCPG	2.71148e-05	0.237312	0.500374	0	0.605505	0	0.122656	0.000938881	4.79231e-10	0.000495961	0.277806	0.0468813	3.27467e-05	8.02106e-08	0.00306121	0.129387	0.879115	0.0216699	2.84453e-10	0.923065	0.9405	0.000587273	0.00138624	7.26522e-05	0.0930658	0.00376347	0.36183
PRAD	3.57333e-10	0	1.35168e-43	0	0.000808611	0	0.876663	0.367805	0.68498	2.2153e-48	1.21308e-08	1.85396e-08	0	0.00359348	1.29137e-08	0.691337	0	5.03485e-49	0	0.647184	0.571211	0.500581	0.00432507	6.8382e-05	3.92841e-15	6.85338e-07	0.186181
READ	0.507522	0	2.71199e-09	5.14996e-08	0.639621	4.84704e-08	0.697549	0.0500559	0.0417884	3.41949e-05	0.330635	0.429053	0.0364717	0.810423	0.582886	0.714293	0	0.0605268	0	0.0170569	0.339973	2.40499e-05	0.99598	0.331019	0	0.000313516	0.26715
SARC	0.559191	0.444529	0.242658	0.00124919	0.205561	2.69099e-07	0.987175	0.982427	0.564223	6.98056e-05	0.0144689	0.258337	8.66143e-07	0.0753015	0.404369	0.310024	0.185814	0.00673846	0.975889	0.641236	0.61803	0.0975214	0.00393595	0.725254	1.6717e-08	0.211112	0.373885
SKCM	0.00255469	0.000122768	9.00524e-06	4.92078e-14	0.180249	0	0.0360677	6.56138e-20	3.75869e-05	2.3737e-09	1.03653e-08	0.579208	0.372094	0.157748	0.001216	0.026042	1.50001e-05	2.84082e-08	2.82873e-09	0.0982425	3.77466e-05	0.0405196	0.0247371	0.666179	1.76685e-06	0.289136	0.00300113
STAD	0.366809	0	0	0	1.1352e-06	0	0.0157878	0.310599	0.0238502	6.48975e-17	0.683595	0.0220091	0.000379422	0.0575768	0.157083	0.236968	8.81336e-10	0.827992	2.09974e-07	0.188137	0.47136	9.14114e-05	0.808592	0.0792863	0	0.0367261	0.016562
TGCT	0.12561	0.000109605	1.85755e-18	4.81892e-14	1.38533e-06	2.57061e-07	1.60558e-05	0.0386097	0.00198237	4.71923e-08	1.85542e-06	4.93865e-09	1.40247e-05	0.0551339	0.0233863	0.144468	0.0427523	0.0121009	0.440948	0.000264058	3.30878e-08	0.220939	0.600324	0.360083	0.00433903	0.0367273	0.00238299
THCA	1.72111e-10	0	8.97239e-08	3.2086e-10	2.06458e-15	0.966841	0.283371	0.0193708	1.355e-09	0.622392	0.586605	0.385696	0.00654441	2.13855e-06	0.230616	6.68349e-15	1.01245e-14	1.27496e-05	3.75814e-06	0.000779287	0.255865	0.00348937	4.80278e-06	0.000219873	0	5.10689e-08	0.0512145
THYM	0.0189085	0	3.70516e-07	6.66328e-06	0.113633	5.30477e-08	0.303032	0.00716109	0.0853871	1.28056e-09	0	0.029565	7.1371e-10	0	0.147917	1.49644e-09	1.47874e-09	1.85992e-05	2.12876e-06	0.000212073	0	0.0123737	0.752969	0.000350943	0	0.000367399	0.0600493
UCEC	0.0002296	7.64588e-05	2.1185e-13	1.90276e-26	0.0290441	3.16358e-08	0.254443	0.975981	0.000513172	4.95648e-19	1.0762e-11	0.910649	0.0367993	0.0933343	0.00596961	0.194072	3.11447e-06	0.831822	2.20819e-06	0.248195	0.397631	0.550004	0.0163959	0.0276295	8.61171e-15	0.0428115	0.627348
UCS	0.264735	0.12559	0.691905	0.103955	0.243782	0.000856288	0.291214	0.244638	0.681924	0.150646	0.909929	0.172079	0.141123	0.629645	0.610129	0.053065	0.347104	0.818053	0.549531	0.521128	0.734024	0.247307	0.177113	0.418372	0.017199	0.311215	0.819943
UVM	0.461817	0.329187	0.467017	0.558781	0.686545	0.945332	0.0015683	0.000476831	0.63651	5.40864e-07	0.758744	0.343695	0.030157	0.66425	0.0985603	0.905723	0.219584	0.276211	0.97896	0.0391498	0.0001326	0.385881	0.264392	0.456325	0.747898	0.00269644	0.739116

## Sheet: DNAsscor
CancerType	TRPA1	TRPC1	TRPC3	TRPC4	TRPC5	TRPC6	TRPC7	TRPM1	TRPM2	TRPM3	TRPM4	TRPM5	TRPM6	TRPM7	TRPM8	TRPV1	TRPV2	TRPV3	TRPV4	TRPV5	TRPV6	MCOLN1	MCOLN2	MCOLN3	PKD2	PKD2L1	PKD2L2
ACC	0.383231	-0.162483	0.00848572	0.274624	0.0110087	-0.0274283	-0.0161441	0.197511	0.0644798	-0.11395	-0.229151	0.058256	-0.385073	0.296324	0.0874434	0.218883	-0.121006	-0.0800137	0.0451827	-0.152882	0.0235701	-0.201735	0.1584	-0.0702968	0.0428306	0.0108917	-0.207071
BLCA	-0.0541271	-0.202919	-0.304149	-0.263954	0.015958	-0.160564	0.0412265	0.0488592	0.0569628	-0.254265	0.128495	0.210082	-0.22088	0.0306367	-0.133073	0.0563126	-0.346969	0.0574834	0.06853	0.154237	0.169885	-0.0629802	-0.356552	-0.252633	-0.193806	-0.185797	0.028635
BRCA	-0.0375529	-0.146446	-0.132558	-0.0980119	-0.0856139	-0.176279	0.0154889	-0.0360877	0.135799	-0.0184225	-0.0630868	0.0785393	-0.0440167	-0.0595189	0.0809545	-0.0989367	-0.0300188	0.115252	0.0963063	-0.0428411	0.0289324	0.0098885	0.0642974	0.0190021	-0.16283	-0.0207503	-0.0125362
CESC	0.00938837	-0.163009	-0.110842	-0.233352	0.0286802	0.0324651	-0.0271247	0.0601698	0.0326967	-0.0329928	-0.0999469	-0.0195182	-0.0527511	0.135094	-0.208367	-0.0958256	-0.0267377	0.185996	-0.00579427	-0.0285666	-0.186832	0.0126886	-0.0589336	-0.35912	-0.0828043	0.0206104	0.0587347
CHOL	0.00746461	0.0368082	-0.113973	0.0998713	-0.00553665	0.196911	0.00761047	0.189828	0.300644	0.216484	-0.25148	0.350927	0.389691	0.287001	-0.0429858	0.158816	0.144402	0.171686	-0.032175	-0.161946	-0.272587	-0.0720721	0.00720721	-0.142085	0.105534	0.0486486	0.383269
COAD	0.0186558	-0.291563	-0.140878	-0.213123	0.0422297	-0.21129	-0.012254	0.0507195	0.31792	-0.20234	0.133819	0.0408329	0.0409458	0.0341233	-0.0191289	-0.117597	-0.168083	-0.0406485	-0.140373	-0.107428	-0.0834711	-0.185296	0.00401454	-0.102425	-0.211499	-0.155059	-0.0800227
DLBC	-0.165111	-0.170538	-0.118707	0.0788503	0.0369409	-0.164894	-0.299279	-0.269721	-0.0320234	-0.0169344	0.118432	-0.148777	0.00314807	0.212006	-0.174386	0.0672303	-0.220039	-0.272905	-0.126574	-0.264009	-0.375163	-0.271277	0.131568	-0.0525402	-0.00314807	-0.240339	0.0320234
ESCA	-0.0604096	-0.303024	-0.183113	-0.273204	0.0108573	-0.1788	-0.00847666	0.0635209	0.0526632	-0.142128	0.118021	0.00976836	-0.162598	0.0822337	-0.0632336	-0.0645523	-0.277549	0.146335	0.0786652	-0.128528	-0.0672507	-0.145717	-0.182949	-0.0691228	-0.237953	-0.128686	-0.0922624
GBM	-0.190115	0.172859	0.344326	0.0171371	0.0300503	0.0123848	0.0217697	0.0283024	-0.318212	-0.00556836	-0.12668	0.186333	-0.0547235	0.0254416	0.094326	0.31812	-0.258641	0.156202	-0.146169	0.0280046	-0.0900538	-0.06274	0.0598118	0.00801651	-0.0641801	-0.0893817	-0.0458915
HNSC	-0.0249797	0.033268	-0.108306	0.0455113	-0.114311	-0.130347	0.0618834	0.141234	0.0869613	0.00226914	0.0992469	0.281423	-0.0525177	0.123371	0.0900101	0.0327518	-0.20713	0.068369	0.306459	-0.0269171	0.0465879	-0.0535885	-0.395294	-0.264513	-0.0536939	-0.0823595	0.0201959
KICH	-0.11042	-0.0375916	0.0461544	0.0110806	0.156466	-0.0178571	-0.0242269	-0.276403	-0.35902	-0.164652	-0.152885	-0.109858	-0.342399	-0.0660256	-0.13941	0.0799451	-0.224359	-0.279833	-0.320284	-0.00199952	-0.323123	-0.112042	-0.122573	0.0498626	-0.15957	-0.0657288	0.188507
KIRC	-0.142048	0.0886359	0.0700833	0.176679	-0.025216	0.229738	-0.213672	-0.0821146	-0.135203	-0.107824	0.125068	0.0351817	0.221491	-0.0689172	0.0556556	-0.0133734	0.0709007	0.00819218	-0.147069	-0.0668874	0.0763758	-0.0662974	-0.216589	-0.0639397	-0.0328972	-0.193156	-0.0182638
KIRP	-0.285439	0.0435437	-0.116454	0.197192	-0.170284	0.245407	-0.110344	0.0495767	0.200447	-0.22977	0.0921893	0.249324	0.242224	-0.0376365	0.16148	0.148527	0.266584	0.280007	-0.0236671	0.0768627	0.238927	0.0444319	0.298361	-0.0462841	-0.296835	0.0401913	0.193536
LAML	-0.173051	0.0275768	0.146196	0.0279477	-0.0304531	0.16609	0.00851987	0.0691469	-0.014911	-0.0870736	0.162762	-0.0556312	0.137746	-0.0370997	0.0544784	-0.14128	0.00367961	0.267672	0.237474	0.331759	0.243843	0.292189	0.159989	0.117241	-0.179442	0.112307	0.0375698
LGG	0.105054	-0.314203	-0.254996	0.2034	-0.0786485	0.0255286	0.0822375	0.154388	0.224384	0.143548	0.408535	0.122133	-0.0179659	0.0697416	0.500132	0.0219665	0.275886	0.223162	0.0655477	0.081289	-0.0110257	0.231547	0.226329	0.262854	0.316048	0.0881601	0.235735
LIHC	-0.0826224	-0.303781	-0.102507	-0.213035	0.143122	-0.0799731	-0.325588	0.350474	-0.194237	0.179022	-0.0968426	0.00749418	0.110227	0.0331096	0.10573	-0.0770057	-0.122316	-0.0307938	-0.453764	-0.197672	-0.332038	0.0278647	-0.148894	-0.353822	-0.0117024	0.0936201	-0.0225014
LUAD	0.132378	0.0728192	-0.0563649	0.116361	-0.106264	-0.168415	-0.0595468	-0.122468	0.178767	0.0378297	-0.149835	0.124305	-0.112846	-0.0474292	-0.0484853	0.0788697	-0.150236	0.124768	-0.113356	-0.0310766	-0.334544	-0.197547	-0.1109	-0.0634712	-0.061817	-0.0971253	0.07342
LUSC	-0.155828	-0.171167	-0.299696	-0.022258	0.0619246	-0.00165831	0.0884059	0.140778	-0.0521121	0.0131907	0.135639	0.107632	0.102614	0.241764	0.00907744	-0.0257338	-0.352753	0.149032	0.29127	-0.120657	-0.0387877	-0.120939	-0.290835	0.021747	-0.0968376	-0.309418	0.019921
MESO	0.165168	-0.00953819	-0.0255767	0.205642	0.0403991	0.268513	0.0568798	0.0341083	0.111128	0.131487	-0.0705411	-0.119052	-0.137808	-0.0813152	0.194126	-0.0477484	0.0591066	0.0140667	-0.369895	0.142793	0.0387094	-0.124166	0.0552196	-0.0592386	-0.0515402	-0.116241	0.104769
OV	0.321429	-0.214286	-0.785714	-0.571429	0.108112	-0.607143	0.428571	0.142857	0.214286	-0.75	0.285714	-0.285714	-0.642857	-0.607143	0	-0.571429	0.142857	-0.285714	-0.428571	-0.5	-0.428571	-0.142857	-0.428571	-0.678571	-0.25	0.571429	-0.428571
PAAD	0.0586936	-0.207934	-0.0791864	-0.185134	-0.163643	-0.265249	-0.247388	-0.0772445	0.0388899	-0.221261	0.0931675	-0.218103	-0.257954	-0.166594	-0.147129	-0.0419737	-0.0383999	0.035555	-0.13617	-0.0608426	-0.176296	-0.196409	-0.264715	-0.190492	-0.201865	0.0502821	-0.0395569
PCPG	-0.251202	0.21324	-0.0955141	-0.338097	0.389772	-0.396981	0.284824	-0.13763	-0.132303	-0.271284	0.185888	0.0992269	-0.375798	0.112385	-0.121845	0.0267273	0.101119	-0.374274	-0.280251	-0.142766	-0.03463	-0.0767798	0.0137878	-0.383481	-0.252307	-0.111304	0.276762
PRAD	0.0363532	0.0189033	0.0793866	0.0286502	0.0646386	0.10525	-0.236883	0.11504	0.126177	0.0540915	0.0503794	0.280952	0.13822	-0.0649338	-0.0858754	0.0654469	0.191569	0.119451	0.173574	0.0690707	0.146901	0.132443	-0.219203	-0.0555788	0.0338812	0.271082	0.151135
READ	0.203569	-0.21783	-0.184354	-0.0558249	-0.0363634	-0.097829	-0.191349	0.0294643	0.189597	-0.153802	0.182964	0.0199039	-0.0122891	0.126988	-0.147935	0.0974641	-0.154716	-0.0626594	-0.119893	-0.00883808	0.0971342	-0.210418	-0.0926417	0.0342376	-0.104505	0.0548136	-0.012817
SARC	0.118997	-0.0618896	-0.302792	-0.212988	-0.133199	-0.0253975	0.247036	0.106932	0.0196062	-0.28961	-0.0489982	0.103419	-0.0532894	-0.0428162	0.272063	0.0161717	0.0144388	0.126673	-0.0191366	0.038877	-0.0875232	-0.16908	-0.0897324	-0.284632	-0.152128	0.0957942	-0.00532441
SKCM	0.00449849	-0.0319233	-0.276474	-0.0301624	-0.0571121	-0.0938479	0.0644232	0.0159368	-0.0773927	0.0994209	-0.0166458	0.0484302	-0.0723613	-0.0744109	0.0564233	-0.00131786	0.0117444	0.0234737	0.12287	-0.0874038	-0.124306	-0.00312453	0.0403565	0.10394	0.0407662	-0.180801	0.070785
STAD	0.0972455	-0.284323	-0.261483	-0.21099	-0.0299251	-0.0626815	0.00851323	0.0426303	0.168307	-0.208729	0.0685159	0.130667	0.0410666	0.00382751	0.00505654	0.00659209	-0.143956	0.0796299	0.00154473	-0.106623	-0.0972317	-0.223078	-0.114722	0.104557	-0.236369	-0.110728	-0.166848
TGCT	0.0845413	-0.0954368	-0.461674	-0.549354	0.743733	-0.250195	-0.466789	0.449661	-0.221694	-0.582858	0.0374787	-0.391779	0.638252	0.530621	-0.422791	0.0594148	-0.0875286	0.524959	-0.0154555	-0.195521	-0.518288	0.447994	0.404363	0.179672	0.0725726	0.471226	0.530428
THCA	0.19831	0.12735	-0.0697047	-0.10058	0.183526	-0.273966	-0.0821214	-0.0616812	0.276138	-0.279293	1.25789e-05	-0.200119	-0.157034	-0.209414	0.154012	0.14075	0.255771	0.0927358	0.040078	0.0664206	-0.186794	0.113454	0.17988	-0.181793	0.0707692	0.221071	0.0333117
THYM	0.258087	0.36613	0.479898	0.507705	0.141351	0.61326	0.134711	0.184433	0.166401	0.258574	0.748683	0.297921	0.220923	0.351025	0.261941	0.317868	-0.56034	0.384549	0.617633	0.363065	-0.72573	-0.0640934	0.241461	0.251339	0.352934	-0.0345609	0.133791
UCEC	0.00274967	0.0100973	0.0646797	-0.0635778	0.0936969	-0.0996183	-0.109133	0.0433559	-0.227171	0.118694	0.0409557	0.155534	-0.0255372	0.0628103	-0.110416	-0.0689699	-0.0694933	0.115542	-0.0847479	-0.0626039	-0.0890605	-0.0596587	-0.049848	-0.0152276	-0.0807161	-0.0261169	0.00419254
UCS	-0.0108034	0.12946	0.394874	-0.0131237	0.154021	-0.0362953	-0.0368671	-0.00398935	0.0298701	0.109569	-0.0467532	-0.193917	-0.00663021	0.146138	0.114696	-0.281496	-0.0226247	0.315038	-0.0155161	-0.272509	0.0443077	-0.224402	0.0726589	0.0496924	-0.178537	-0.215584	-0.0589402
UVM	-0.0741463	-0.133919	0.325671	0.115904	-0.0526124	0.268964	-0.0685558	-0.189803	0.503962	0.0263244	0.190741	0.205512	0.205251	-0.0180263	0.25354	0.0274461	0.502227	0.334021	0.266596	-0.00125532	-0.0440457	0.278973	0.123347	-0.149953	0.174168	0.403352	-0.0607666

## Sheet: DNAss pval
CancerType	TRPA1	TRPC1	TRPC3	TRPC4	TRPC5	TRPC6	TRPC7	TRPM1	TRPM2	TRPM3	TRPM4	TRPM5	TRPM6	TRPM7	TRPM8	TRPV1	TRPV2	TRPV3	TRPV4	TRPV5	TRPV6	MCOLN1	MCOLN2	MCOLN3	PKD2	PKD2L1	PKD2L2
ACC	0.000533823	0.154961	0.941221	0.0152127	0.923791	0.811244	0.888432	0.0830383	0.574155	0.320529	0.0437932	0.612416	0.000499105	0.00864677	0.446496	0.054188	0.290622	0.486197	0.693893	0.181455	0.837703	0.0766056	0.166015	0.54005	0.709097	0.924599	0.0690107
BLCA	0.277759	4.12514e-05	4.29566e-10	8.12805e-08	0.749137	0.00121769	0.408562	0.327284	0.253203	2.21638e-07	0.00976569	2.07081e-05	7.41717e-06	0.53904	0.00739809	0.258788	9.77795e-13	0.248886	0.169129	0.00187631	0.000615843	0.206417	2.02012e-13	2.66326e-07	9.09967e-05	0.000172894	0.566041
BRCA	0.295187	4.15638e-05	0.000207094	0.00620371	0.0168445	7.70031e-07	0.666007	0.314445	0.000145632	0.60767	0.0784586	0.0283836	0.219764	0.0969062	0.0238482	0.0057145	0.402687	0.00127156	0.00716619	0.232342	0.420018	0.782841	0.0728897	0.596343	5.07605e-06	0.563073	0.72683
CESC	0.870715	0.00448463	0.0539329	4.09748e-05	0.618997	0.573281	0.638147	0.296491	0.570546	0.567265	0.0824035	0.735078	0.359948	0.0187009	0.000259997	0.0959196	0.642767	0.00116328	0.919947	0.620387	0.00110416	0.825801	0.306359	1.59229e-10	0.150395	0.720854	0.308182
CHOL	0.965948	0.830931	0.508057	0.56089	0.974434	0.248686	0.964863	0.267477	0.0751341	0.204738	0.138752	0.0358601	0.0188059	0.0898648	0.802982	0.353495	0.399309	0.315431	0.852031	0.345356	0.107771	0.675163	0.967142	0.40698	0.538773	0.777573	0.0216809
COAD	0.752011	5.11478e-07	0.0165522	0.000262857	0.47454	0.000306559	0.835679	0.390314	3.92078e-08	0.000538681	0.0229513	0.489063	0.487862	0.563218	0.74608	0.0457801	0.00420586	0.491029	0.0170112	0.0682062	0.156972	0.00158214	0.945794	0.0821666	0.000302307	0.00827676	0.174887
DLBC	0.261193	0.245671	0.421631	0.594226	0.80315	0.261828	0.0387871	0.0637464	0.828561	0.908981	0.42151	0.312872	0.983284	0.147692	0.235842	0.649813	0.13268	0.0608462	0.390115	0.0697989	0.00897518	0.0624492	0.371565	0.722115	0.983284	0.0998905	0.828561
ESCA	0.447548	0.000105697	0.0205842	0.000495381	0.891614	0.0238026	0.915278	0.424877	0.507969	0.0730033	0.137076	0.902428	0.040046	0.300896	0.426979	0.416978	0.000399569	0.064877	0.322412	0.105288	0.397741	0.0660268	0.0206994	0.384712	0.00250471	0.104818	0.245615
GBM	0.135589	0.175086	0.0059562	0.893786	0.815146	0.923175	0.86552	0.825724	0.0113292	0.965499	0.321637	0.143687	0.669396	0.842795	0.461167	0.0110593	0.0409656	0.220929	0.252307	0.827529	0.481784	0.624389	0.640681	0.950281	0.616442	0.485071	0.720982
HNSC	0.578889	0.459622	0.0158173	0.311753	0.010842	0.00365947	0.168806	0.00161434	0.052951	0.959797	0.0271257	1.7572e-10	0.243017	0.00596577	0.0451096	0.466753	3.45919e-06	0.128332	3.90625e-12	0.549795	0.300432	0.23344	0	2.52669e-09	0.232521	0.0668444	0.653652
KICH	0.385061	0.76756	0.717239	0.930692	0.216949	0.888438	0.849291	0.0270419	0.00376234	0.193076	0.227187	0.387499	0.00584379	0.603372	0.27191	0.529109	0.0748147	0.0251241	0.0101568	0.987489	0.00948062	0.377155	0.333729	0.694919	0.207326	0.605837	0.135554
KIRC	0.0121525	0.118748	0.217643	0.00178576	0.657788	4.51952e-05	0.000146506	0.148537	0.0171053	0.0575466	0.0274839	0.53649	8.50033e-05	0.225409	0.327924	0.814284	0.212315	0.885523	0.00944852	0.239539	0.179129	0.243571	0.000122421	0.26077	0.563086	0.000614965	0.748351
KIRP	1.86028e-06	0.475904	0.0559842	0.00112513	0.00502241	4.5767e-05	0.0702571	0.417166	0.000945788	0.000145095	0.130725	3.42161e-05	5.77709e-05	0.537804	0.00790508	0.0145745	9.67388e-06	2.96163e-06	0.698472	0.208035	7.32921e-05	0.466944	6.69354e-07	0.448565	7.66545e-07	0.510787	0.00139522
LAML	0.0354396	0.739357	0.076228	0.73598	0.713304	0.0436458	0.918144	0.403675	0.857098	0.292656	0.04819	0.501861	0.0950155	0.654039	0.510778	0.0867554	0.964572	0.00104395	0.00365855	3.80395e-05	0.00288992	0.000332248	0.0521739	0.15587	0.0292141	0.174149	0.649943
LGG	0.0162427	2.53019e-13	3.76217e-09	2.87714e-06	0.0723184	0.560099	0.0601914	0.000394774	2.32351e-07	0.00100522	0	0.00516007	0.681771	0.111129	1.88532e-34	0.616221	1.63917e-10	2.70891e-07	0.134348	0.06322	0.801322	9.29634e-08	1.68029e-07	1.03088e-09	1.35154e-13	0.0439045	4.89065e-08
LIHC	0.112601	2.94822e-09	0.048807	3.60446e-05	0.00581721	0.124644	1.38711e-10	3.92009e-12	0.000174969	0.000540391	0.0627827	0.885763	0.0340435	0.525323	0.042134	0.139296	0.0186378	0.554878	0	0.000129578	5.6742e-11	0.592986	0.00409995	2.36722e-12	0.822405	0.0720818	0.666168
LUAD	0.00477027	0.12168	0.231191	0.013244	0.0237058	0.000323658	0.20587	0.00907497	0.000133834	0.421846	0.00139717	0.00808122	0.016269	0.313687	0.303148	0.0936166	0.00135597	0.0078804	0.0158282	0.509408	2.62314e-13	2.37479e-05	0.0182595	0.177419	0.189	0.038827	0.118655
LUSC	0.00293964	0.00107583	5.72129e-09	0.672399	0.239242	0.974871	0.092599	0.00722423	0.321956	0.802232	0.00971731	0.0404093	0.0507633	3.39545e-06	0.863158	0.625065	6.11628e-12	0.00446716	1.83547e-08	0.0214883	0.461285	0.0212325	1.93025e-08	0.679499	0.0653518	1.70874e-09	0.705226
MESO	0.128425	0.930463	0.814857	0.0576369	0.711893	0.0126437	0.602935	0.755216	0.307747	0.227056	0.51795	0.274934	0.205346	0.455971	0.0732947	0.662423	0.588131	0.897566	0.000497335	0.189667	0.722964	0.254159	0.612938	0.587296	0.63683	0.285912	0.33638
OV	0.497619	0.661508	0.0480159	0.2	0.817533	0.166667	0.353571	0.78254	0.661508	0.0662698	0.555952	0.555952	0.138889	0.166667	1	0.2	0.78254	0.555952	0.353571	0.266667	0.353571	0.78254	0.353571	0.109524	0.594841	0.2	0.353571
PAAD	0.466311	0.00929999	0.32542	0.0208016	0.0412266	0.000850588	0.00184842	0.337832	0.629443	0.00559443	0.247051	0.00632658	0.00118891	0.0377607	0.0668714	0.602879	0.633769	0.659131	0.0900713	0.450542	0.0278182	0.0141113	0.000871973	0.0173408	0.0116135	0.532639	0.623933
PCPG	0.000624897	0.0039134	0.199628	3.49292e-06	5.36617e-08	3.80588e-08	9.73743e-05	0.0639153	0.0750326	0.000223228	0.0120872	0.182626	1.71573e-07	0.13083	0.101304	0.720231	0.174226	1.94129e-07	0.000135062	0.0545287	0.642573	0.302612	0.853437	9.11672e-08	0.000612412	0.134687	0.000164552
PRAD	0.421069	0.675648	0.0785474	0.525946	0.152257	0.0195749	1.05603e-07	0.0106582	0.00509194	0.23106	0.264604	2.236e-10	0.00213765	0.150344	0.0569973	0.147186	1.95365e-05	0.00799434	0.000111535	0.126019	0.00109539	0.00326967	9.7265e-07	0.218385	0.453226	1.14786e-09	0.000770589
READ	0.0492273	0.0351274	0.0752818	0.592445	0.727875	0.347594	0.0646768	0.778016	0.0673004	0.138863	0.077596	0.84875	0.90629	0.222174	0.154754	0.350029	0.136337	0.547885	0.249249	0.932624	0.35167	0.0419599	0.373846	0.742796	0.315561	0.599777	0.902418
SARC	0.0562768	0.321843	7.16639e-07	0.000572999	0.0324646	0.684527	6.04453e-05	0.0865006	0.753801	2.47809e-06	0.432976	0.0974111	0.393989	0.493277	9.30788e-06	0.796012	0.817344	0.0420547	0.759515	0.534165	0.161006	0.00653943	0.15057	3.38231e-06	0.0145181	0.124847	0.932175
SKCM	0.922433	0.489331	1.03692e-09	0.51375	0.216015	0.041799	0.16275	0.730116	0.0934044	0.0310183	0.718508	0.294233	0.116809	0.10676	0.221613	0.977244	0.799257	0.611345	0.00762583	0.0580298	0.00691185	0.94606	0.382055	0.0241169	0.377239	7.94731e-05	0.125016
STAD	0.075067	1.30077e-07	1.28337e-06	0.000100837	0.584644	0.251729	0.87645	0.436058	0.00198768	0.000116042	0.210196	0.0165514	0.452893	0.944247	0.926425	0.904128	0.00827124	0.145189	0.977485	0.0508539	0.0750982	3.86091e-05	0.0356022	0.0555645	1.26436e-05	0.0425239	0.00217695
TGCT	0.295266	0.237216	1.4818e-09	1.34182e-13	1.491e-28	0.00174036	9.22866e-10	4.37169e-09	0.00565491	1.76632e-15	0.643022	5.77609e-07	0	0	4.2461e-08	0.462723	0.278484	0	0.848466	0.014765	0	7.43523e-09	2.33147e-07	0.0254045	0.36911	9.21604e-10	1.26117e-12
THCA	7.11918e-06	0.00417504	0.117714	0.0238325	3.33467e-05	4.50982e-10	0.0651844	0.16636	3.25167e-10	1.67689e-10	0.999776	5.84575e-06	0.000402974	2.17844e-06	0.000514362	0.00151961	6.26125e-09	0.0372542	0.368651	0.136076	2.4749e-05	0.0107594	4.79327e-05	4.08368e-05	0.112178	5.22514e-07	0.4551
THYM	0.00459895	4.76786e-05	3.34232e-08	3.78492e-09	0.12518	0	0.144105	0.0446485	0.0705536	0.00462726	0	0.00104748	0.0159168	0.000100314	0.00400581	0.000427082	0	1.57524e-05	0	4.94667e-05	0	0.48808	0.00829228	0.00594845	9.14931e-05	0.70904	0.146721
UCEC	0.95541	0.837246	0.187966	0.195615	0.0561973	0.0423135	0.0260243	0.377753	3.03974e-06	0.0154278	0.404592	0.00146197	0.603498	0.200988	0.0243116	0.160273	0.157058	0.0184025	0.0842701	0.202563	0.0695813	0.224561	0.310315	0.756814	0.100158	0.595301	0.932059
UCS	0.937013	0.340651	0.00278157	0.923465	0.257058	0.790091	0.787347	0.976721	0.826644	0.420408	0.731583	0.151815	0.96139	0.281654	0.39889	0.0355783	0.868305	0.0184044	0.909531	0.0421628	0.745749	0.0963874	0.593664	0.715396	0.187501	0.110473	0.666108
UVM	0.513339	0.235774	0.00319983	0.305921	0.64301	0.0160887	0.545682	0.0917412	2.63406e-06	0.816373	0.0901262	0.0674299	0.0678941	0.873693	0.0235014	0.809038	2.87856e-06	0.00246152	0.0170746	0.991183	0.698057	0.0124456	0.275076	0.183935	0.122187	0.000207395	0.592336
