# Supplementary material for: Pan-Cancer Analysis of the TRP Family, Especially TRPV4 and TRPC4, and Its Expression Correlated with Prognosis, Tumor Microenvironment, and Treatment Sensitivity
Source: Biomolecules. 2023 Feb 2;13(2):282. doi: 10.3390/biom13020282 (PMC9953180; doi:10.3390/biom13020282)
Supplement: Supplementary file 1 [file biomolecules-13-00282-s001.zip › Table S6.xls]

Gene	Drug	cor	pvalue
MCOLN1	XL-147	0.39697072	0.001852316
MCOLN1	AS-703569	-0.391127255	0.002190904
MCOLN1	Cpd-401	0.390833809	0.002209278
MCOLN1	Amuvatinib	0.35944032	0.005174824
MCOLN1	ITRI-260	-0.357263834	0.005472859
MCOLN1	PLX-4720	0.350467423	0.006502781
MCOLN1	Hydrastinine HCl	0.33699287	0.009055981
MCOLN1	BMS-536924	-0.328929694	0.010968135
MCOLN1	SCH-1473759	-0.32613838	0.011706919
MCOLN1	Varbulin	-0.316258505	0.01467739
MCOLN1	Perifosine	-0.304167581	0.019172536
MCOLN1	Dovitinib	-0.300924635	0.020560727
MCOLN1	CYC-116	-0.298787319	0.021521531
MCOLN1	KW-2449	-0.296670998	0.022510116
MCOLN1	OSI-027	0.296614453	0.022537047
MCOLN1	TAE-684	-0.29022809	0.02575937
MCOLN1	PYRAZOLOACRIDINE	-0.288838762	0.026509493
MCOLN1	ZM-336372	0.281369933	0.03086388
MCOLN1	AMONAFIDE	-0.259465617	0.047202286
MCOLN1	Staurosporine	-0.25684358	0.049562416
MCOLN2	Lexibulin	-0.376933001	0.003253557
MCOLN2	Varbulin	-0.357177611	0.00548497
MCOLN2	PLX-4720	0.335318755	0.009427231
MCOLN2	PF-477736	-0.329244912	0.010887296
MCOLN2	SB-590885	0.3268712	0.011508919
MCOLN2	PD-0325901	0.322426362	0.012755673
MCOLN2	RO-5126766	0.314306316	0.015335205
MCOLN2	SCH-1473759	-0.306810773	0.018100835
MCOLN2	Luminespib	0.293212957	0.024208057
MCOLN2	AZD-7762	-0.291330319	0.02517704
MCOLN2	FENRETINIDE	-0.290970009	0.025366167
MCOLN2	benzaldehyde (BEN)	-0.2901504	0.025800839
MCOLN2	RO-4987655	0.281990992	0.030480362
MCOLN2	AT-9283	-0.274255753	0.035552043
MCOLN2	TAK-733	0.267884813	0.040238391
MCOLN2	BX-912	-0.265660589	0.041990028
MCOLN2	Pimasertib	0.262880528	0.044267228
MCOLN2	Saracatinib	-0.256432105	0.049941389
MCOLN3	SB-590885	0.412789557	0.001157866
MCOLN3	PLX-4720	0.404012507	0.001506953
MCOLN3	Pimasertib	0.354339727	0.005896954
MCOLN3	RO-5126766	0.349031979	0.006740823
MCOLN3	PD-98059	0.343636377	0.007705108
MCOLN3	Batracylin	-0.329809249	0.010743856
MCOLN3	RO-4987655	0.317544889	0.014257285
MCOLN3	PD-0325901	0.315444623	0.014948635
MCOLN3	TAK-733	0.311800715	0.016216384
MCOLN3	Tipifarnib	0.303276803	0.019545662
MCOLN3	CCT-128930	-0.300707336	0.020656718
MCOLN3	BN-2629	-0.282832957	0.029966797
MCOLN3	7-Hydroxystaurosporine	-0.275824599	0.034470356
MCOLN3	HYPOTHEMYCIN	0.275155013	0.034928626
PKD2	Barasertib	-0.443079038	0.000440819
PKD2	XAV-939	0.418935563	0.000958676
PKD2	Amuvatinib	-0.388196821	0.002380653
PKD2	Elesclomol	-0.371954681	0.003722468
PKD2	Volasertib	-0.368099135	0.004125733
PKD2	PI-103	0.36386	0.00461321
PKD2	Mocetinostat	-0.348032724	0.006910999
PKD2	TAK-901	-0.346333345	0.007209042
PKD2	Staurosporine	0.344733208	0.007499882
PKD2	AFP464	-0.328278988	0.011136655
PKD2	JZL-195	-0.319350098	0.013685177
PKD2	DOLASTATIN 10	-0.316926073	0.01445807
PKD2	Cpd-401	-0.313656051	0.015559855
PKD2	KHK-Indazole	-0.310966351	0.016519269
PKD2	Des-fluoro-TAK-960	-0.301158962	0.020457638
PKD2	SR16157	-0.299067462	0.021393469
PKD2	XR-5944	-0.298623805	0.021596578
PKD2	TAE-684	-0.295887897	0.022885531
PKD2	BMS-536924	-0.291738333	0.02496431
PKD2	GSK-461364	-0.284821822	0.028782356
PKD2	Pevonedistat	-0.28307365	0.029821321
PKD2	BI-2536	-0.279731238	0.031895213
PKD2	Avagacestat	-0.27932068	0.03215806
PKD2	PF-562271	-0.27912542	0.032283701
PKD2	RAF-265	0.278175012	0.032901109
PKD2	Teglarinad	-0.271256549	0.037698416
PKD2	Entinostat	-0.270270973	0.038426741
PKD2	Tipifarnib	-0.268554685	0.039722825
PKD2	By-Product of CUDC-305	-0.26386656	0.043448212
PKD2	TAK Plk inhibitor	-0.259948983	0.046777411
PKD2L1	Pevonedistat	0.362631144	0.004763698
PKD2L1	7-Hydroxystaurosporine	0.338884322	0.008651881
PKD2L1	BMS-536924	0.336910883	0.009073862
PKD2L1	Crenolanib	0.312669555	0.015906045
PKD2L1	KHK-Indazole	0.309390252	0.017104623
PKD2L1	PI-103	-0.306449488	0.018244238
PKD2L1	Chelerythrine	0.297617632	0.022063271
PKD2L1	BX-912	0.297151432	0.022282386
PKD2L1	Deforolimius	-0.292971087	0.024330757
PKD2L1	AZD-8055	-0.290655253	0.02553236
PKD2L1	Entinostat	0.282115064	0.030404224
PKD2L1	OSI-027	-0.276690527	0.033885132
PKD2L1	Perifosine	0.276330245	0.034127611
PKD2L1	Foretinib	0.269867388	0.038728325
PKD2L1	TAE-684	0.269534201	0.038978776
PKD2L1	Elliptinium Acetate	0.266619038	0.041227673
PKD2L1	XK-469	0.265217305	0.042346524
PKD2L1	AZD-1480	0.261917336	0.045079473
PKD2L1	TAK-901	0.260905944	0.04594549
PKD2L1	ONX-0914	0.258811949	0.047781872
PKD2L1	Quisinostat	0.257909625	0.048591488
PKD2L2	Pyrazoloacridine	0.385649702	0.002557332
PKD2L2	LMP-400	0.357801502	0.005397864
PKD2L2	Amonafide	0.352684858	0.00614952
PKD2L2	Pevonedistat	0.352360479	0.006200123
PKD2L2	Elliptinium Acetate	0.340117671	0.008396912
PKD2L2	Triapine	0.339479249	0.008528064
PKD2L2	5-Fluoro deoxy uridine 10mer	0.319812973	0.013541702
PKD2L2	TAK Plk inhibitor	0.315305899	0.014995294
PKD2L2	(+)-JQ1	-0.297766782	0.021993556
PKD2L2	LMP776	0.295094331	0.02327135
PKD2L2	AMG-900	0.291830149	0.024916648
PKD2L2	XR-11576	0.284861882	0.028758908
PKD2L2	Karenitecin	0.282867762	0.029945724
PKD2L2	Elesclomol	0.276526981	0.033995024
PKD2L2	GSK-461364	0.273195779	0.036298712
PKD2L2	PYRAZOLOACRIDINE	0.26153812	0.045402599
PKD2L2	Batracylin	0.257991297	0.048517749
TRPA1	SGX-523	0.340948982	0.008228769
TRPA1	tic10	-0.30310616	0.01961784
TRPA1	PF-04217903	0.263469497	0.043776509
TRPC1	By-Product of CUDC-305	-0.404492987	0.001485642
TRPC1	JNJ-38877605	0.390885372	0.002206039
TRPC1	Staurosporine	0.380280492	0.002968465
TRPC1	AMG-900	-0.37437255	0.003487743
TRPC1	XAV-939	0.364071714	0.004587711
TRPC1	BMS-690514	0.35972507	0.005136907
TRPC1	DOLASTATIN 10	-0.349741926	0.006622155
TRPC1	AT-13387	-0.338376292	0.008758848
TRPC1	SB-590885	-0.336767248	0.009105262
TRPC1	RO-5126766	-0.327344786	0.011382506
TRPC1	Pevonedistat	-0.326994874	0.01147579
TRPC1	SGX-523	0.326050877	0.011730757
TRPC1	Pimasertib	-0.324578323	0.012138245
TRPC1	PLX-4720	-0.311743246	0.016237093
TRPC1	AZD-5363	0.299531347	0.021182833
TRPC1	AS-703569	0.285510395	0.02838154
TRPC1	PI-103	0.281786011	0.030606499
TRPC1	BP-1-102	-0.275125113	0.034949208
TRPC1	HYPOTHEMYCIN	-0.27463866	0.035285471
TRPC1	Barasertib	-0.27324517	0.036263633
TRPC1	RO-4987655	-0.271040107	0.037857376
TRPC1	Deforolimius	0.266089502	0.041647444
TRPC1	Elesclomol	-0.259019041	0.047597624
TRPC1	MI-219	-0.256957447	0.049457959
TRPC3	LMP-400	0.344475954	0.007547583
TRPC3	Buparlisib	-0.341197835	0.00817901
TRPC3	Batracylin	0.336965009	0.009062054
TRPC3	OSI-027	-0.324259413	0.012228085
TRPC3	RO-5126766	-0.317569028	0.014249501
TRPC3	(+)-JQ1	-0.311095073	0.016472228
TRPC3	HYPOTHEMYCIN	-0.304226384	0.019148119
TRPC3	Pimasertib	-0.301324141	0.020385233
TRPC3	PD-0325901	-0.300057264	0.020946161
TRPC3	TAK-733	-0.29686144	0.02241961
TRPC3	Lexibulin	0.294082607	0.023771191
TRPC3	ABT-737	-0.292594039	0.024523078
TRPC3	RO-4987655	-0.291174226	0.025258827
TRPC3	LMP776	0.288128347	0.026900102
TRPC3	ENMD-2076 Precursor	-0.275922728	0.034403618
TRPC3	6-(4-pyrimidinyl)-1H-indazole derivative	-0.263462525	0.043782291
TRPC3	Des-fluoro-TAK-960	0.257229458	0.049209155
TRPC4	Sepantronium bromide	-0.668116325	7.41E-09
TRPC4	Alvespimycin	-0.663734028	1.01E-08
TRPC4	ONX-0914	-0.504102327	4.69E-05
TRPC4	PKI-587	-0.474741836	0.000145282
TRPC4	TAK Plk inhibitor	-0.458854365	0.000257005
TRPC4	Dinaciclib	-0.457688209	0.000267703
TRPC4	Volasertib	-0.451224983	0.000334717
TRPC4	SB-590885	-0.44768442	0.000377589
TRPC4	TAK-901	-0.436089194	0.000555291
TRPC4	Tanespimycin	-0.409130693	0.00129342
TRPC4	XAV-939	0.387140838	0.002452536
TRPC4	geldanamycin analog	-0.382552102	0.002787856
TRPC4	Okadaic acid	-0.379193512	0.003058506
TRPC4	Barasertib	-0.367260067	0.004218442
TRPC4	Des-fluoro-TAK-960	-0.364728576	0.004509385
TRPC4	DOLASTATIN 10	-0.363666295	0.00463665
TRPC4	Quisinostat	-0.351396643	0.00635264
TRPC4	Chelerythrine	-0.348636901	0.006807663
TRPC4	Ispinesib	-0.344794232	0.007488605
TRPC4	Staurosporine	0.331257432	0.010383225
TRPC4	EMD-534085	-0.329666584	0.010779963
TRPC4	PF-562271	-0.323243392	0.012518142
TRPC4	ICG-001	-0.317084953	0.014406288
TRPC4	LY-294002	0.313058823	0.01576866
TRPC4	BI-2536	-0.311544906	0.016308737
TRPC4	Saracatinib	0.301933045	0.020120203
TRPC4	BMS-690514	0.297938379	0.02191358
TRPC4	Rabusertib	0.291912469	0.024873982
TRPC4	GSK-461364	-0.288500768	0.026694735
TRPC4	ZM-336372	-0.285112653	0.02861249
TRPC4	Silmitasertib	0.282476773	0.030183164
TRPC4	Motesanib	0.28168414	0.030669349
TRPC4	Sapitinib	0.281405077	0.030842071
TRPC4	IWR-1	0.279080659	0.03231256
TRPC4	Ezatiostat	-0.278527787	0.032670799
TRPC4	PX-316	-0.277185744	0.033554179
TRPC4	4SC-202	-0.272096882	0.037086485
TRPC4	AMG-900	-0.270758701	0.038064876
TRPC4	BN-2629	-0.269749889	0.038816494
TRPC4	PF-03084014 diastereomer 1	0.268494037	0.039769278
TRPC5	Elesclomol	0.297244959	0.022238281
TRPC5	OSI-027	-0.259787187	0.046919278
TRPC6	E-7820	0.601503628	4.70E-07
TRPC6	CH-5132799	0.358243572	0.005336883
TRPC6	tic10	-0.334365427	0.009644488
TRPC6	AMINOFLAVONE	0.299710361	0.02110202
TRPC6	O-6-Benzylguanine	0.299130762	0.021364622
TRPC6	Saracatinib	0.2740009	0.035730393
TRPC6	Pictilisib	0.26783862	0.040274147
TRPC6	PF-03084014 diastereomer 1	-0.266075353	0.041658709
TRPC6	AFP464	0.264586668	0.042857984
TRPC6	CCT-128930	0.263560146	0.04370138
TRPC7	(+)-JQ1	-0.279828108	0.031833457
TRPC7	benzaldehyde (BEN)	0.261776145	0.045199559
TRPC7	OSI-027	-0.258245093	0.048289188
TRPM1	PLX-4720	0.724669507	8.66E-11
TRPM1	SB-590885	0.646427482	3.20E-08
TRPM1	Varbulin	-0.637029389	5.82E-08
TRPM1	HYPOTHEMYCIN	0.578457456	1.60E-06
TRPM1	SCH-1473759	-0.483887685	0.000103279
TRPM1	PYRAZOLOACRIDINE	-0.459226622	0.000253673
TRPM1	PD-98059	0.443588107	0.000433385
TRPM1	RO-5126766	0.440589663	0.000478865
TRPM1	AS-703569	-0.437053808	0.000538036
TRPM1	Lexibulin	-0.42302256	0.000843903
TRPM1	Pimasertib	0.406994528	0.001378995
TRPM1	7-Hydroxystaurosporine	-0.399943518	0.001698707
TRPM1	TAK-733	0.379393146	0.003041789
TRPM1	RO-4987655	0.37804777	0.003156031
TRPM1	Staurosporine	-0.353692204	0.005994674
TRPM1	PD-0325901	0.340560588	0.008306958
TRPM1	BMS-690514	-0.3404829	0.008322676
TRPM1	MI-219	0.337615327	0.008921223
TRPM1	CCT-128930	-0.328493026	0.011080978
TRPM1	AZD-7762	-0.325243537	0.011952678
TRPM1	Hydrastinine HCl	0.315072225	0.015074171
TRPM1	Saracatinib	-0.314302806	0.01533641
TRPM1	Abexinostat	0.31210628	0.016106655
TRPM1	Astex FGF inhibitor	-0.310360224	0.016742322
TRPM1	TRICIRIBINE PHOSPHATE	-0.303639114	0.01939316
TRPM1	Pyrazoloacridine	-0.299911469	0.021011545
TRPM1	Pracinostat	0.298928174	0.021457061
TRPM1	8-Chloro-adenosine	-0.296384379	0.02264691
TRPM1	VE-821	-0.294706121	0.023462085
TRPM1	(-)-Nutlin-3	0.29216402	0.024743982
TRPM1	Fostamatinib	-0.291190201	0.025250446
TRPM1	Alisertib	-0.284684523	0.028862842
TRPM1	Lapachone	0.27861698	0.032612783
TRPM1	Tipifarnib	0.26644761	0.041363183
TRPM1	RAF-265	0.264585025	0.042859323
TRPM1	O-6-Benzylguanine	-0.263400048	0.043834138
TRPM1	BX-912	-0.258025675	0.048486737
TRPM1	Batracylin	-0.256719827	0.049676146
TRPM2	SGX-523	-0.386725337	0.002481346
TRPM2	AS-703569	-0.360084307	0.005089421
TRPM2	Staurosporine	-0.356970896	0.005514101
TRPM2	Pluripotin	-0.35378781	0.005980157
TRPM2	Saracatinib	-0.348660084	0.006803725
TRPM2	AT-9283	-0.338155806	0.008805629
TRPM2	Teglarinad	0.334642354	0.009580935
TRPM2	JNJ-38877605	-0.325322426	0.011930835
TRPM2	O-6-Benzylguanine	-0.324954565	0.012032986
TRPM2	BMS-690514	-0.320842341	0.013227264
TRPM2	Benzimate	0.301491117	0.020312263
TRPM2	4SC-202	0.298117304	0.021830452
TRPM2	Indibulin	0.296289248	0.022692469
TRPM2	BMS-599626	-0.292322124	0.024662569
TRPM2	8-Chloro-adenosine	0.285068565	0.028638186
TRPM2	By-Product of CUDC-305	0.275056345	0.034996582
TRPM2	ST-3595	0.271019186	0.03787277
TRPM2	Sapitinib	-0.2687909	0.03954233
TRPM3	SB-590885	0.460924403	0.00023897
TRPM3	Okadaic acid	0.446813896	0.000388868
TRPM3	PLX-4720	0.435865	0.000559372
TRPM3	Adavosertib	-0.34618907	0.007234855
TRPM3	Motesanib	0.32222572	0.012814595
TRPM3	PD-98059	0.318594118	0.013922315
TRPM3	Veliparib	-0.294512054	0.023557927
TRPM3	PYRAZOLOACRIDINE	-0.293960521	0.023832117
TRPM3	1st Precursor Intermediate to TDP 665759	-0.281886348	0.030544701
TRPM3	8-Chloro-adenosine	-0.280899013	0.031157366
TRPM3	LY-2606368	-0.278638855	0.032598567
TRPM3	Pyrazoloacridine	-0.272363781	0.036893861
TRPM3	PX-316	0.266735833	0.041135558
TRPM3	SCH-1473759	-0.26205652	0.044961351
TRPM3	geldanamycin analog	0.261405303	0.045516219
TRPM4	geldanamycin analog	-0.363952935	0.004602001
TRPM4	BN-2629	-0.355580952	0.005713535
TRPM4	TAK Plk inhibitor	-0.344890803	0.00747079
TRPM4	XK-469	-0.320714384	0.013266005
TRPM4	CH-5132799	0.31565221	0.014879047
TRPM4	ONX-0914	-0.309680344	0.016995574
TRPM4	Sonolisib	0.300506688	0.020745692
TRPM4	Luminespib	-0.293884858	0.023869941
TRPM4	TAK-960 analog	-0.278824341	0.032478235
TRPM4	Ezatiostat	-0.269202849	0.039229174
TRPM4	BP-1-102	-0.263055075	0.044121329
TRPM4	LMP-400	-0.262881009	0.044266825
TRPM4	Deforolimius	0.261790537	0.045187307
TRPM4	Chelerythrine	-0.257341857	0.049106644
TRPM5	LMP-400	0.291700634	0.024983902
TRPM5	Elesclomol	0.27397676	0.035747325
TRPM5	ST-3595	0.261178737	0.045710575
TRPM6	AZD-8055	-0.296951268	0.022377027
TRPM6	LY-294002	-0.275674209	0.034572847
TRPM7	BP-1-102	0.344911868	0.007466909
TRPM7	SR16157	0.296054945	0.022805008
TRPM7	CUDC-305	0.292598103	0.024520999
TRPM7	AT-13387	0.27828488	0.032829237
TRPM7	Chelerythrine	0.277914894	0.033071792
TRPM7	Staurosporine	-0.266130721	0.041614644
TRPM7	AMONAFIDE	0.26258655	0.04451385
TRPM8	PLX-4720	0.448817565	0.000363354
TRPM8	SB-590885	0.442837018	0.000444393
TRPM8	PYRAZOLOACRIDINE	-0.414387751	0.001102775
TRPM8	XL-147	0.326064386	0.011727074
TRPM8	Tipifarnib	0.322601812	0.012704341
TRPM8	AS-703569	-0.320285954	0.013396433
TRPM8	BMS-690514	-0.319000068	0.01379454
TRPM8	HYPOTHEMYCIN	0.315548534	0.014913766
TRPM8	PD-98059	0.31365808	0.01555915
TRPM8	JZL-195	0.304187672	0.019164191
TRPM8	Okadaic acid	0.303315165	0.019529466
TRPM8	Hydrastinine HCl	0.301635141	0.0202495
TRPM8	Saracatinib	-0.289490355	0.026155431
TRPM8	RO-5126766	0.284888921	0.028743091
TRPM8	Pimasertib	0.280524185	0.031392627
TRPM8	SCH-1473759	-0.272335031	0.03691457
TRPM8	6-(4-pyrimidinyl)-1H-indazole derivative	0.263020853	0.044149903
TRPM8	RO-4987655	0.256833211	0.049571936
TRPV1	AZD-7762	-0.418095692	0.000983936
TRPV1	PF-477736	-0.364981492	0.004479543
TRPV1	AT-9283	-0.363882915	0.004610444
TRPV1	HPI-1	-0.357971483	0.005374344
TRPV1	Teglarinad	0.34025746	0.008368431
TRPV1	geldanamycin analog	-0.331164674	0.010406005
TRPV1	PF-562271	-0.330042375	0.010685081
TRPV1	LY-2606368	-0.329425486	0.01084122
TRPV1	ONX-0914	-0.326033136	0.011735595
TRPV1	Dinaciclib	-0.323122235	0.012553123
TRPV1	Tanespimycin	-0.319562432	0.0136192
TRPV1	Ezatiostat	-0.316366773	0.014641627
TRPV1	BMS-536924	-0.313473112	0.015623562
TRPV1	Adavosertib	-0.311750382	0.01623452
TRPV1	DOLASTATIN 10	-0.309017415	0.017245654
TRPV1	Okadaic acid	-0.294709469	0.023460434
TRPV1	BN-2629	-0.290940199	0.025381868
TRPV1	Tandutinib	-0.28331122	0.029678314
TRPV1	Pluripotin	-0.27524259	0.034868402
TRPV1	KW-2449	-0.271283807	0.037678436
TRPV1	TAK-733	-0.259237462	0.047403926
TRPV1	TAK-901	-0.257405189	0.049048961
TRPV2	PLX-4720	0.681029669	2.93E-09
TRPV2	SB-590885	0.64728809	3.02E-08
TRPV2	HYPOTHEMYCIN	0.594015505	7.07E-07
TRPV2	Tipifarnib	0.50632059	4.29E-05
TRPV2	RO-5126766	0.46878721	0.000180502
TRPV2	Pimasertib	0.444294157	0.000423263
TRPV2	TAK-733	0.418745171	0.000964351
TRPV2	RO-4987655	0.406140384	0.001414611
TRPV2	ZM-336372	0.404165386	0.001500143
TRPV2	BP-1-102	0.389890411	0.002269281
TRPV2	RAF-265	0.389277297	0.002309052
TRPV2	PD-0325901	0.380152329	0.002978957
TRPV2	PD-98059	0.375971401	0.00333982
TRPV2	BMS-690514	-0.366076487	0.004352341
TRPV2	JNJ-28312141	0.35643821	0.005589799
TRPV2	Okadaic acid	0.356435127	0.005590239
TRPV2	Entinostat	0.351728615	0.006299742
TRPV2	XL-147	0.349470205	0.006667356
TRPV2	Buparlisib	0.338443316	0.008744671
TRPV2	Mocetinostat	0.337865225	0.008867613
TRPV2	Varbulin	-0.332214938	0.010150582
TRPV2	Abexinostat	0.312353489	0.016018346
TRPV2	Saracatinib	-0.312291	0.01604063
TRPV2	geldanamycin analog	0.306501733	0.018223441
TRPV2	Sapitinib	-0.304370682	0.019088315
TRPV2	MK-8033	0.300929129	0.020558746
TRPV2	MI-219	0.299353664	0.021263305
TRPV2	Quisinostat	0.297349076	0.022189269
TRPV2	Luminespib	0.290583275	0.025570493
TRPV2	Hydrastinine HCl	0.290170441	0.025790137
TRPV2	BMS-777607	0.284757731	0.028819904
TRPV2	CUDC-305	0.282953021	0.029894156
TRPV2	AS-703569	-0.271216696	0.037727643
TRPV2	6-(4-pyrimidinyl)-1H-indazole derivative	0.267883377	0.040239502
TRPV2	Pracinostat	0.267882616	0.040240091
TRPV2	SCH-1473759	-0.262990613	0.044175164
TRPV2	PYRAZOLOACRIDINE	-0.260575793	0.04623112
TRPV3	SR16157	0.556581129	4.70E-06
TRPV3	PF-477736	-0.40866041	0.001311839
TRPV3	Adavosertib	-0.40447017	0.001486648
TRPV3	Varbulin	-0.36667174	0.004284538
TRPV3	Elesclomol	0.353598206	0.006008977
TRPV3	AZD-7762	-0.352376209	0.006197661
TRPV3	Rigosertib	-0.333101885	0.009939127
TRPV3	CH-5132799	0.331572682	0.010306125
TRPV3	LY-2606368	-0.328940864	0.010965262
TRPV3	TAK-733	-0.324978266	0.012026382
TRPV3	TRICIRIBINE PHOSPHATE	0.319635871	0.013596444
TRPV3	Dovitinib	-0.319336428	0.013689434
TRPV3	PD-0325901	-0.308697385	0.017367501
TRPV3	7-Hydroxystaurosporine	0.302028792	0.020078796
TRPV3	RO-4987655	-0.295232406	0.023203828
TRPV3	Teglarinad	0.2921321	0.024760446
TRPV3	RAF-265	-0.288139332	0.026894026
TRPV3	Apitolisib	0.285310774	0.028497254
TRPV3	Crenolanib	-0.270581169	0.038196266
TRPV3	Staurosporine	-0.265516159	0.042105908
TRPV3	ENMD-2076 Precursor	-0.262266309	0.044783788
TRPV3	AT-9283	-0.260081646	0.046661351
TRPV4	SB-590885	0.520619049	2.37E-05
TRPV4	PLX-4720	0.514032915	3.12E-05
TRPV4	Lexibulin	-0.493833408	7.05E-05
TRPV4	PYRAZOLOACRIDINE	-0.455450751	0.000289374
TRPV4	Varbulin	-0.451159147	0.000335472
TRPV4	HYPOTHEMYCIN	0.437890417	0.000523467
TRPV4	LMP776	-0.393099271	0.002070928
TRPV4	BI-2536	-0.392625199	0.002099222
TRPV4	PD-98059	0.392016667	0.002136046
TRPV4	Ispinesib	-0.390952315	0.002201841
TRPV4	Des-fluoro-TAK-960	-0.363634203	0.004640543
TRPV4	GSK-461364	-0.357024126	0.005506587
TRPV4	SCH-1473759	-0.352817529	0.006128928
TRPV4	Volasertib	-0.324136058	0.012262989
TRPV4	Pimasertib	0.322545718	0.012720733
TRPV4	Rigosertib	-0.317916359	0.014137909
TRPV4	OSI-027	0.314468334	0.015279666
TRPV4	sr 13654	-0.311567055	0.016300723
TRPV4	MI-219	0.310853836	0.016560481
TRPV4	RO-5126766	0.301473731	0.02031985
TRPV4	8-Chloro-adenosine	-0.2933909	0.024118121
TRPV4	OSU-03012	-0.290494994	0.025617329
TRPV4	tic10	-0.285791823	0.028219074
TRPV4	RO-4987655	0.282916882	0.029916005
TRPV4	Pyrazoloacridine	-0.282144561	0.030386146
TRPV4	Perifosine	-0.280167123	0.031618115
TRPV4	RAF-265	0.276115978	0.034272501
TRPV4	AT-9283	-0.267373342	0.040635752
TRPV4	Pracinostat	0.266384832	0.0414129
TRPV4	CCT-128930	-0.264496336	0.04293166
TRPV4	PD-0325901	0.260004684	0.046728653
TRPV5	Elesclomol	0.423334503	0.000835675
TRPV5	Teglarinad	0.364552277	0.004530291
TRPV5	Pyrazoloacridine	0.338713859	0.008687645
TRPV5	RH1	0.310153623	0.016818937
TRPV5	Abexinostat	0.305276991	0.018716319
TRPV5	tic10	0.289212885	0.026305713
TRPV5	ENMD-2076 Precursor	-0.281460101	0.03080795
TRPV5	Quisinostat	0.280964729	0.031116271
TRPV5	Entinostat	0.279156629	0.032263592
TRPV5	Veliparib	-0.275119965	0.034952752
TRPV5	PYRAZOLOACRIDINE	0.273411652	0.036145601
TRPV5	AZD-8055	-0.269403965	0.039077035
TRPV5	Daporinad	0.264045747	0.043300723
TRPV6	ZM-336372	0.424591215	0.000803253
TRPV6	SR16157	0.408311357	0.001325662
TRPV6	7-Hydroxystaurosporine	0.351558043	0.006326874
TRPV6	Pevonedistat	0.337639287	0.00891607
TRPV6	Abexinostat	0.317609015	0.014236616
TRPV6	Rigosertib	-0.315800655	0.014829455
TRPV6	FENRETINIDE	0.311616039	0.016283011
TRPV6	Varbulin	-0.306056228	0.018401432
TRPV6	Teglarinad	0.284205038	0.029145402
TRPV6	Chelerythrine	0.278779502	0.032507289
TRPV6	ST-3595	0.274325713	0.035503214
