# Supplementary material for: Pan-Cancer Analysis of the TRP Family, Especially TRPV4 and TRPC4, and Its Expression Correlated with Prognosis, Tumor Microenvironment, and Treatment Sensitivity
Source: Biomolecules. 2023 Feb 2;13(2):282. doi: 10.3390/biom13020282 (PMC9953180; doi:10.3390/biom13020282)
Supplement: Supplementary file 1 [file biomolecules-13-00282-s001.zip › tabls S7.xlsx]

## Sheet: TRPC4-TMB
CancerType	cor	pValue	sig
ACC	-0.16003	0.158893
BLCA	-0.0657329	0.18787
BRCA	-0.12608	9.35494e-05	***
CESC	-0.241067	5.71405e-05	***
CHOL	-0.012624	0.941748
COAD	-0.133118	0.00976152	**
DLBC	-0.0346166	0.841145
ESCA	-0.0241948	0.762102
GBM	-0.129033	0.119328
HNSC	0.0125745	0.780846
KICH	0.02638	0.836075
KIRC	-0.169586	0.00205636	**
KIRP	-0.244907	4.03404e-05	***
LAML	0.15648	0.272834
LGG	0.010434	0.816696
LIHC	-0.226206	1.78119e-05	***
LUAD	0.0498778	0.269989
LUSC	-0.168371	0.000210818	***
MESO	-0.0284133	0.804956
OV	0.0664833	0.275449
PAAD	-0.319626	6.69268e-05	***
PCPG	-0.139236	0.0645585
PRAD	-0.362399	2.09359e-16	***
READ	-0.0798437	0.376089
SARC	-0.0595187	0.366809
SKCM	-0.0932234	0.0478635	*
STAD	-0.37279	8.7811e-13	***
TGCT	0.030363	0.732667
THCA	-0.144316	0.00150623	**
THYM	0.45831	2.29878e-07	***
UCEC	-0.0828579	0.0587613
UCS	-0.0540767	0.697744
UVM	-0.0383046	0.735862

## Sheet: TRPV4-TMB
CancerType	cor	pValue	sig
ACC	-0.150619	0.185183
BLCA	-0.0546045	0.274136
BRCA	0.0816125	0.0116364	*
CESC	-0.107191	0.0770526
CHOL	-0.221564	0.194054
COAD	-0.0389234	0.451735
DLBC	-0.0630631	0.713983
ESCA	-0.386976	4.68456e-07	***
GBM	-0.0735724	0.375831
HNSC	0.182084	4.8538e-05	***
KICH	-0.219452	0.0814526
KIRC	0.184294	0.000797282	***
KIRP	0.0685604	0.257172
LAML	-0.140235	0.326339
LGG	0.126061	0.00492866	**
LIHC	-0.308061	3.3838e-09	***
LUAD	-0.213623	1.78142e-06	***
LUSC	-0.0247215	0.588997
MESO	-0.00994339	0.931147
OV	-0.115812	0.0568962
PAAD	0.0289856	0.72476
PCPG	-0.147678	0.0498123	*
PRAD	-0.38967	6.3068e-19	***
READ	-0.10467	0.245364
SARC	0.0566522	0.390379
SKCM	-0.109864	0.0196094	*
STAD	-0.144209	0.00738495	**
TGCT	0.163929	0.0634058
THCA	-0.0463538	0.310335
THYM	0.540458	3.79923e-10	***
UCEC	0.0540872	0.217762
UCS	0.082221	0.554478
UVM	0.0729406	0.520231

## Sheet: TRPC4-MSI
CancerType	cor	pValue	sig
ACC	0.0842634	0.460316
BLCA	-0.0743495	0.136229
BRCA	-0.041816	0.184004
CESC	-0.0621357	0.292457
CHOL	-0.243758	0.151602
COAD	0.0242489	0.626997
DLBC	-0.0516409	0.730298
ESCA	-0.0448542	0.574518
GBM	0.00142411	0.986201
HNSC	-0.0972472	0.0305202	*
KICH	-0.0389692	0.759814
KIRC	-0.109128	0.0472747	*
KIRP	-0.0430148	0.471853
LAML	-0.0498415	0.72041
LGG	-0.0012103	0.978399
LIHC	-0.0625342	0.23464
LUAD	0.00970849	0.828899
LUSC	-0.0930722	0.0404754	*
MESO	-0.0868342	0.44374
OV	-0.0198194	0.745339
PAAD	-0.185382	0.0143253	*
PCPG	-0.0227608	0.762983
PRAD	-0.154689	0.00055291	***
READ	0.0271141	0.747003
SARC	0.0511036	0.421111
SKCM	-0.00613576	0.896268
STAD	-0.229152	1.49484e-05	***
TGCT	0.212873	0.0135313	*
THCA	-0.0452421	0.317586
THYM	0.0328425	0.725193
UCEC	-0.050516	0.243875
UCS	-0.188534	0.172159
UVM	0.128031	0.257723

## Sheet: TRPV4-MSI
CancerType	cor	pValue	sig
ACC	-0.0178434	0.87597
BLCA	0.030064	0.547313
BRCA	0.0975488	0.00190114	**
CESC	-0.0164385	0.78081
CHOL	-0.188932	0.268675
COAD	0.124224	0.0124607	*
DLBC	-0.110208	0.460845
ESCA	-0.11982	0.132484
GBM	0.117973	0.150487
HNSC	0.0645969	0.151271
KICH	0.0516537	0.685216
KIRC	0.00701321	0.898851
KIRP	0.0307367	0.607262
LAML	-0.279975	0.0403203	*
LGG	0.0115027	0.796913
LIHC	-0.0946059	0.0718121
LUAD	0.0344833	0.442594
LUSC	0.183157	4.95855e-05	***
MESO	-0.298176	0.00722272	**
OV	-0.044521	0.465462
PAAD	-0.169062	0.0257422	*
PCPG	-0.123935	0.0993108
PRAD	-0.111042	0.0134385	*
READ	-0.0882491	0.292885
SARC	-0.00938174	0.88266
SKCM	-0.0167397	0.722051
STAD	-0.110105	0.0395157	*
TGCT	0.217746	0.0114916	*
THCA	-0.000992149	0.982523
THYM	-0.0327503	0.725934
UCEC	0.00160485	0.970486
UCS	-0.178013	0.197805
UVM	0.242895	0.0299347	*
